# Supplementary material for: Exploring Epigenetic Ageing Using Direct Methylome Sequencing
Source: Epigenomes. 2025 Jul 14;9(3):25. doi: 10.3390/epigenomes9030025 (PMC12286059; doi:10.3390/epigenomes9030025)
Supplement: Supplementary file 1 [file epigenomes-09-00025-s001.zip]

Archive with 3 entries (2 files):
- Supplementary_Materials_v3/
- Supplementary_Materials_v3/Supplementary_Material_S1_v4.xlsx
- Supplementary_Materials_v3/Supplementary_Material_S2.bed
