# Supplementary material for: Exploring Epigenetic Ageing Using Direct Methylome Sequencing
Source: Epigenomes. 2025 Jul 14;9(3):25. doi: 10.3390/epigenomes9030025 (PMC12286059; doi:10.3390/epigenomes9030025)
Supplement: Supplementary file 1 [file epigenomes-09-00025-s001.zip › Supplementary_Materials_v3/Supplementary_Material_S1_v4.xlsx]

## Sheet: Table_S1
Table S1: 5mC CpG sites with simple linear regression
ont_cpg	X5	X13	X24	X46	X69	X70	X91	intercept	slope	r_squared	p_value
chr8_104330839	1	0.93	0.58	0.5	0.14	0	0	1.01543	-0.0124465	0.938509	0.000325605
chr6_168888837	1	0.75	0.67	0.45	0.17	0.11	0	0.963532	-0.0113042	0.973827	3.79841e-05
chr8_104330732	1	1	0.73	0.73	0.5	0.17	0	1.10339	-0.011301	0.897611	0.00118329
chr8_104330735	1	0.92	0.8	0.8	0.4	0.31	0	1.10189	-0.0109536	0.926568	0.000509728
chr8_104330918	1	1	0.53	0.5	0.33	0.31	0	1.01214	-0.0107389	0.906623	0.00093658
chr8_104330904	0.92	0.87	0.62	0.4	0	0.42	0	0.946517	-0.0106781	0.872809	0.00205516
chr8_104330421	0.64	0.87	0.62	0.67	0	0.11	0	0.873346	-0.0100736	0.807316	0.00596354
chr4_183904879	0.86	1	0.57	0.4	0	0.4	0.12	0.933345	-0.0100107	0.803764	0.00625163
chr8_104330409	0.8	0.92	0.53	0.5	0	0.2	0.11	0.8879	-0.00992232	0.858629	0.00269199
chr13_39603815	0.86	0.67	0.57	0.43	0.14	0.14	0	0.840816	-0.00967205	0.979515	2.05425e-05
chr6_157954489	0.71	0.88	0.67	0.29	0.2	0.25	0	0.859783	-0.00949208	0.915172	0.000734284
chr1_228620925	0.82	0.86	0.62	0.83	0.27	0.38	0	0.953944	-0.00911197	0.801121	0.00647159
chr11_102319561	1	1	0.73	0.4	0.6	0.44	0.14	1.02102	-0.00892192	0.829543	0.00434889
chr14_67571639	0.88	0.9	0.86	0.62	0.2	0.5	0.2	0.99807	-0.00888834	0.890494	0.00140367
chr16_87648278	0.88	0.57	0.68	0.2	0.18	0.33	0	0.805543	-0.00880126	0.836773	0.00389065
chr16_87648420	0.88	0.64	0.79	0.29	0.23	0.33	0.08	0.860916	-0.00876231	0.873798	0.00201464
chr20_37922497	0.85	0.68	0.81	0.67	0.17	0.14	0.22	0.903763	-0.00876209	0.821278	0.00491229
chr11_59549780	0.71	0.67	0.5	0.6	0	0.2	0	0.780703	-0.00875761	0.848352	0.00322165
chr15_44667248	1	0.8	0.8	0.5	0.57	0.2	0.2	0.97839	-0.00873814	0.857147	0.00276475
chr12_34331660	1	1	0.91	0.75	0.6	0.62	0.17	1.11156	-0.00858771	0.903891	0.00100765
chr16_85370668	0.71	0.83	0.78	0.4	0.33	0.4	0	0.880808	-0.0085398	0.878221	0.0018395
chr21_41802746	1	0.95	0.86	0.6	0.2	0.62	0.33	1.03821	-0.00851406	0.818936	0.00507977
chr7_985478	0.83	0.76	0.54	0.38	0.44	0.2	0	0.836324	-0.00850398	0.889918	0.00142253
chr3_134405674	1	0.82	0.71	0.83	0.56	0.4	0.12	1.01344	-0.00834617	0.827558	0.00448029
chr20_62356701	0.67	0.87	0.85	0.43	0.43	0.2	0.11	0.887319	-0.00833721	0.821937	0.00486582
chr20_46253874	0.77	0.73	0.43	0.22	0.17	0.29	0	0.748422	-0.00826715	0.874174	0.00199937
chr17_48676751	0.91	0.89	0.91	0.64	0.38	0.57	0.2	1.01807	-0.00825931	0.917768	0.000678712
chr11_118634134	0.8	0.67	0.5	0.43	0.3	0.2	0	0.788386	-0.00823491	0.956666	0.000134835
chr12_6184117	0.97	0.81	0.5	0.33	0.33	0.38	0.14	0.868101	-0.00822864	0.833269	0.00410877
chr5_150191664	1	0.96	0.85	0.6	0.5	0.56	0.25	1.04796	-0.00822551	0.964719	8.04065e-05
chr19_7833081	1	0.92	0.94	0.6	0.6	0.5	0.25	1.05903	-0.00818611	0.935084	0.000373331
chr1_228620941	0.86	0.8	0.43	0.33	0.4	0.33	0	0.821588	-0.00817962	0.813598	0.00547477
chr2_8598545	0.53	0.64	0.47	0.43	0	0	0	0.66593	-0.0081494	0.875366	0.00195145
chr1_228636019	0.71	0.82	0.59	0.29	0.36	0.3	0	0.808136	-0.00813507	0.876428	0.00190932
chr19_5342709	0.56	0.71	0.29	0.4	0	0	0	0.647673	-0.00809344	0.814865	0.00537929
chr9_21804068	0.68	0.62	0.75	0.4	0.33	0.17	0	0.787922	-0.00806747	0.895367	0.0012503
chr11_75267601	1	0.86	0.94	0.67	0.5	0.55	0.25	1.04721	-0.0080518	0.947446	0.000219145
chr17_73343643	0.8	0.8	0.33	0.4	0.25	0.33	0	0.779666	-0.00801151	0.802249	0.00637711
chr4_6270969	0.86	0.95	0.78	0.6	0.4	0.5	0.2	0.976747	-0.00801016	0.949287	0.000200315
chr1_178038393	0.78	0.9	0.48	0.3	0.29	0.27	0.14	0.814363	-0.00798912	0.833159	0.00411574
chr20_58592877	1	0.92	0.83	0.67	0.62	0.4	0.27	1.03532	-0.00797882	0.939695	0.000309997
chr1_228636210	0.76	0.8	0.55	0.41	0.33	0.39	0	0.824897	-0.00796942	0.901612	0.00106939
chr6_29791922	0.92	0.89	0.71	0.57	0.2	0.5	0.29	0.943971	-0.00794905	0.869917	0.00217647
chr11_70132219	0.71	0.79	0.69	0.5	0.43	0.33	0	0.852903	-0.00792555	0.895297	0.00125242
chr1_54227415	0.68	0.94	0.77	0.5	0.4	0.17	0.22	0.885608	-0.00792219	0.814781	0.0053856
chr9_107397257	0.64	0.68	0.36	0.43	0	0.2	0	0.689345	-0.0079101	0.860194	0.00261648
chr7_140530177	1	0.82	0.82	0.5	0.6	0.55	0.14	0.990697	-0.00787697	0.836527	0.00390575
chr6_33080909	0.88	0.89	0.95	0.69	0.43	0.57	0.22	1.01902	-0.0078716	0.896886	0.0012047
chr13_46552092	0.75	0.62	0.58	0.4	0	0.25	0.14	0.748099	-0.00785123	0.868608	0.00223283
chr16_1218852	0.88	0.87	0.84	0.75	0.38	0.38	0.29	0.982013	-0.0078116	0.929086	0.000466704
chr2_134717473	0.91	0.87	0.74	0.5	0.29	0.4	0.31	0.928668	-0.00780086	0.937653	0.000337164
chr4_1802519	0.69	0.84	0.88	0.57	0.33	0.2	0.25	0.890091	-0.0077693	0.814846	0.00538073
chr1_228636096	0.72	0.74	0.58	0.19	0.33	0.33	0	0.7655	-0.00776258	0.830299	0.00429948
chr1_15341711	0.79	0.82	0.96	0.5	0.5	0.44	0.15	0.94582	-0.00773818	0.82718	0.00450563
chr13_52600521	0.65	0.67	0.38	0.4	0	0.1	0.09	0.678525	-0.00773482	0.858478	0.00269936
chr21_8988243	0.87	1	0.65	0.45	0.52	0.3	0.27	0.931229	-0.00773146	0.828563	0.00441347
chr22_45493257	1	1	1	1	0.67	0.43	0.4	1.13543	-0.00769811	0.800612	0.00651446
chr7_153889937	0.8	0.67	0.62	0.5	0.2	0.17	0.2	0.800695	-0.00768826	0.929831	0.000454415
chr1_45207510	1	0.67	0.67	0.33	0.47	0.29	0.2	0.867421	-0.00767908	0.801897	0.00640646
chr19_719023	0.8	0.5	0.62	0.33	0.33	0.2	0	0.745677	-0.00767214	0.877369	0.00187249
chr20_62244428	0.77	0.88	0.71	0.5	0.29	0.36	0.22	0.880873	-0.00766073	0.945899	0.00023576
chr21_41801680	0.83	0.71	0.46	0.25	0.38	0.2	0.08	0.762937	-0.00764327	0.831862	0.00419847
chr21_45420466	0.86	0.78	0.75	0.43	0.6	0.27	0.14	0.89404	-0.0076361	0.822646	0.00481604
chr18_31724914	0.73	0.57	0.65	0.67	0.2	0.33	0	0.796816	-0.00763431	0.80752	0.00594728
chrX_120156835	0.67	0.62	0.73	0.5	0.17	0.4	0	0.788204	-0.00763342	0.843048	0.00351837
chr12_123367017	1	1	0.94	0.8	0.44	0.62	0.4	1.08959	-0.00763252	0.932353	0.000414273
chr2_227165395	0.83	0.71	0.67	0.43	0.44	0.27	0.11	0.840766	-0.00762693	0.939401	0.000313827
chr17_38867435	0.6	0.57	0.67	0.38	0	0.14	0.11	0.697598	-0.00758865	0.838401	0.00379181
chr4_8189164	1	0.94	0.9	0.6	0.6	0.5	0.33	1.04016	-0.00758215	0.95449	0.000152522
chr8_142578853	0.89	0.8	0.7	0.67	0.33	0.33	0.27	0.914182	-0.00757633	0.945575	0.000239336
chr22_27785313	0.62	0.75	0.4	0.25	0.17	0	0.12	0.674111	-0.00757477	0.812976	0.00552202
chr9_5628010	0.7	0.73	0.41	0.17	0.11	0.12	0.15	0.685143	-0.00756604	0.806651	0.00601685
chr8_101127328	0.67	0.86	0.74	0.33	0.4	0.31	0.12	0.832616	-0.00754186	0.834843	0.00400989
chr1_17436359	0.86	0.8	0.59	0.75	0.38	0.33	0.17	0.89678	-0.00753917	0.860018	0.00262486
chr1_KI270709v1_random_44947	1	1	0.79	0.71	0.4	0.5	0.43	1.03219	-0.00753246	0.927473	0.000494002
chr17_77085452	0.81	0.73	0.6	0.53	0.29	0.3	0.15	0.828345	-0.00751074	0.985378	8.82456e-06
chr1_145167749	1	1	0.92	0.85	0.8	0.5	0.29	1.10546	-0.00747873	0.813496	0.00548252
chr2_231603899	0.8	0.65	0.83	0.6	0.33	0.31	0.17	0.86685	-0.00747784	0.891814	0.00136103
chr21_44854802	0.62	0.58	0.69	0.17	0.2	0.25	0	0.698167	-0.00747538	0.832664	0.00414719
chr1_48473007	0.58	0.75	0.44	0.2	0.14	0.25	0	0.676281	-0.0074653	0.848941	0.00318968
chr1_112706601	0.83	0.79	0.8	0.5	0.4	0.17	0.33	0.883042	-0.00742546	0.845496	0.00337941
chr7_101238560	0.88	0.9	0.65	0.67	0.43	0.29	0.3	0.925818	-0.00742367	0.902063	0.001057
chr1_228636008	0.61	0.73	0.51	0.15	0.21	0.29	0	0.692437	-0.00738069	0.821957	0.00486438
chr19_6461207	0.82	0.5	0.62	0.25	0.14	0.31	0.1	0.726245	-0.00737016	0.820502	0.00496738
chr6_167168852	0.9	1	0.67	0.62	0.62	0.4	0.25	0.971583	-0.00736188	0.846598	0.00331794
chr1_228635998	0.63	0.75	0.5	0.22	0.3	0.26	0	0.714003	-0.00735226	0.852615	0.00299479
chr9_136700121	0.48	0.54	0.48	0.5	0	0	0	0.619696	-0.00735181	0.800345	0.00653702
chr4_183356971	0.95	0.74	0.79	0.71	0.33	0.43	0.3	0.941084	-0.00735091	0.903335	0.0010225
chr11_70133067	0.95	1	0.96	0.86	0.4	0.67	0.4	1.08169	-0.00733278	0.836759	0.00389156
chr7_2826903	0.74	0.67	0.42	0.44	0.4	0.17	0	0.738771	-0.00733144	0.850797	0.00309026
chr1_6567238	0.93	0.88	0.89	0.4	0.44	0.43	0.38	0.954038	-0.00732159	0.832177	0.00417829
chr11_128891903	0.63	0.56	0.4	0.2	0	0.22	0	0.619447	-0.00731487	0.894499	0.00127681
chr19_56291063	0.9	1	1	0.67	0.6	0.57	0.33	1.05653	-0.00731353	0.896923	0.00120359
chr19_33075955	0.75	0.87	0.89	0.5	0.57	0.33	0.2	0.919305	-0.00731174	0.808201	0.00589313
chr12_109794048	0.91	0.94	0.8	0.57	0.4	0.44	0.38	0.965532	-0.00729159	0.946779	0.000226215
chr17_75036310	0.8	0.92	0.63	0.71	0.4	0.25	0.29	0.902329	-0.00728398	0.829298	0.00436497
chr20_64041208	0.8	0.67	0.53	0.5	0.38	0.4	0	0.798557	-0.00726383	0.869436	0.00219707
chr16_1134736	0.76	0.94	0.79	0.45	0.44	0.25	0.33	0.895497	-0.00725936	0.815144	0.00535843
chr16_88340064	0.88	0.75	0.81	0.75	0.55	0.25	0.25	0.935497	-0.00725936	0.810821	0.00568763
chr17_66835494	0.86	1	0.8	0.8	0.5	0.44	0.33	1.00493	-0.00724682	0.89141	0.00137399
chr1_147078167	0.71	0.35	0.29	0.2	0	0	0	0.54998	-0.00723227	0.819171	0.00506284
chr16_1528215	0.62	0.77	0.6	0.55	0.44	0.25	0	0.78934	-0.00721817	0.820004	0.00500299
chr1_228636436	0.83	0.86	0.64	0.47	0.33	0.58	0.15	0.879055	-0.0072119	0.833378	0.00410189
chr1_228636178	0.78	0.84	0.63	0.41	0.39	0.43	0.14	0.843895	-0.00719265	0.908154	0.000898124
chr9_135150740	0.81	0.73	0.83	0.57	0.43	0.58	0.08	0.90208	-0.00718414	0.80262	0.00634622
chr5_178164869	0.92	0.85	0.56	0.5	0.43	0.56	0.15	0.892756	-0.00716758	0.815676	0.00531878
chr1_229408310	0.86	0.92	0.92	0.67	0.4	0.56	0.33	0.991083	-0.0071622	0.905392	0.000968203
chr17_16486807	0.91	0.67	0.61	0.67	0.33	0.5	0.12	0.86941	-0.00715683	0.822174	0.00484912
chr17_81040305	1	1	0.75	0.8	0.4	0.62	0.4	1.03446	-0.00714228	0.860775	0.00258874
chr14_54396395	0.89	0.75	0.9	0.67	0.5	0.5	0.21	0.95578	-0.00713982	0.887192	0.00151383
chr1_228636237	0.74	0.86	0.71	0.42	0.56	0.37	0.11	0.862293	-0.00712594	0.810375	0.0057223
chr19_3141169	0.7	0.83	0.55	0.33	0.3	0.21	0.2	0.769375	-0.0071246	0.866666	0.00231803
chr1_228635937	0.72	0.83	0.63	0.3	0.38	0.35	0.14	0.801866	-0.00711654	0.856198	0.00281196
chr22_49039198	0.77	0.77	0.82	0.67	0.33	0.56	0.14	0.902969	-0.00710938	0.81783	0.00516006
chr7_4806080	0.8	0.75	0.82	0.33	0.44	0.43	0.17	0.857204	-0.00710826	0.820545	0.00496432
chr1_228635970	0.69	0.76	0.57	0.35	0.35	0.17	0.15	0.756705	-0.00709729	0.906094	0.000950076
chr3_195952904	0.89	0.75	0.53	0.36	0.42	0.33	0.18	0.816349	-0.00708945	0.860901	0.00258277
chr2_132585838	0.92	0.83	0.65	0.6	0.6	0.43	0.17	0.922043	-0.007089	0.863042	0.00248237
chr10_100518552	0.91	0.86	0.63	0.62	0.29	0.44	0.33	0.904178	-0.00707311	0.892956	0.00132481
chr3_184175770	0.73	0.67	0.56	0.3	0.38	0.18	0.1	0.738413	-0.00707199	0.901244	0.00107958
chr14_105622395	1	0.92	0.96	0.83	0.64	0.62	0.33	1.07749	-0.00705162	0.914655	0.000745664
chr11_71241826	1	0.96	0.92	0.88	0.57	0.5	0.44	1.07318	-0.00705117	0.924128	0.000553644
chr19_389122	0.63	0.67	0.79	0.4	0.4	0.2	0.1	0.776029	-0.00705095	0.821585	0.0048906
chr19_41088679	1	0.86	0.69	0.67	0.62	0.57	0.2	0.978805	-0.00704916	0.839173	0.00374554
chr10_71553438	1	0.84	1	0.67	0.67	0.4	0.4	1.0308	-0.00703013	0.828945	0.00438823
chr1_228636174	0.79	0.85	0.6	0.4	0.38	0.43	0.17	0.836491	-0.00702968	0.894027	0.00129138
chr11_3217630	0.67	0.6	0.45	0.2	0.33	0.14	0	0.660726	-0.00702856	0.866374	0.00233102
chr11_126440829	0.81	0.62	0.53	0.5	0.14	0.44	0.11	0.768911	-0.00702006	0.829374	0.00436001
chr1_228636154	0.74	0.81	0.66	0.38	0.37	0.29	0.21	0.812434	-0.00700327	0.924461	0.000547518
chr11_3795829	1	1	0.85	0.67	0.71	0.45	0.4	1.04368	-0.00699924	0.889759	0.00142773
chr1_228636045	0.67	0.81	0.53	0.35	0.42	0.24	0.09	0.761865	-0.00699073	0.845718	0.00336698
chr4_7327723	0.86	0.67	0.72	0.57	0.5	0.25	0.2	0.855744	-0.00698178	0.879036	0.00180831
chr16_1528236	0.65	0.71	0.67	0.44	0.25	0.12	0.22	0.754213	-0.00697954	0.871436	0.00211221
chr1_26531694	0.8	0.7	0.6	0.6	0.29	0.4	0.14	0.821153	-0.00697506	0.930775	0.000439123
chr1_228636057	0.79	0.85	0.6	0.29	0.43	0.4	0.17	0.820939	-0.00697036	0.806672	0.00601518
chr3_184740612	0.79	0.82	0.65	0.43	0.2	0.4	0.29	0.827879	-0.00696588	0.867196	0.00229457
chr12_124548908	0.58	0.67	0.52	0.22	0.29	0.2	0	0.670655	-0.00696409	0.885382	0.00157642
chr19_47329287	0.95	0.92	0.8	0.71	0.67	0.6	0.22	1.0119	-0.00696006	0.853591	0.00294429
chr1_15398980	0.95	0.91	1	0.8	0.6	0.4	0.45	1.04613	-0.00695895	0.851838	0.00303537
chr1_143202137	0.97	0.89	0.84	0.6	0.38	0.39	0.5	0.968982	-0.00695872	0.854745	0.00288526
chr21_8988235	0.81	0.8	0.57	0.3	0.22	0.36	0.27	0.791758	-0.00695693	0.817605	0.00517653
chr5_64165236	1	0.9	0.95	0.67	0.57	0.5	0.43	1.03229	-0.00693723	0.956338	0.000137414
chr16_85453310	0.73	0.65	0.38	0.22	0.25	0.14	0.11	0.669373	-0.00693589	0.843943	0.00346718
chr4_2402735	0.56	0.67	0.47	0.44	0.12	0.29	0	0.67916	-0.00693119	0.884626	0.00160301
chr6_33080976	1	0.9	1	0.75	0.6	0.7	0.33	1.06916	-0.00693119	0.879046	0.0018079
chr22_26756490	0.88	0.71	0.72	0.5	0.5	0.5	0.12	0.876099	-0.00692671	0.862786	0.00249428
chr1_228636185	0.68	0.79	0.47	0.27	0.3	0.33	0.08	0.731793	-0.00692626	0.832966	0.004128
chr7_1461437	0.92	0.81	0.62	0.67	0.62	0.4	0.17	0.915886	-0.00692201	0.810889	0.00568231
chr16_75477822	0.88	0.67	0.57	0.33	0.33	0.3	0.22	0.785743	-0.00691888	0.876141	0.00192063
chr13_110434034	0.93	0.93	1	0.8	0.57	0.6	0.36	1.05567	-0.00691731	0.908036	0.000901041
chr17_48564243	0.5	0.5	0.45	0.2	0	0	0.04	0.555601	-0.00691574	0.908165	0.000897846
chr19_18420629	0.72	0.56	0.67	0.42	0.29	0.22	0.11	0.741295	-0.00691529	0.939764	0.000309094
chr2_218386451	0.93	1	0.82	0.83	0.71	0.57	0.27	1.04663	-0.00690701	0.826094	0.00457878
chr17_79322111	0.61	0.71	0.61	0.36	0.4	0.29	0	0.73891	-0.00689425	0.858381	0.00270408
chr19_58450299	0.67	0.9	0.71	0.44	0.3	0.45	0.2	0.837451	-0.00689358	0.830937	0.00425807
chr14_103083642	0.94	1	0.79	0.91	0.57	0.4	0.43	1.03307	-0.00689157	0.804382	0.00620092
chr15_83449543	1	0.8	0.75	0.6	0.6	0.44	0.29	0.952718	-0.00688373	0.908115	0.000899089
chr20_64142558	0.62	0.85	0.67	0.67	0.29	0.33	0.17	0.826882	-0.00688104	0.805409	0.0061172
chr6_2840514	0.57	0.67	0.33	0.4	0.14	0	0.1	0.627202	-0.00685664	0.800988	0.00648276
chr17_79198847	0.83	0.85	0.71	0.62	0.25	0.33	0.4	0.881437	-0.00685552	0.840138	0.00368814
chr9_5438233	0.54	0.5	0.43	0.2	0	0.14	0	0.569693	-0.00684859	0.941011	0.000293206
chr1_228636204	0.76	0.85	0.61	0.37	0.41	0.41	0.17	0.822255	-0.00684209	0.870281	0.00216097
chr6_2840634	0.67	0.6	0.47	0.33	0.14	0.2	0.1	0.669337	-0.00684075	0.968705	5.94964e-05
chr12_132657851	0.65	0.75	0.42	0.5	0.29	0.1	0.14	0.717807	-0.00683851	0.818227	0.00513118
chr19_48396048	0.83	0.64	0.7	0.43	0.43	0.4	0.12	0.817735	-0.00683694	0.897584	0.00118408
chr3_127423019	0.69	0.78	0.69	0.57	0.43	0.25	0.17	0.82197	-0.00683583	0.901242	0.00107964
chr5_670126	0.78	0.92	0.83	0.5	0.5	0.4	0.3	0.914533	-0.00682933	0.881715	0.00170801
chr14_88327447	0.89	0.67	0.64	0.5	0.29	0.38	0.25	0.827308	-0.00682754	0.930973	0.000435956
chr19_48696137	0.6	0.6	0.58	0.6	0.22	0.12	0.09	0.711543	-0.00682642	0.827721	0.00446944
chr1_2195698	0.59	0.58	0.32	0.43	0.12	0.12	0	0.618198	-0.00681568	0.887356	0.00150826
chr13_113373598	0.75	0.63	0.56	0.43	0.4	0.17	0.12	0.746312	-0.00680561	0.913564	0.000770041
chr6_2840552	0.67	0.57	0.47	0.43	0.14	0.17	0.1	0.672967	-0.00679486	0.953014	0.000165288
chr4_6289650	0.88	0.92	0.94	0.71	0.33	0.57	0.44	0.992611	-0.00678703	0.82074	0.00495048
chr1_228636040	0.75	0.82	0.54	0.38	0.44	0.26	0.18	0.789692	-0.00678568	0.858993	0.00267432
chr1_149286368	0.94	0.91	1	0.62	0.71	0.55	0.33	1.03108	-0.00678479	0.829997	0.00431918
chr20_62549529	1	1	0.69	0.62	0.38	0.5	0.5	0.977949	-0.00677874	0.808738	0.00585062
chr6_27225068	0.81	0.82	0.45	0.5	0.43	0.29	0.18	0.804888	-0.00677427	0.831182	0.00424221
chr5_139847079	0.62	0.67	0.4	0.17	0.2	0.17	0.07	0.635991	-0.0067671	0.858814	0.00268299
chr1_228636257	0.67	0.83	0.55	0.39	0.3	0.35	0.15	0.769372	-0.00674718	0.886439	0.0015397
chr7_101535530	0.5	0.58	0.32	0.22	0	0	0.06	0.54624	-0.00674114	0.859016	0.00267321
chr7_1461802	0.75	0.71	0.54	0.38	0.29	0.29	0.17	0.75318	-0.00673666	0.964936	7.91696e-05
chr1_228636192	0.77	0.84	0.66	0.45	0.45	0.5	0.14	0.850261	-0.00673532	0.864262	0.00242628
chr1_15123201	0.93	0.94	0.88	0.86	0.6	0.4	0.43	1.02524	-0.0067192	0.850913	0.0030841
chr17_81921457	0.73	0.61	0.42	0.2	0.17	0.2	0.14	0.658091	-0.00671897	0.851503	0.00305295
chr19_14480439	0.91	0.82	0.84	0.56	0.57	0.6	0.22	0.950795	-0.00671562	0.860756	0.00258967
chr12_51870187	0.75	0.5	0.43	0.4	0.33	0.2	0	0.677735	-0.00671114	0.862779	0.00249461
chr6_168888882	1	1	0.79	0.73	0.67	0.64	0.33	1.0419	-0.00670845	0.895416	0.00124879
chr6_33080954	0.9	1	0.95	0.75	0.4	0.67	0.44	1.03467	-0.00670666	0.826743	0.00453499
chr9_129290435	0.76	0.88	0.67	0.71	0.4	0.43	0.23	0.887094	-0.00669704	0.88138	0.00172038
chr19_54817888	0.85	0.89	0.77	0.62	0.6	0.6	0.17	0.947094	-0.00669704	0.822611	0.00481849
chr11_70133471	0.79	0.92	0.75	0.62	0.33	0.56	0.29	0.912788	-0.00669659	0.863336	0.0024688
chr21_41802800	0.94	0.9	0.82	0.67	0.4	0.57	0.4	0.975492	-0.00669323	0.940184	0.00030369
chr2_27267403	1	1	0.84	0.8	0.4	0.5	0.57	1.03403	-0.00669256	0.816217	0.00527865
chr9_135231194	0.95	1	0.81	0.78	0.6	0.33	0.5	1.01403	-0.00669256	0.800222	0.00654747
chr4_41215624	1	0.75	0.67	0.6	0.56	0.43	0.27	0.91535	-0.0066901	0.87647	0.00190768
chr22_46048376	0.78	1	0.6	0.56	0.43	0.5	0.25	0.892432	-0.00668875	0.805432	0.00611528
chr10_13304320	0.79	1	0.77	0.67	0.43	0.57	0.3	0.950902	-0.00668652	0.853896	0.00292862
chr22_27784912	0.89	0.93	0.86	0.78	0.6	0.5	0.33	1.00222	-0.00668405	0.926035	0.000519124
chr3_195014029	0.62	0.55	0.38	0.14	0.2	0	0.08	0.584709	-0.00667599	0.829507	0.0043513
chr10_130013985	1	0.89	0.89	0.8	0.57	0.5	0.43	1.02887	-0.00667331	0.955697	0.000142544
chr7_67367441	0.94	0.95	1	0.83	0.62	0.4	0.5	1.05136	-0.00666525	0.817304	0.00519857
chr1_228636053	0.81	0.86	0.63	0.4	0.45	0.53	0.17	0.852752	-0.00666435	0.815875	0.00530401
chr15_66619471	0.58	0.71	0.59	0.17	0.2	0.22	0.14	0.675528	-0.00666256	0.803997	0.00623247
chr1_228636229	0.67	0.79	0.53	0.31	0.4	0.32	0.09	0.746773	-0.00665853	0.835195	0.003988
chr6_125301044	0.5	0.6	0.33	0.14	0	0.17	0	0.551008	-0.00665741	0.844602	0.00342977
chr7_47591132	0.96	1	0.86	0.62	0.5	0.5	0.5	1.00795	-0.00665294	0.913028	0.000782205
chr21_42783099	0.7	0.92	0.65	0.43	0.5	0.4	0.17	0.840795	-0.00665271	0.801752	0.00641863
chr11_102319203	0.83	1	0.85	0.6	0.54	0.56	0.33	0.974175	-0.00663279	0.887507	0.00150311
chr1_156863472	0.82	0.62	0.45	0.46	0.17	0.33	0.18	0.734104	-0.00663122	0.851555	0.00305022
chr14_100156475	0.67	0.7	0.62	0.67	0.36	0.17	0.17	0.780972	-0.00662518	0.807706	0.00593242
chr1_228636362	0.8	0.85	0.62	0.37	0.36	0.48	0.23	0.830545	-0.00661578	0.845394	0.00338513
chr8_104330304	0.55	0.43	0.41	0.09	0	0.11	0	0.527627	-0.00661443	0.887652	0.00149817
chr17_47737144	1	0.67	0.7	0.57	0.43	0.46	0.29	0.888801	-0.00660884	0.872441	0.00207035
chr1_18677112	0.68	0.8	0.59	0.5	0.2	0.4	0.2	0.781364	-0.00660235	0.87456	0.00198376
chr2_20667997	1	1	0.94	0.83	0.5	0.5	0.58	1.06343	-0.00658489	0.864814	0.00240117
chr8_129999027	1	1	0.97	0.71	0.57	0.5	0.56	1.05752	-0.00658063	0.904652	0.000987524
chr20_61615791	0.92	0.77	0.73	0.78	0.57	0.43	0.25	0.93446	-0.00657616	0.851873	0.00303353
chr6_157646418	0.71	0.82	0.62	0.75	0.33	0.38	0.2	0.842716	-0.00656922	0.802983	0.00631611
chr17_3594972	0.8	0.8	0.62	0.5	0.4	0.2	0.33	0.819726	-0.00656631	0.859633	0.00264337
chr17_8110684	0.79	0.75	0.62	0.56	0.43	0.2	0.27	0.815207	-0.00656116	0.885231	0.00158172
chr11_59570415	1	0.78	0.81	0.8	0.57	0.5	0.33	0.982289	-0.00655981	0.884217	0.00161753
chr8_7616038	0.71	0.75	0.69	0.38	0.3	0.5	0.14	0.793677	-0.00655892	0.840666	0.00365695
chr19_17467536	0.86	0.81	0.71	0.67	0.57	0.43	0.22	0.90784	-0.00655623	0.907719	0.000908939
chr11_64606997	0.86	0.75	0.62	0.4	0.2	0.43	0.33	0.810616	-0.00655444	0.808399	0.00587738
chr17_6428070	0.63	0.68	0.56	0.5	0.22	0.22	0.15	0.720474	-0.00655131	0.942721	0.00027225
chr16_709441	0.87	0.89	0.61	0.71	0.6	0.4	0.24	0.914637	-0.00654862	0.812716	0.00554183
chr11_19341500	0.86	1	0.87	0.6	0.56	0.5	0.4	0.981719	-0.00654728	0.904728	0.000985529
chr2_120764969	1	0.85	0.83	0.5	0.6	0.5	0.38	0.962894	-0.00654168	0.870923	0.0021338
chr20_50075749	1	0.89	0.81	0.71	0.4	0.5	0.5	0.984281	-0.00654079	0.888908	0.00145594
chr7_1711160	0.86	0.82	0.8	0.55	0.4	0.6	0.27	0.911221	-0.00653631	0.89109	0.00138431
chr11_126440752	1	0.95	0.94	0.86	0.57	0.75	0.38	1.07546	-0.00653519	0.86722	0.00229355
chr10_133268113	0.78	0.7	0.69	0.57	0.4	0.14	0.31	0.809691	-0.00653407	0.815892	0.00530272
chr15_74211654	0.89	0.88	0.95	0.6	0.6	0.5	0.36	0.979691	-0.00653407	0.894657	0.00127196
chr1_228636430	0.79	0.78	0.59	0.47	0.33	0.43	0.21	0.811079	-0.00653318	0.945881	0.000235958
chr17_65525590	1	0.83	0.81	0.78	0.71	0.44	0.33	0.99663	-0.00652959	0.82451	0.0046869
chr19_51424274	1	0.88	0.79	0.56	0.6	0.6	0.33	0.976488	-0.00652646	0.89358	0.00130527
chr10_1607073	1	0.82	0.85	0.56	0.62	0.5	0.36	0.96905	-0.00651997	0.894323	0.00128223
chr17_4004196	0.42	0.58	0.52	0.3	0.22	0	0	0.587377	-0.0065146	0.828039	0.00444827
chr11_924436	1	0.73	0.79	0.62	0.5	0.5	0.33	0.934459	-0.00651325	0.914975	0.000738606
chr9_36739457	0.82	0.88	0.79	0.78	0.4	0.57	0.29	0.942715	-0.00650631	0.852904	0.00297974
chr5_179905282	0.71	0.8	0.68	0.67	0.43	0.44	0.14	0.848338	-0.0065043	0.859979	0.00262678
chr21_42099572	1	1	1	0.67	0.6	0.5	0.57	1.05827	-0.00650273	0.870096	0.00216885
chr12_124685835	0.9	0.71	0.61	0.6	0.4	0.4	0.25	0.848196	-0.00650116	0.93284	0.000406788
chr2_119543988	0.71	0.83	0.71	0.5	0.29	0.33	0.31	0.820972	-0.00649937	0.893902	0.00129524
chr19_4811651	0.88	0.72	0.89	0.75	0.6	0.43	0.25	0.9409	-0.00649781	0.801512	0.00643871
chr6_167168473	1	1	0.73	0.8	0.57	0.57	0.42	1.02229	-0.00649691	0.904104	0.00100201
chr19_55284522	0.8	0.71	0.64	0.29	0.3	0.33	0.27	0.772075	-0.00649221	0.851361	0.00306042
chr2_69237414	0.97	0.96	0.74	0.75	0.5	0.4	0.5	0.983107	-0.00648348	0.855183	0.00286305
chr17_7380522	0.87	0.82	0.68	0.57	0.43	0.33	0.36	0.874423	-0.00648102	0.939884	0.00030755
chr5_893543	0.69	0.83	0.62	0.4	0.4	0.29	0.22	0.786772	-0.00646982	0.885877	0.00155916
chr17_7559628	0.71	0.55	0.4	0.4	0.4	0.17	0	0.669548	-0.00646803	0.815532	0.0053295
chr3_57169281	0.47	0.5	0.29	0.33	0	0	0	0.520722	-0.00646244	0.880352	0.00175861
chr1_26902876	1	0.93	0.93	0.8	0.6	0.67	0.4	1.05489	-0.00645975	0.950097	0.000192352
chr22_38399956	0.55	0.7	0.6	0.5	0.25	0.22	0.11	0.711825	-0.00645527	0.889142	0.00144816
chr19_45868557	1	0.86	0.76	0.67	0.4	0.44	0.5	0.954672	-0.00645505	0.865355	0.0023767
chr7_5486006	1	0.74	0.89	0.83	0.55	0.6	0.31	0.99606	-0.00645415	0.807666	0.00593566
chr1_228636252	0.81	0.85	0.61	0.37	0.43	0.52	0.2	0.834316	-0.00644722	0.801685	0.00642423
chr17_79395214	1	1	0.94	0.6	0.71	0.62	0.43	1.04965	-0.00643893	0.869936	0.00217566
chr11_64268649	0.47	0.54	0.41	0.11	0	0.17	0	0.535135	-0.00643378	0.855605	0.00284173
chrUn_KI270442v1_244622	0.79	0.82	0.69	0.57	0.2	0.44	0.36	0.845135	-0.00643378	0.822568	0.00482149
chr1_228636304	0.73	0.8	0.58	0.39	0.38	0.46	0.14	0.789156	-0.00642796	0.859066	0.00267075
chr1_228636168	0.81	0.85	0.63	0.4	0.52	0.4	0.23	0.840544	-0.00642707	0.844133	0.00345633
chr2_9801595	0.86	0.75	0.77	0.43	0.33	0.58	0.27	0.861932	-0.00642617	0.813889	0.00545273
chr20_50387059	0.74	0.69	0.6	0.4	0.33	0.25	0.22	0.753106	-0.00642058	0.963355	8.84463e-05
chr7_4819594	0.88	0.93	0.88	0.78	0.57	0.71	0.27	1.00873	-0.00641856	0.811604	0.00562704
chr11_73772872	1	0.79	0.75	0.6	0.5	0.57	0.33	0.940046	-0.0064161	0.91894	0.00065449
chr15_31397083	1	0.89	0.86	0.83	0.67	0.5	0.4	1.02713	-0.00641476	0.903743	0.0010116
chr10_71710229	0.95	0.96	0.95	0.92	0.6	0.6	0.43	1.06392	-0.00640715	0.882849	0.00166664
chr4_6377718	0.87	0.89	0.75	0.57	0.43	0.67	0.27	0.9267	-0.00640535	0.833407	0.00410007
chr14_103186376	1	1	0.93	0.8	0.57	0.62	0.5	1.06524	-0.00640468	0.978347	2.36083e-05
chr16_68762887	0.63	0.67	0.61	0.43	0.2	0.44	0.08	0.727946	-0.00640133	0.856986	0.00277271
chr22_48856971	1	0.93	0.85	0.86	0.5	0.71	0.4	1.04079	-0.0064011	0.861281	0.00256476
chr10_45696245	1	1	0.8	0.6	0.6	0.67	0.4	1.01489	-0.00639685	0.879928	0.0017745
chr1_228636433	0.8	0.84	0.62	0.5	0.29	0.44	0.31	0.833355	-0.00639461	0.896928	0.00120344
chr14_104676910	0.75	0.75	0.56	0.7	0.33	0.33	0.21	0.808907	-0.00639103	0.846072	0.00334721
chr1_15412562	0.84	0.89	0.85	0.6	0.5	0.33	0.44	0.925775	-0.00638498	0.856466	0.0027986
chr7_3297185	1	0.8	0.74	0.5	0.5	0.4	0.43	0.914245	-0.00638275	0.854178	0.00291414
chr1_37639096	0.89	0.91	0.89	0.67	0.67	0.57	0.3	0.989796	-0.00637916	0.880325	0.00175962
chr17_7106322	0.88	0.86	0.77	0.7	0.57	0.33	0.38	0.931184	-0.00637827	0.879822	0.00177852
chr17_4003962	0.59	0.65	0.59	0.56	0.27	0.23	0.1	0.716736	-0.00637469	0.891348	0.00137599
chr8_142134791	0.94	0.8	0.79	0.75	0.67	0.55	0.23	0.965134	-0.00637088	0.813584	0.00547584
chr19_42224482	0.91	0.8	0.73	0.71	0.38	0.6	0.3	0.92186	-0.0063617	0.872723	0.00205871
chr12_122898180	1	0.67	0.83	0.6	0.5	0.57	0.29	0.926095	-0.00636058	0.819264	0.00505611
chr19_5565984	0.88	1	0.75	0.67	0.5	0.44	0.45	0.958942	-0.00636036	0.891461	0.00137237
chr19_46757809	0.78	0.87	0.78	0.62	0.43	0.33	0.38	0.887198	-0.00635342	0.893572	0.00130553
chr1_53219814	0.8	0.7	0.48	0.5	0.43	0.4	0.1	0.775597	-0.00634961	0.845969	0.00335294
chr15_78797607	1	1	0.93	0.8	0.71	0.5	0.5	1.0656	-0.00634961	0.914526	0.000748512
chr3_194333086	1	1	1	1	0.6	0.57	0.55	1.10545	-0.00634648	0.82032	0.00498034
chr6_167153880	1	1	0.83	0.82	0.62	0.5	0.5	1.04108	-0.00634447	0.923548	0.000564401
chr10_130926211	1	1	0.85	0.83	0.4	0.6	0.57	1.03795	-0.00633842	0.804232	0.00621319
chr6_168580625	0.84	0.91	0.8	0.57	0.4	0.57	0.36	0.923639	-0.00633797	0.902107	0.0010558
chr17_21119284	0.73	0.77	0.79	0.62	0.4	0.25	0.33	0.843639	-0.00633797	0.843346	0.00350129
chr5_150615273	0.96	0.84	0.87	0.71	0.5	0.6	0.38	0.98218	-0.0063373	0.955015	0.000148137
chr1_6105203	0.82	0.81	0.63	0.33	0.33	0.33	0.36	0.803568	-0.00633641	0.800778	0.00650041
chr20_62244156	0.82	0.88	0.6	0.57	0.56	0.43	0.22	0.87065	-0.00633506	0.852183	0.00301728
chr9_134639538	1	1	0.92	0.82	0.45	0.56	0.6	1.05182	-0.00632947	0.835586	0.00396376
chr10_132432841	1	0.9	0.91	0.8	0.67	0.71	0.33	1.04745	-0.00632745	0.860858	0.00258482
chr16_73056996	0.92	0.87	0.71	0.75	0.43	0.67	0.29	0.950294	-0.00632723	0.818486	0.00511238
chr1_9541859	1	1	1	0.9	0.6	0.8	0.43	1.10599	-0.00632678	0.83895	0.00375886
chr1_228636468	0.75	0.8	0.59	0.42	0.4	0.36	0.22	0.79307	-0.00632544	0.929281	0.000463462
chr5_142322875	0.75	0.75	0.62	0.56	0.25	0.5	0.2	0.805561	-0.00631738	0.868994	0.00221612
chr11_33936725	0.86	0.74	0.61	0.43	0.5	0.33	0.25	0.818337	-0.00631559	0.881739	0.00170715
chr5_1661025	0.94	1	0.91	0.75	0.5	0.67	0.46	1.03396	-0.00631357	0.917877	0.000676439
chr16_137856	0.57	0.67	0.59	0.5	0.2	0.33	0.09	0.707625	-0.00629992	0.886582	0.00153476
chr11_119474805	0.43	0.6	0.35	0.33	0.17	0	0	0.554351	-0.00629074	0.84102	0.00363615
chr2_232488439	0.73	0.69	0.77	0.6	0.45	0.5	0.11	0.835739	-0.00628985	0.817069	0.0052158
chr17_75038298	0.95	0.92	0.88	0.75	0.56	0.56	0.43	1.00698	-0.00628582	0.990048	3.36683e-06
chr6_33080982	0.89	0.91	0.96	0.64	0.6	0.67	0.33	0.999404	-0.00627619	0.844202	0.0034524
chr11_1057293	1	1	0.94	0.86	0.62	0.8	0.4	1.08766	-0.00626925	0.848688	0.00320335
chr1_147077997	0.58	0.32	0.29	0.2	0	0	0	0.482785	-0.00625627	0.870681	0.00214401
chr8_123158973	0.8	0.67	0.79	0.6	0.4	0.33	0.29	0.838336	-0.00625269	0.906049	0.000951238
chr16_89155313	0.73	0.54	0.45	0.5	0.2	0.11	0.2	0.673674	-0.0062444	0.817475	0.00518602
chr19_49143309	0.88	1	0.79	0.6	0.6	0.43	0.44	0.960685	-0.00624149	0.865195	0.00238391
chr15_77822852	0.86	0.82	0.79	0.8	0.5	0.4	0.36	0.930543	-0.00623836	0.87406	0.00200398
chr16_88341125	0.9	0.71	0.88	0.7	0.56	0.4	0.33	0.923318	-0.00623657	0.844845	0.00341602
chr17_80054788	0.79	0.8	0.93	0.67	0.5	0.44	0.33	0.9204	-0.00623523	0.859272	0.00266082
chr5_150395664	0.53	0.61	0.36	0.29	0.12	0.25	0	0.591788	-0.00623433	0.895164	0.00125645
chr7_140326273	0.86	0.75	0.68	0.67	0.6	0.38	0.22	0.877411	-0.00623232	0.843201	0.00350959
chr7_4895596	0.95	0.96	0.91	0.71	0.57	0.7	0.4	1.02595	-0.00623164	0.923533	0.000564681
chr16_68789629	0.57	0.46	0.3	0.2	0	0	0.1	0.515596	-0.00622381	0.832486	0.00415854
chr14_69258312	0.94	1	0.94	0.8	0.57	0.8	0.38	1.05837	-0.00622202	0.811701	0.00561962
chr8_1948513	0.59	0.5	0.38	0.14	0	0.14	0.11	0.548158	-0.00621732	0.823461	0.00475931
chr17_44831078	0.56	0.57	0.43	0.33	0.29	0	0.08	0.60524	-0.00621597	0.841156	0.00362819
chr12_6424881	0.85	0.73	0.7	0.5	0.6	0.4	0.2	0.850934	-0.00621553	0.842924	0.00352549
chr12_2112522	1	0.86	0.88	0.75	0.6	0.6	0.4	1.00926	-0.00621015	0.96387	8.53575e-05
chr17_41758714	1	0.89	0.89	0.62	0.67	0.4	0.5	0.991895	-0.00620523	0.82238	0.0048347
chr16_68446867	0.71	0.71	0.47	0.5	0.3	0.29	0.17	0.731681	-0.00620053	0.927267	0.000497545
chr17_4004130	0.61	0.65	0.56	0.3	0.38	0.09	0.15	0.673069	-0.00619963	0.815749	0.00531338
chr15_64912170	0.81	0.88	0.86	0.6	0.36	0.57	0.38	0.918763	-0.00619919	0.853505	0.00294869
chr12_52134836	0.91	0.75	0.73	0.6	0.4	0.56	0.3	0.888692	-0.00619762	0.918955	0.000654183
chr4_7244061	0.88	0.84	0.77	0.7	0.6	0.6	0.23	0.941539	-0.00619739	0.855223	0.00286101
chr15_59376344	1	1	0.78	0.8	0.5	0.5	0.56	1.01563	-0.00619314	0.850573	0.00310215
chr3_52448601	0.5	0.38	0.33	0.17	0	0	0	0.478407	-0.00619135	0.940364	0.000301386
chr17_81102463	0.9	0.9	0.73	0.57	0.33	0.57	0.43	0.914101	-0.0061909	0.834954	0.004003
chr18_76567068	0.64	0.6	0.5	0.46	0.2	0.1	0.2	0.666877	-0.00618911	0.873757	0.00201631
chr12_756013	0.88	0.82	0.69	0.56	0.5	0.29	0.4	0.872571	-0.00618866	0.866463	0.00232706
chr20_62557150	1	0.78	0.75	0.5	0.43	0.5	0.43	0.908265	-0.00618822	0.849896	0.00313828
chr19_3933927	0.81	0.67	0.75	0.33	0.33	0.44	0.27	0.795204	-0.00618374	0.812421	0.00556436
chr10_124709456	0.91	1	0.74	0.5	0.5	0.55	0.44	0.943603	-0.00617993	0.823007	0.00479085
chr1_181484179	0.56	0.57	0.29	0.44	0.2	0.12	0	0.592072	-0.0061777	0.834978	0.00400147
chr17_21069553	0.96	0.8	0.91	0.88	0.5	0.62	0.38	1.002	-0.00617613	0.812277	0.00557541
chr8_104330328	0.55	0.46	0.4	0.3	0	0.25	0	0.560542	-0.00617546	0.876079	0.00192309
chr1_3283673	0.88	0.92	0.76	0.5	0.6	0.43	0.38	0.918941	-0.00617165	0.858056	0.00272
chr7_5571110	0.92	1	0.85	0.88	0.57	0.57	0.45	1.02894	-0.00617165	0.890105	0.00141639
chr12_132343145	0.8	0.83	0.69	0.57	0.38	0.33	0.38	0.848585	-0.00616382	0.916023	0.000715772
chr14_22839084	0.81	0.69	0.67	0.54	0.4	0.22	0.33	0.802606	-0.006158	0.875725	0.00193712
chr1_22601467	1	0.93	0.82	0.62	0.57	0.5	0.5	0.985453	-0.00615777	0.929376	0.000461898
chr19_16452132	0.86	0.58	0.5	0.5	0.33	0.43	0.14	0.75677	-0.00615531	0.817566	0.00517937
chr22_36980381	0.85	0.76	0.73	0.67	0.29	0.33	0.44	0.861005	-0.00615419	0.800109	0.00655704
chr22_29479284	0.73	0.71	0.68	0.71	0.4	0.4	0.18	0.823638	-0.00614927	0.855206	0.00286187
chr22_48478192	1	0.87	0.81	0.67	0.6	0.57	0.4	0.982179	-0.00614859	0.969926	5.38388e-05
chr19_2331085	0.63	0.67	0.4	0.29	0.33	0.09	0.14	0.643567	-0.0061477	0.810534	0.00570989
chr9_134011568	0.63	0.57	0.47	0.33	0.11	0.1	0.21	0.624884	-0.00614524	0.857123	0.00276592
chr10_133461663	0.93	0.77	0.78	0.57	0.57	0.33	0.4	0.900364	-0.00614009	0.854126	0.00291684
chr4_1763293	0.86	0.78	0.74	0.75	0.3	0.45	0.4	0.890008	-0.00613225	0.817137	0.00521086
chr19_2542482	0.55	0.58	0.55	0.5	0.25	0.14	0.09	0.658407	-0.00612845	0.885094	0.00158651
chr3_42496624	0.71	0.8	0.64	0.33	0.43	0.4	0.2	0.779723	-0.00612598	0.833054	0.00412244
chr19_5574306	1	1	0.96	1	0.69	0.6	0.5	1.09951	-0.00612128	0.840547	0.00366398
chr22_30594379	1	0.89	0.93	0.86	0.75	0.56	0.4	1.04805	-0.00612061	0.846569	0.00331957
chr20_20018328	0.92	0.91	0.7	0.78	0.56	0.44	0.4	0.950613	-0.00611412	0.880497	0.00175319
chr17_78785099	0.92	1	0.81	0.57	0.43	0.6	0.5	0.967552	-0.00610964	0.822566	0.00482169
chr10_97064984	0.91	0.75	0.81	0.8	0.4	0.5	0.38	0.927481	-0.00610808	0.839537	0.00372379
chr16_360559	0.82	1	0.83	0.78	0.5	0.57	0.4	0.976912	-0.00609554	0.863498	0.00246133
chr4_8303480	0.75	0.73	0.54	0.29	0.22	0.33	0.29	0.726841	-0.00609397	0.803372	0.00628398
chr15_43595075	1	0.92	1	0.62	0.56	0.67	0.5	1.02969	-0.00609375	0.859414	0.00265395
chr20_4761775	0.67	0.43	0.64	0.43	0.17	0.25	0.12	0.663922	-0.00609263	0.83136	0.00423073
chr1_123466799	1	0.8	0.75	0.47	0.54	0.54	0.38	0.916627	-0.00608927	0.833788	0.00407599
chr19_55492491	0.76	0.75	0.89	0.57	0.5	0.33	0.33	0.866627	-0.00608927	0.821059	0.00492781
chr17_45124396	0.9	1	0.79	0.75	0.5	0.67	0.4	0.992179	-0.00608569	0.876115	0.00192166
chr21_8987491	0.78	0.8	0.54	0.42	0.26	0.47	0.27	0.782107	-0.00608412	0.821463	0.00489923
chr5_178335992	0.95	0.79	0.86	0.6	0.5	0.67	0.33	0.947801	-0.00608368	0.848748	0.00320013
chr10_101000531	0.48	0.64	0.44	0.44	0.11	0.1	0.12	0.609189	-0.00608278	0.819472	0.00504117
chr1_22020439	0.92	1	1	0.83	0.7	0.62	0.44	1.06328	-0.00607853	0.885971	0.00155589
chr19_48678656	1	0.77	0.6	0.62	0.5	0.5	0.33	0.893282	-0.00607853	0.841695	0.0035967
chr1_155188702	0.9	0.9	0.71	0.8	0.5	0.6	0.33	0.953068	-0.00607383	0.8613	0.00256387
chr1_228636200	0.78	0.84	0.63	0.42	0.48	0.43	0.25	0.823068	-0.00607383	0.873443	0.00202914
chr21_8987124	0.91	0.75	0.57	0.44	0.37	0.43	0.33	0.818691	-0.00607181	0.84954	0.00315737
chr3_10417150	0.97	0.86	0.87	0.57	0.62	0.6	0.38	0.971538	-0.00607159	0.894609	0.00127342
chr1_3795589	1	0.73	0.82	0.67	0.55	0.5	0.38	0.939936	-0.00606778	0.896215	0.00122472
chr3_129521426	1	1	0.87	0.89	0.67	0.78	0.38	1.07417	-0.00606666	0.819278	0.00505512
chr19_33200525	0.4	0.5	0.41	0.2	0.1	0	0	0.505488	-0.0060642	0.910336	0.000845017
chr19_47741820	1	0.82	1	0.67	0.62	0.58	0.45	1.00972	-0.00606308	0.867688	0.00227296
chr7_5484192	0.76	0.68	0.74	0.5	0.44	0.47	0.17	0.812499	-0.00606129	0.897133	0.00119736
chr21_8988140	0.79	0.6	0.61	0.39	0.33	0.28	0.24	0.737979	-0.00605614	0.923163	0.000571633
chr7_32729578	0.86	0.9	0.88	0.71	0.4	0.47	0.5	0.949367	-0.00605525	0.846658	0.00331465
chr7_95773310	0.75	0.73	0.71	0.62	0.5	0.38	0.2	0.830612	-0.00605122	0.910782	0.000834392
chr20_62245034	0.76	0.91	0.77	0.62	0.44	0.54	0.31	0.896306	-0.00605077	0.894902	0.00126445
chr1_9292107	1	1	0.88	0.82	0.8	0.67	0.38	1.06769	-0.00604987	0.83497	0.00400195
chr10_132189365	1	1	0.82	0.64	0.57	0.62	0.5	1.01054	-0.00604965	0.92546	0.000529388
chr1_228635856	0.66	0.75	0.45	0.27	0.27	0.28	0.19	0.684705	-0.00604696	0.821085	0.00492595
chr13_33352159	0.71	0.83	0.67	0.5	0.44	0.38	0.25	0.814705	-0.00604696	0.92895	0.000468956
chr19_17985554	1	0.82	0.81	0.83	0.5	0.57	0.43	0.982748	-0.00603532	0.884916	0.00159278
chr20_38438420	0.82	0.91	0.73	0.6	0.38	0.5	0.4	0.893993	-0.00603129	0.903286	0.00102382
chr7_4819809	0.91	0.93	0.76	0.78	0.57	0.7	0.3	0.981075	-0.00602995	0.818364	0.00512125
chr19_30542999	0.91	0.77	0.76	0.8	0.5	0.5	0.33	0.926769	-0.0060295	0.879004	0.00180953
chr20_62119374	1	0.9	0.89	0.88	0.71	0.6	0.4	1.04246	-0.00602906	0.873108	0.00204287
chr21_42736356	0.95	0.95	0.92	0.9	0.5	0.7	0.46	1.04239	-0.00602749	0.833742	0.00407892
chr16_1224596	0.76	0.93	0.71	0.62	0.5	0.5	0.29	0.889473	-0.00602615	0.886663	0.00153197
chr19_4215983	0.88	0.88	0.82	0.75	0.67	0.6	0.27	0.969189	-0.00601988	0.833779	0.00407657
chr12_124549203	0.65	0.73	0.72	0.55	0.4	0.33	0.2	0.784883	-0.00601943	0.90934	0.000869014
chr20_44425540	0.91	0.92	1	0.75	0.6	0.5	0.5	1.01342	-0.00601876	0.876348	0.00191248
chr7_128889063	1	0.95	0.78	0.7	0.6	0.5	0.5	0.991466	-0.00600712	0.934282	0.000385091
chr11_1685671	1	0.94	0.89	0.83	0.5	0.62	0.53	1.03147	-0.00600712	0.914253	0.000754599
chr1_228636492	0.78	0.83	0.51	0.53	0.42	0.33	0.28	0.798406	-0.00600264	0.860017	0.00262492
chr16_89169278	0.83	0.67	0.83	0.75	0.5	0.38	0.29	0.879794	-0.00600175	0.800004	0.00656593
chr12_110738723	0.62	0.7	0.47	0.6	0.27	0.3	0.12	0.712569	-0.00599996	0.828184	0.0044386
chr19_3227196	0.94	1	0.92	0.6	0.67	0.62	0.45	1.01527	-0.0059966	0.872742	0.00205793
chr19_12850241	0.63	0.62	0.53	0.25	0.17	0.22	0.2	0.646662	-0.0059957	0.877727	0.00185859
chr19_42310480	0.86	1	0.85	0.71	0.6	0.4	0.5	0.975132	-0.00599346	0.824186	0.00470918
chr15_89817812	1	1	0.89	0.67	0.5	0.67	0.55	1.02645	-0.005991	0.881749	0.00170678
chr7_98397932	1	0.96	0.75	0.8	0.6	0.62	0.43	1.00908	-0.00598608	0.915648	0.000723876
chr16_85453080	0.68	0.45	0.42	0.3	0.2	0.14	0.1	0.599082	-0.00598608	0.908374	0.000892676
chr7_151946326	0.77	0.85	0.85	0.56	0.4	0.4	0.42	0.879011	-0.00598451	0.854282	0.00290886
chr6_46734071	1	0.91	1	0.89	0.57	0.67	0.5	1.06317	-0.00598182	0.880017	0.00177117
chr8_144325715	0.63	0.59	0.62	0.57	0.25	0.29	0.14	0.713103	-0.00598026	0.889844	0.00142496
chr14_104700367	0.92	0.83	0.89	0.75	0.5	0.67	0.36	0.974064	-0.00596996	0.873644	0.00202093
chr14_100623965	0.96	0.83	0.89	0.83	0.5	0.7	0.38	0.9978	-0.00595787	0.824505	0.00468724
chr12_113077443	0.67	0.86	0.53	0.4	0.33	0.4	0.23	0.759188	-0.00595698	0.807957	0.00591252
chr19_45917555	0.75	0.62	0.7	0.5	0.17	0.33	0.33	0.756128	-0.0059525	0.801351	0.00645221
chr1_3526076	1	0.94	0.88	0.83	0.5	0.57	0.56	1.02467	-0.00595183	0.894355	0.00128125
chr20_57178994	1	0.86	0.82	0.78	0.5	0.71	0.4	0.994669	-0.00595183	0.861631	0.00254826
chr1_228636170	0.81	0.84	0.63	0.42	0.48	0.4	0.31	0.826057	-0.00595093	0.869993	0.00217324
chr5_157690743	0.75	0.86	0.65	0.57	0.57	0.33	0.27	0.841679	-0.00594892	0.834966	0.00400223
chr2_219494631	0.79	0.58	0.7	0.38	0.29	0.38	0.25	0.751679	-0.00594892	0.857148	0.00276468
chr2_2190177	0.9	0.89	0.86	0.57	0.5	0.57	0.43	0.944526	-0.00594869	0.926398	0.000512712
chr11_65121286	0.8	0.74	0.76	0.6	0.38	0.57	0.25	0.855701	-0.0059431	0.881963	0.0016989
chr5_180131337	0.92	0.83	0.8	0.78	0.5	0.71	0.3	0.961252	-0.00593951	0.800371	0.00653479
chr16_87570739	0.95	0.88	0.75	0.8	0.6	0.5	0.4	0.966946	-0.00593907	0.910069	0.000851401
chr7_156152019	1	1	0.73	0.71	0.6	0.67	0.43	1.00403	-0.00593772	0.876938	0.00188928
chr14_77024481	0.8	0.9	0.75	0.8	0.5	0.58	0.29	0.929722	-0.00593728	0.821634	0.00488713
chr19_9065644	0.76	0.82	0.58	0.6	0.43	0.5	0.2	0.825274	-0.00593369	0.865627	0.00236445
chr1_228635854	0.69	0.74	0.42	0.31	0.33	0.28	0.18	0.690896	-0.00593168	0.823437	0.00476098
chr12_117040726	0.55	0.67	0.5	0.43	0.14	0.17	0.2	0.649366	-0.00592944	0.849887	0.00313878
chr22_37791696	0.55	0.64	0.48	0.27	0.17	0.2	0.14	0.619224	-0.00592631	0.90963	0.00086197
chr7_5393587	0.67	0.68	0.48	0.38	0.12	0.33	0.23	0.681857	-0.00592138	0.831382	0.00422932
chr1_228636144	0.82	0.82	0.57	0.4	0.45	0.45	0.27	0.808797	-0.00591691	0.838672	0.00377551
chr16_50289975	1	0.93	0.88	0.9	0.6	0.71	0.43	1.04727	-0.00591467	0.875209	0.0019577
chr1_228636443	0.86	0.86	0.76	0.47	0.44	0.54	0.38	0.884206	-0.00591019	0.879103	0.00180573
chr6_149719025	0.5	0.4	0.6	0.25	0.17	0.17	0	0.567053	-0.00590997	0.837066	0.0038728
chr17_82209294	0.88	0.94	0.83	0.8	0.57	0.7	0.33	0.9899	-0.00590974	0.833247	0.00411017
chr5_51979	0.85	0.57	0.58	0.43	0.4	0.45	0.15	0.758441	-0.00590907	0.816231	0.00527762
chr9_127920404	0.64	0.69	0.67	0.62	0.29	0.22	0.27	0.754135	-0.00590862	0.816193	0.00528045
chr12_130477737	0.88	0.85	0.95	0.73	0.5	0.44	0.5	0.961216	-0.00590728	0.838644	0.00377721
chr12_48811652	1	1	1	1	0.67	0.71	0.5	1.1083	-0.00590594	0.843801	0.00347524
chr19_10699403	0.9	0.8	0.96	0.75	0.6	0.58	0.36	0.975309	-0.00590303	0.856137	0.00281504
chr19_18006838	0.7	0.8	0.62	0.5	0.2	0.4	0.33	0.775238	-0.00590146	0.8143	0.00542175
chr1_156886243	0.81	0.93	0.67	0.69	0.4	0.6	0.33	0.900932	-0.00590101	0.818977	0.00507678
chr21_8987146	0.71	0.67	0.48	0.38	0.23	0.32	0.21	0.696554	-0.005899	0.919607	0.000640942
chr20_63364325	0.8	0.85	0.79	0.62	0.67	0.4	0.29	0.899401	-0.00589877	0.813133	0.00551002
chr16_85370877	0.55	0.73	0.48	0.44	0.33	0.17	0.14	0.673423	-0.00589295	0.837646	0.00383749
chr21_10525356	0.8	0.84	0.86	0.56	0.4	0.58	0.36	0.89627	-0.00589273	0.855317	0.00285629
chr21_44574269	0.68	0.58	0.61	0.5	0.38	0.14	0.2	0.708903	-0.0058878	0.847996	0.00324104
chr21_8988128	0.8	0.67	0.63	0.39	0.32	0.33	0.31	0.760291	-0.00588691	0.902916	0.0010338
chr16_818098	0.67	0.69	0.67	0.6	0.25	0.5	0.17	0.774455	-0.00588422	0.803661	0.00626008
chr1_1118674	0.93	0.92	0.93	0.91	0.5	0.6	0.5	1.02285	-0.00588042	0.827828	0.00446231
chr11_2157348	0.94	1	0.78	0.57	0.5	0.6	0.5	0.965558	-0.00587706	0.844904	0.0034127
chr12_6478114	1	0.78	0.96	0.57	0.58	0.6	0.44	0.971252	-0.00587661	0.807965	0.00591186
chr20_33810205	0.67	0.71	0.75	0.57	0.4	0.4	0.2	0.795415	-0.00587393	0.899882	0.00111778
chr2_113291063	0.88	0.9	0.83	0.67	0.56	0.67	0.33	0.95812	-0.00587057	0.890123	0.00141579
chr9_35790286	0.53	0.56	0.48	0.2	0.14	0.2	0.09	0.580825	-0.00586721	0.910908	0.000831407
chr13_21603217	0.58	0.45	0.5	0.33	0.17	0.29	0	0.597907	-0.00586587	0.907803	0.000906853
chr1_16160839	0.8	0.65	0.57	0.33	0.29	0.25	0.33	0.726447	-0.0058652	0.811287	0.00565154
chr14_99563057	0.63	0.65	0.76	0.43	0.33	0.43	0.15	0.749152	-0.00586184	0.82393	0.00472687
chr16_85396654	0.6	0.52	0.38	0.27	0.22	0.08	0.1	0.576234	-0.00586049	0.914022	0.00075975
chr14_35383608	1	0.94	0.77	0.71	0.44	0.67	0.5	0.984704	-0.00585826	0.846645	0.00331534
chr18_37394625	1	1	0.95	0.83	0.6	0.75	0.5	1.0704	-0.00585781	0.928788	0.000471676
chr4_55794344	0.62	0.8	0.64	0.6	0.4	0.4	0.17	0.784632	-0.00585669	0.840345	0.00367588
chr19_38652012	0.62	0.7	0.63	0.27	0.4	0.25	0.18	0.701501	-0.00585064	0.808547	0.00586569
chr14_103924540	0.72	0.62	0.6	0.46	0.33	0.42	0.14	0.735736	-0.00584953	0.937179	0.000343666
chr11_61878052	0.89	0.73	0.73	0.4	0.5	0.5	0.3	0.844277	-0.00584885	0.8248	0.004667
chr17_40197512	1	1	1	0.67	0.6	0.67	0.57	1.05282	-0.00584818	0.888898	0.00145628
chr8_47180547	1	1	0.94	0.73	0.62	0.82	0.45	1.0599	-0.00584684	0.840471	0.00366845
chr3_125520996	1	1	0.89	0.71	0.5	0.8	0.5	1.03691	-0.00584393	0.805755	0.00608913
chr12_109792622	0.88	0.83	0.79	0.78	0.6	0.38	0.4	0.931002	-0.00583968	0.843613	0.00348599
chr5_180644815	0.9	1	0.93	0.8	0.5	0.67	0.5	1.02232	-0.00583721	0.86651	0.00232497
chr11_69699012	0.93	0.77	0.73	0.8	0.4	0.56	0.38	0.918013	-0.00583677	0.819978	0.00500486
chr21_42843196	1	1	1	0.8	0.6	0.8	0.5	1.0794	-0.00583587	0.874374	0.00199126
chr16_46385031	1	1	0.8	0.8	0.6	0.7	0.46	1.03079	-0.00583497	0.915349	0.000730393
chr12_57391931	1	1	1	0.89	0.6	0.8	0.5	1.09189	-0.00582781	0.856892	0.00277741
chr22_29141533	0.68	0.74	0.58	0.29	0.4	0.29	0.22	0.72175	-0.00582468	0.83228	0.00417172
chr7_105547748	1	1	1	0.88	0.56	0.71	0.57	1.08168	-0.00582311	0.890724	0.00139617
chr16_1962043	0.73	0.62	0.6	0.4	0.25	0.17	0.33	0.70723	-0.00581953	0.816373	0.00526709
chr7_151806428	0.48	0.69	0.47	0.33	0.2	0.27	0.07	0.622853	-0.00581751	0.850026	0.00313134
chr12_1841241	0.8	0.7	0.78	0.67	0.4	0.4	0.33	0.846803	-0.00581013	0.90463	0.000988105
chr21_8988153	0.77	0.57	0.54	0.37	0.24	0.39	0.19	0.702497	-0.00580968	0.876722	0.00189777
chr10_124045376	0.95	0.7	0.83	0.67	0.43	0.57	0.38	0.910895	-0.00580587	0.850453	0.00310856
chr9_137417912	0.83	0.73	0.77	0.67	0.5	0.33	0.36	0.862283	-0.00580498	0.881041	0.00173291
chr16_2048737	0.69	0.89	0.68	0.64	0.43	0.43	0.29	0.842283	-0.00580498	0.857162	0.00276404
chr1_16160685	0.73	0.71	0.58	0.38	0.18	0.38	0.31	0.730824	-0.00580431	0.817046	0.00521751
chr1_228172260	0.7	0.8	0.82	0.6	0.33	0.38	0.38	0.836518	-0.00580386	0.817541	0.00518119
chr7_74567251	0.89	0.82	0.87	0.78	0.67	0.6	0.29	0.966376	-0.00580073	0.811106	0.00566552
chr5_14463954	0.67	0.6	0.44	0.38	0.2	0.2	0.2	0.647764	-0.00579983	0.920646	0.000620194
chr2_29592130	1	0.96	0.91	0.75	0.83	0.57	0.44	1.04346	-0.00579938	0.822987	0.00479223
chr1_1965096	1	0.95	0.96	0.86	0.67	0.77	0.43	1.06915	-0.00579893	0.871758	0.00209874
chr9_136185001	0.67	0.7	0.52	0.5	0.4	0.43	0.08	0.734846	-0.00579849	0.841824	0.00358918
chr14_104701143	1	0.94	0.83	0.83	0.56	0.62	0.5	1.01769	-0.00579826	0.946117	0.000233375
chr19_594472	0.63	0.4	0.39	0.27	0	0.17	0.12	0.546233	-0.00579759	0.809008	0.00582936
chr16_2231472	0.85	0.79	0.84	0.5	0.4	0.42	0.46	0.871856	-0.00579558	0.831841	0.00419981
chr19_49125989	0.9	0.88	0.79	0.8	0.6	0.62	0.33	0.966091	-0.00579446	0.879085	0.00180642
chr21_41684958	1	0.73	0.77	0.71	0.57	0.6	0.33	0.936091	-0.00579446	0.841787	0.00359135
chr4_8548856	1	0.84	0.75	0.67	0.4	0.67	0.45	0.945949	-0.00579132	0.809702	0.00577479
chr2_60676765	0.67	0.55	0.31	0.4	0.17	0.2	0.12	0.608724	-0.00578953	0.841584	0.00360314
chr16_23597259	0.83	0.64	0.78	0.5	0.4	0.38	0.33	0.814347	-0.00578752	0.884445	0.00160941
chr19_8391978	0.62	0.5	0.46	0.33	0.2	0.38	0	0.618369	-0.0057817	0.841294	0.0036201
chr7_6290373	0.95	0.89	0.89	0.79	0.5	0.7	0.44	0.999472	-0.00577453	0.88393	0.00162775
chr18_19526989	1	1	0.74	0.64	0.64	0.5	0.53	0.983564	-0.00577028	0.834964	0.00400234
chr5_2178132	0.75	0.77	0.69	0.6	0.6	0.43	0.18	0.836411	-0.00577006	0.816654	0.00524638
chr12_30794520	1	0.8	0.86	0.57	0.43	0.6	0.5	0.942034	-0.00576804	0.808536	0.00586655
chr11_571937	1	1	0.79	0.83	0.75	0.62	0.43	1.03627	-0.00576692	0.855212	0.00286156
chr1_147077691	0.75	0.74	0.46	0.5	0.4	0.33	0.21	0.746126	-0.00576379	0.872566	0.00206518
chr12_132385293	0.46	0.38	0.5	0.11	0.11	0.09	0	0.497443	-0.00576133	0.849446	0.00316244
chr1_6507693	0.9	0.78	0.85	0.6	0.38	0.45	0.5	0.89876	-0.00575886	0.826283	0.00456601
chr6_26658914	0.6	0.27	0.3	0.2	0.11	0	0	0.472924	-0.00575618	0.806794	0.00600539
chr11_102320009	1	1	0.8	0.71	0.62	0.5	0.57	1.00424	-0.00575372	0.878298	0.00183655
chr5_2037225	1	1	0.87	1	0.71	0.6	0.5	1.07243	-0.00574521	0.803722	0.00625511
chr12_124223264	0.8	0.82	0.71	0.7	0.38	0.33	0.44	0.857906	-0.00574006	0.817068	0.00521589
chr2_95298065	0.7	0.82	0.75	0.5	0.43	0.4	0.31	0.819009	-0.0057329	0.904507	0.000991357
chr10_133457625	1	1	1	0.8	0.6	0.83	0.5	1.07844	-0.00572036	0.840394	0.003673
chr17_58752674	0.92	1	0.88	0.89	0.67	0.71	0.4	1.04129	-0.00572014	0.830304	0.00429919
chr16_84937340	0.77	0.85	0.73	0.67	0.43	0.5	0.33	0.871215	-0.00571857	0.931318	0.000430467
chr1_109256317	1	0.9	0.86	0.67	0.5	0.75	0.46	0.993991	-0.00571678	0.839728	0.00371244
chr2_45003062	0.79	0.75	0.68	0.67	0.33	0.38	0.37	0.826767	-0.00571499	0.881167	0.00172824
chr5_175573967	0.71	0.75	0.76	0.71	0.4	0.38	0.3	0.832461	-0.00571454	0.848736	0.00320075
chr19_55067568	0.92	0.8	0.69	0.75	0.5	0.58	0.33	0.912105	-0.00570671	0.877873	0.00185294
chr8_30382005	0.91	1	0.67	0.71	0.56	0.55	0.44	0.950574	-0.00570447	0.850099	0.00312741
chr6_29627052	0.87	0.9	0.79	0.86	0.6	0.62	0.33	0.968973	-0.00570066	0.812657	0.0055463
chr5_173230075	0.64	0.4	0.24	0.29	0.17	0.14	0	0.527514	-0.00569999	0.813468	0.00548465
chr1_23691403	0.6	0.55	0.44	0.38	0.14	0.14	0.18	0.605984	-0.00569775	0.906519	0.000939221
chr22_23250098	0.83	0.59	0.75	0.44	0.33	0.38	0.33	0.780218	-0.00569663	0.821534	0.00489417
chr6_167153212	0.94	0.85	0.81	0.5	0.67	0.5	0.4	0.92577	-0.00569305	0.809401	0.00579841
chr11_117719762	0.92	0.92	1	0.8	0.6	0.6	0.5	1.02146	-0.0056926	0.902512	0.00104475
chr11_33982528	0.95	0.68	0.85	0.6	0.43	0.5	0.43	0.892781	-0.00569014	0.823302	0.00477034
chr7_1345341	0.93	1	0.73	0.8	0.6	0.71	0.38	0.994169	-0.00568925	0.802577	0.00634985
chr9_135969123	0.71	0.82	0.65	0.5	0.38	0.5	0.25	0.80271	-0.00568857	0.889479	0.001437
chr9_130366672	1	0.87	1	0.62	0.57	0.57	0.57	1.00125	-0.0056879	0.815598	0.00532462
chr5_179905275	0.78	0.83	0.62	0.5	0.56	0.43	0.25	0.825485	-0.00568678	0.855847	0.00282955
chr11_1384586	1	0.94	0.94	0.89	0.71	0.6	0.5	1.05541	-0.00568522	0.915351	0.000730361
chr3_50269548	1	1	1	0.86	0.83	0.62	0.5	1.08776	-0.00567402	0.853934	0.00292668
chr21_8987120	0.91	0.78	0.66	0.5	0.36	0.53	0.4	0.849151	-0.00567313	0.841473	0.00360963
chr17_42874326	0.82	0.73	0.79	0.5	0.6	0.33	0.33	0.843243	-0.00566888	0.801824	0.00641258
chr1_16160871	0.62	0.67	0.5	0.3	0.29	0.12	0.25	0.650254	-0.00566597	0.806769	0.00600738
chr7_98300177	0.93	0.9	0.87	0.88	0.71	0.6	0.38	1.01004	-0.00566126	0.827592	0.00447806
chr14_24331966	0.83	0.67	0.78	0.56	0.43	0.33	0.38	0.825663	-0.00565925	0.869418	0.00219784
chr8_6881531	0.78	0.81	0.74	0.67	0.62	0.38	0.29	0.869898	-0.00565813	0.834782	0.00401368
chr9_125750284	1	1	0.81	0.83	0.8	0.6	0.44	1.03976	-0.005655	0.821109	0.00492426
chr4_3807329	0.94	0.76	0.83	0.57	0.62	0.53	0.36	0.915307	-0.00565141	0.871461	0.00211117
chr1_23691052	1	1	0.76	0.83	0.6	0.75	0.44	1.02516	-0.00564828	0.821995	0.00486174
chr11_722592	0.93	0.8	0.75	0.75	0.64	0.4	0.4	0.923706	-0.00564761	0.834408	0.00403707
chr14_19638294	1	0.91	0.89	0.8	0.67	0.53	0.52	1.01655	-0.00564739	0.937071	0.000345167
chr14_19082898	0.77	0.94	0.93	0.67	0.62	0.5	0.4	0.946481	-0.00564582	0.807218	0.00597143
chr4_82432730	0.92	0.9	0.68	0.5	0.6	0.5	0.4	0.899186	-0.00564246	0.826114	0.00457742
chr16_89156923	0.57	0.6	0.55	0.5	0.2	0.17	0.2	0.654809	-0.00564045	0.866599	0.002321
chr14_73138858	1	1	0.87	0.83	0.57	0.71	0.53	1.04335	-0.00563977	0.928804	0.000471399
chr2_91744092	0.75	0.67	0.72	0.4	0.5	0.33	0.25	0.773136	-0.00563507	0.847382	0.0032747
chr9_131031647	0.65	0.6	0.38	0.5	0.29	0.18	0.14	0.647371	-0.00563395	0.842315	0.00356065
chr7_776249	1	1	0.93	0.89	0.67	0.5	0.62	1.0573	-0.00563239	0.828751	0.00440102
chr20_62244582	0.62	0.71	0.57	0.6	0.33	0.29	0.2	0.730147	-0.00563216	0.87343	0.00202967
chr10_16519103	0.86	0.71	0.8	0.56	0.43	0.55	0.33	0.861464	-0.0056297	0.897448	0.00118809
chr14_104676353	0.81	0.78	0.6	0.4	0.44	0.38	0.33	0.790004	-0.00562903	0.86722	0.00229355
chr22_38144524	1	1	0.96	0.89	0.71	0.6	0.56	1.07285	-0.00562881	0.930303	0.000446725
chr1_31586793	0.81	1	0.77	0.78	0.57	0.5	0.43	0.949933	-0.00562746	0.831778	0.00420386
chr11_102319246	0.86	0.86	0.83	0.6	0.62	0.5	0.38	0.91972	-0.00562276	0.925629	0.000526358
chr17_18947944	1	0.94	0.94	0.75	0.57	0.57	0.6	1.02228	-0.00561627	0.915216	0.000733321
chr7_56052895	1	1	0.96	0.8	0.67	0.57	0.6	1.05506	-0.00561448	0.933922	0.000390442
chr2_10278798	0.55	0.56	0.45	0.4	0.12	0.25	0.11	0.603599	-0.00561381	0.926448	0.00051183
chr2_239567203	0.93	0.81	0.76	0.54	0.5	0.57	0.4	0.899293	-0.00561336	0.916649	0.000702334
chr1_145167581	1	1	1	0.91	0.6	0.67	0.6	1.08068	-0.00561246	0.895936	0.00123309
chr3_125713680	0.86	0.81	0.74	0.75	0.43	0.5	0.4	0.896374	-0.00561202	0.910754	0.000835069
chr2_10693747	1	1	0.92	0.71	0.8	0.71	0.44	1.05207	-0.00561157	0.836828	0.0038873
chr19_5551927	0.45	0.29	0.39	0.25	0	0	0	0.452068	-0.00561157	0.877	0.00188687
chr11_69754799	0.92	1	1	0.8	0.57	0.57	0.6	1.03492	-0.00561134	0.846429	0.00332734
chr7_101064525	0.91	0.92	0.81	0.67	0.4	0.56	0.54	0.941997	-0.00561	0.838456	0.00378855
chr1_154756983	1	0.95	0.93	0.83	0.56	0.64	0.57	1.03762	-0.00560799	0.936359	0.000355106
chr17_17474488	1	1	0.83	0.8	0.6	0.6	0.56	1.0247	-0.00560664	0.945362	0.000241709
chr15_71810417	1	0.8	1	0.78	0.62	0.67	0.45	1.01463	-0.00560508	0.831924	0.00419451
chr16_87607582	0.94	0.85	0.74	0.71	0.38	0.55	0.5	0.921712	-0.00560373	0.837982	0.0038171
chr19_53843166	1	1	1	0.71	0.78	0.56	0.57	1.05741	-0.00560329	0.83855	0.00378288
chr2_24873898	0.47	0.6	0.5	0.25	0.2	0.2	0.08	0.5831	-0.00560284	0.894004	0.0012921
chr1_26165569	0.92	0.89	0.81	0.78	0.57	0.67	0.38	0.971641	-0.00560217	0.905684	0.000960652
chr19_54134754	1	1	1	0.86	0.67	0.57	0.62	1.07157	-0.0056006	0.894658	0.00127192
chr18_76669745	0.87	1	0.89	0.8	0.57	0.71	0.43	1.00726	-0.00560015	0.850425	0.00311003
chr16_397819	0.42	0.43	0.23	0.22	0	0	0	0.44004	-0.00559836	0.904337	0.000995835
chr1_10744471	0.78	0.86	0.82	0.8	0.5	0.57	0.33	0.919897	-0.00559523	0.825674	0.00460729
chr6_169239106	0.81	0.85	0.93	0.56	0.62	0.5	0.38	0.918438	-0.00559456	0.808764	0.00584856
chr10_132250087	0.47	0.62	0.5	0.33	0.17	0.2	0.11	0.596979	-0.00559388	0.898134	0.001168
chr19_50513533	0.85	0.9	0.69	0.78	0.6	0.4	0.4	0.914061	-0.00559254	0.805479	0.00611145
chr7_101216446	0.62	0.56	0.47	0.38	0.29	0.17	0.14	0.629755	-0.00559209	0.960507	0.000106761
chr5_6769034	1	1	0.91	0.8	0.6	0.6	0.6	1.04107	-0.00558963	0.945233	0.000243146
chr6_167828609	1	0.89	0.82	0.6	0.67	0.5	0.5	0.965235	-0.00558694	0.864255	0.00242659
chr17_183458	0.64	0.73	0.77	0.4	0.38	0.4	0.25	0.763705	-0.00558471	0.823837	0.00473329
chr1_228636473	0.78	0.82	0.52	0.44	0.33	0.43	0.33	0.775093	-0.00558381	0.814518	0.00540536
chr7_157568576	0.75	0.67	0.8	0.62	0.33	0.33	0.38	0.80794	-0.00558359	0.804293	0.00620818
chr2_85772645	0.6	0.5	0.59	0.29	0.14	0.2	0.2	0.613563	-0.00558157	0.847466	0.00327005
chr7_67375657	0.71	0.48	0.59	0.5	0.2	0.33	0.18	0.680574	-0.00557866	0.83892	0.00376066
chr9_137923944	0.8	0.8	0.86	0.6	0.43	0.45	0.43	0.877584	-0.00557575	0.886624	0.0015333
chr4_49862362	0.88	0.6	0.58	0.43	0.33	0.36	0.33	0.754524	-0.00557128	0.814868	0.00537913
chr5_119453267	0.4	0.44	0.4	0.29	0.14	0	0	0.491605	-0.00556993	0.904523	0.000990919
chr21_8987612	0.78	0.67	0.53	0.5	0.24	0.33	0.33	0.735769	-0.00556725	0.854253	0.0029103
chr3_52685083	0.62	0.43	0.52	0.3	0.14	0.25	0.11	0.591463	-0.0055668	0.892899	0.00132659
chr7_43108101	0.75	0.7	0.55	0.5	0.29	0.29	0.33	0.740004	-0.00556613	0.894877	0.00126521
chr10_79092835	0.9	0.92	0.7	0.62	0.64	0.62	0.33	0.928474	-0.00556389	0.831572	0.00421709
chr17_252255	1	1	0.91	0.86	0.71	0.5	0.6	1.04986	-0.00556299	0.844921	0.00341175
chr10_71313203	0.53	0.4	0.25	0.17	0	0.17	0	0.469719	-0.00555986	0.853462	0.0029509
chr21_33492464	0.9	1	0.83	0.88	0.67	0.62	0.43	1.01395	-0.00555874	0.846008	0.00335079
chr9_135195253	0.91	0.73	0.73	0.6	0.4	0.44	0.44	0.859648	-0.00555829	0.893168	0.00131814
chr2_109240663	0.57	0.56	0.5	0.43	0.17	0.33	0.09	0.630965	-0.00555583	0.91161	0.000814918
chr11_64001662	0.92	0.82	0.69	0.5	0.6	0.5	0.36	0.879506	-0.00555516	0.851283	0.00306455
chr19_4760475	0.6	0.69	0.67	0.4	0.33	0.38	0.18	0.716588	-0.00555381	0.887594	0.00150014
chr7_1063775	0.7	0.69	0.5	0.43	0.25	0.25	0.3	0.697975	-0.00555292	0.873135	0.00204176
chr1_25181174	0.86	0.64	0.67	0.5	0.29	0.5	0.33	0.793669	-0.00555247	0.822918	0.0047971
chr9_129661698	1	1	0.9	0.67	0.67	0.5	0.62	1.0179	-0.00555135	0.826438	0.00455557
chr4_1036965	1	0.89	0.76	0.6	0.6	0.6	0.46	0.953313	-0.00554464	0.902926	0.00103351
chr3_168247528	0.86	0.8	0.8	0.67	0.38	0.57	0.42	0.89463	-0.00554217	0.885589	0.00156919
chr17_16486906	1	0.91	0.88	0.83	0.57	0.57	0.56	1.01171	-0.00554083	0.925916	0.000521247
chr3_53509386	0.93	1	0.78	0.67	0.56	0.5	0.56	0.965947	-0.00553971	0.859075	0.00267031
chr9_136053427	0.89	0.85	0.75	0.6	0.67	0.44	0.38	0.905947	-0.00553971	0.861342	0.00256187
chr22_46108883	0.9	0.72	0.63	0.75	0.43	0.5	0.33	0.860182	-0.00553859	0.818809	0.00508897
chr20_50023128	0.95	0.88	0.73	0.71	0.5	0.5	0.5	0.932886	-0.00553523	0.915884	0.000718763
chr16_85269858	0.93	0.87	0.92	0.88	0.5	0.69	0.46	1.00143	-0.00553456	0.80511	0.00614145
chr19_3775064	0.33	0.39	0.44	0.17	0	0	0	0.441427	-0.00553456	0.84697	0.00329737
chr20_31860260	1	1	0.94	0.82	0.7	0.6	0.57	1.05566	-0.00553344	0.963655	8.66386e-05
chr21_44864245	0.74	0.67	0.7	0.4	0.38	0.29	0.33	0.752673	-0.00553053	0.871857	0.00209464
chr19_1877081	0.59	0.64	0.71	0.4	0.4	0.29	0.17	0.708367	-0.00553009	0.841434	0.00361191
chr12_124870112	0.9	0.79	0.88	0.6	0.62	0.43	0.44	0.916908	-0.00552941	0.851403	0.00305823
chr16_11563440	0.81	0.87	0.77	0.73	0.4	0.5	0.44	0.896836	-0.00552785	0.871455	0.00211144
chr8_42807445	0.97	0.94	0.94	0.67	0.75	0.67	0.44	1.01961	-0.00552606	0.85818	0.00271393
chr17_79367984	0.92	0.92	0.86	0.62	0.43	0.69	0.5	0.956481	-0.00552001	0.804956	0.00615405
chr10_1185688	1	1	1	0.89	0.8	0.8	0.44	1.0978	-0.00551755	0.80234	0.00636956
chr7_157288659	1	0.95	1	1	0.75	0.67	0.5	1.0889	-0.00551039	0.802435	0.00636159
chr14_105767449	1	1	0.89	0.67	0.8	0.6	0.5	1.03029	-0.00550949	0.834254	0.00404674
chr9_136157541	0.82	0.8	0.82	0.56	0.6	0.6	0.27	0.888829	-0.00550882	0.817552	0.00518038
chr6_166634051	0.71	0.67	0.58	0.5	0.29	0.3	0.29	0.72737	-0.00550815	0.94938	0.000199389
chr16_4785061	0.96	0.95	0.91	0.67	0.67	0.5	0.56	0.99584	-0.00550591	0.875507	0.00194582
chr1_21434404	1	1	0.8	0.71	0.75	0.57	0.5	1.01146	-0.0055039	0.866574	0.00232211
chr12_117040077	0.58	0.6	0.54	0.55	0.14	0.27	0.2	0.661391	-0.00550233	0.811516	0.00563388
chr2_241062514	0.88	0.8	0.73	0.67	0.5	0.4	0.44	0.881391	-0.00550233	0.924957	0.000538471
chr15_77736933	0.88	0.8	0.93	0.73	0.62	0.57	0.38	0.951249	-0.00549919	0.869773	0.00218262
chr19_5282949	0.89	0.88	0.81	0.83	0.67	0.5	0.4	0.961249	-0.00549919	0.848362	0.00322107
chr21_43781131	0.47	0.54	0.38	0.2	0	0.2	0.1	0.519648	-0.00549539	0.814553	0.00540272
chr22_46260161	1	0.78	0.77	0.62	0.56	0.57	0.43	0.925342	-0.00549494	0.904778	0.000984222
chr7_102603883	0.93	0.7	0.85	0.73	0.57	0.5	0.38	0.91527	-0.00549337	0.846993	0.00329612
chr3_14370785	0.64	0.74	0.7	0.62	0.4	0.5	0.17	0.788117	-0.00549315	0.802073	0.00639178
chr1_21652715	0.91	0.67	0.82	0.7	0.5	0.6	0.31	0.893669	-0.00548957	0.802077	0.00639141
chr2_120940117	0.83	0.94	0.82	0.5	0.5	0.57	0.45	0.907904	-0.00548845	0.813578	0.00547628
chr5_150301089	0.94	0.88	0.89	0.85	0.67	0.6	0.43	1.00054	-0.00548352	0.897171	0.00119626
chr7_5393531	0.73	0.8	0.5	0.44	0.33	0.33	0.33	0.743384	-0.0054833	0.823605	0.00474935
chr17_81032365	0.88	0.71	0.61	0.67	0.5	0.33	0.36	0.829078	-0.00548285	0.822663	0.00481488
chr4_10078139	0.88	1	1	0.83	0.6	0.62	0.54	1.03039	-0.00548039	0.852312	0.00301057
chr7_105626122	0.95	0.95	0.81	0.8	0.64	0.67	0.43	0.998936	-0.00547972	0.925728	0.000524588
chr12_124752879	0.69	0.79	0.69	0.57	0.5	0.4	0.25	0.80463	-0.00547927	0.903869	0.00100823
chr9_129110120	0.83	0.89	0.69	0.62	0.67	0.45	0.33	0.888865	-0.00547815	0.816352	0.00526866
chr1_9470489	0.92	0.94	0.9	0.88	0.75	0.58	0.43	1.02011	-0.00547412	0.822565	0.00482175
chr9_124282764	0.83	0.87	0.73	0.5	0.5	0.57	0.36	0.871498	-0.00547323	0.878779	0.00181812
chr9_132953521	0.83	1	0.85	0.8	0.6	0.67	0.4	0.984203	-0.00546987	0.825242	0.00463671
chr15_22753275	0.9	1	1	0.83	0.6	0.6	0.57	1.0342	-0.00546987	0.858642	0.00269135
chr21_8987269	0.67	0.67	0.54	0.31	0.23	0.29	0.28	0.675591	-0.00546897	0.8531	0.00296962
chr2_232490583	0.86	0.72	0.75	0.62	0.57	0.5	0.29	0.864131	-0.0054683	0.907964	0.000902834
chr11_65387223	0.8	0.58	0.56	0.42	0.33	0.36	0.25	0.719825	-0.00546785	0.901321	0.00107743
chr7_5446728	0.43	0.48	0.45	0.38	0	0.12	0.1	0.528224	-0.00546405	0.801225	0.00646278
chr19_832457	0.67	0.57	0.59	0.33	0.38	0.17	0.22	0.666765	-0.00546338	0.842532	0.00354809
chr6_73456312	0.57	0.64	0.45	0.5	0.2	0.33	0.12	0.649612	-0.00546315	0.856865	0.00277871
chr16_57881819	1	1	0.91	0.86	0.67	0.75	0.5	1.061	-0.00546226	0.933627	0.00039486
chr1_14970281	0.52	0.59	0.45	0.25	0.17	0.18	0.14	0.576622	-0.00546024	0.911735	0.000811998
chr1_37552264	1	1	0.91	0.75	0.83	0.6	0.5	1.04655	-0.00545868	0.843321	0.00350269
chr18_6413908	0.7	0.6	0.47	0.5	0.38	0.3	0.14	0.689398	-0.00545845	0.901632	0.00106885
chr14_102213592	0.92	0.85	0.75	0.6	0.57	0.57	0.4	0.913562	-0.00545577	0.954681	0.00015092
chr7_50448153	1	0.9	0.86	0.83	0.6	0.57	0.54	1.00495	-0.00545487	0.939394	0.000313907
chr22_17515476	1	1	1	0.67	0.78	0.6	0.57	1.05057	-0.00545286	0.824495	0.00468791
chr3_150407209	0.8	0.83	0.74	0.71	0.5	0.44	0.38	0.876267	-0.00545241	0.93511	0.000372961
chr19_2770463	0.5	0.47	0.36	0.38	0	0.11	0.12	0.524736	-0.00545017	0.810997	0.00567399
chr16_79590009	0.71	0.57	0.59	0.4	0.4	0.33	0.16	0.698971	-0.00544905	0.92394	0.000557121
chr19_801576	0.86	0.83	0.77	0.71	0.67	0.57	0.29	0.9189	-0.00544748	0.831751	0.00420557
chr11_1298228	0.41	0.44	0.19	0.27	0	0	0	0.434594	-0.00544704	0.839516	0.00372508
chr21_8988136	0.87	0.71	0.63	0.47	0.44	0.44	0.34	0.804523	-0.00544547	0.90656	0.000938185
chr19_3092728	0.69	0.77	0.73	0.4	0.5	0.44	0.24	0.785911	-0.00544457	0.813009	0.00551947
chr10_124523444	0.57	0.59	0.5	0.55	0.2	0.2	0.18	0.645911	-0.00544457	0.837484	0.00384733
chr3_195721735	1	1	0.75	0.73	0.5	0.67	0.56	0.991605	-0.00544413	0.821755	0.00487861
chr21_42025321	0.83	0.87	0.76	0.67	0.5	0.6	0.36	0.902992	-0.00544323	0.935257	0.000370829
chr4_1710846	1	0.8	0.8	0.71	0.56	0.43	0.54	0.938686	-0.00544278	0.830316	0.00429837
chr20_62244954	0.71	0.67	0.5	0.44	0.29	0.38	0.22	0.705555	-0.00543674	0.936203	0.000357305
chr11_64718598	0.88	0.9	0.67	0.71	0.5	0.57	0.4	0.908402	-0.00543652	0.898661	0.00115273
chr19_833096	0.62	0.71	0.52	0.5	0.33	0.17	0.27	0.692637	-0.0054354	0.823414	0.00476255
chr16_876928	0.91	0.89	0.77	0.75	0.5	0.6	0.45	0.942637	-0.0054354	0.942826	0.000270986
chr17_44986939	1	0.92	0.82	0.9	0.62	0.62	0.5	1.01548	-0.00543517	0.886392	0.00154132
chr21_43885238	0.82	0.81	0.76	0.62	0.5	0.36	0.44	0.862494	-0.00543226	0.896889	0.00120461
chr10_71269986	0.95	1	0.9	0.78	0.73	0.5	0.56	1.02104	-0.00543159	0.852803	0.00298503
chr1_228636511	0.83	0.85	0.63	0.5	0.45	0.46	0.39	0.833811	-0.0054298	0.890261	0.00141127
chr1_228633745	0.76	0.81	0.71	0.64	0.5	0.46	0.31	0.845056	-0.00542577	0.953246	0.000163237
chr1_228633718	0.71	0.75	0.67	0.5	0.31	0.45	0.31	0.774914	-0.00542264	0.917689	0.000680367
chr14_73586035	1	1	1	0.88	0.71	0.8	0.5	1.08776	-0.00542241	0.883065	0.00165882
chr6_168595114	0.95	0.8	0.88	0.75	0.6	0.57	0.44	0.959007	-0.00541838	0.933333	0.000399288
chr3_196658194	1	1	1	0.9	0.67	0.71	0.57	1.08171	-0.00541503	0.940476	0.00029997
chr10_75405753	0.92	0.89	0.96	0.64	0.75	0.57	0.44	0.984345	-0.0054101	0.804129	0.00622168
chr21_36200377	0.56	0.55	0.33	0.2	0.17	0.14	0.12	0.541426	-0.00540876	0.865244	0.00238172
chr4_41737851	1	1	0.8	0.86	0.67	0.78	0.44	1.03844	-0.00540585	0.81034	0.00572498
chr1_154726841	0.78	0.8	0.77	0.8	0.4	0.5	0.38	0.878366	-0.00540428	0.802893	0.00632357
chr12_132672312	0.48	0.43	0.21	0.12	0.14	0	0	0.442601	-0.00540316	0.84172	0.00359523
chr10_130973412	0.9	0.83	0.78	0.57	0.6	0.56	0.38	0.905377	-0.00540137	0.926295	0.000514535
chr3_9622983	0.92	0.93	0.8	0.8	0.67	0.67	0.38	0.983917	-0.0054007	0.865417	0.00237388
chr11_69398685	0.31	0.5	0.27	0.14	0	0	0	0.41954	-0.00539868	0.823113	0.00478347
chr14_104603821	0.92	0.93	0.73	0.67	0.71	0.5	0.42	0.942387	-0.00539846	0.839497	0.00372617
chr12_49569353	1	0.89	0.93	0.83	0.5	0.71	0.55	1.01808	-0.00539801	0.840117	0.0036894
chr16_1225757	0.78	0.9	0.8	0.57	0.43	0.6	0.4	0.885092	-0.0053951	0.840513	0.00366598
chr6_106978530	1	1	0.9	0.83	0.5	0.7	0.62	1.03794	-0.00539488	0.833119	0.00411828
chr2_239049929	0.89	0.95	0.78	0.6	0.58	0.5	0.5	0.930715	-0.00539309	0.892501	0.00133918
chr18_44894858	0.89	0.94	0.9	0.62	0.6	0.5	0.54	0.95744	-0.00538391	0.862221	0.00252057
chr3_4469557	0.89	1	0.92	0.83	0.67	0.6	0.5	1.01723	-0.00537921	0.900156	0.00111003
chr19_54032826	0.75	0.86	0.75	0.57	0.6	0.5	0.29	0.861391	-0.00537652	0.847999	0.00324087
chr7_100431350	0.57	0.62	0.5	0.22	0.29	0.29	0.12	0.617085	-0.00537607	0.84942	0.00316384
chr9_137694515	1	1	0.82	0.83	0.8	0.57	0.5	1.03278	-0.00537563	0.825914	0.00459103
chr4_6010740	0.75	0.64	0.63	0.6	0.33	0.29	0.33	0.754095	-0.00537316	0.876526	0.00190545
chr19_4760282	0.56	0.4	0.3	0.2	0.17	0	0.08	0.488259	-0.00537048	0.832213	0.00417601
chr7_5273030	0.79	0.81	0.77	0.62	0.43	0.44	0.42	0.855341	-0.00536914	0.94109	0.000292228
chr19_29714231	0.7	0.55	0.47	0.43	0.25	0.18	0.25	0.648116	-0.00536734	0.868959	0.00221763
chr11_32891837	0.43	0.43	0.14	0.14	0	0	0	0.406657	-0.00536667	0.822954	0.00479458
chr16_58023178	1	0.88	0.86	0.67	0.67	0.67	0.45	0.986657	-0.00536667	0.917432	0.000685756
chr21_42497035	0.5	0.6	0.36	0.4	0.17	0.14	0.12	0.570892	-0.00536555	0.861169	0.00257008
chr20_50023182	1	0.93	0.67	0.75	0.5	0.64	0.5	0.956444	-0.00536197	0.802119	0.00638794
chrX_421953	0.9	0.88	0.7	0.5	0.57	0.56	0.4	0.887832	-0.00536108	0.844576	0.00343123
chr3_127043875	0.94	0.84	0.76	0.5	0.57	0.44	0.5	0.893526	-0.00536063	0.805036	0.00614753
chr19_2306767	1	1	0.92	0.83	0.71	0.6	0.58	1.04908	-0.00535705	0.955999	0.000140114
chr1_122248088	0.92	0.67	0.66	0.56	0.38	0.5	0.38	0.824771	-0.0053566	0.844277	0.00344819
chr16_85039458	1	1	1	0.67	0.71	0.6	0.62	1.04324	-0.00535436	0.841575	0.00360366
chr3_49787992	1	1	0.95	0.86	0.73	0.57	0.6	1.05893	-0.00535391	0.904816	0.000983232
chr19_16712459	0.79	0.78	0.64	0.55	0.33	0.5	0.36	0.807476	-0.00535324	0.895728	0.00123937
chr6_39227630	0.75	0.67	0.62	0.56	0.3	0.43	0.29	0.760323	-0.00535302	0.931364	0.000429742
chr9_136288713	0.82	0.8	0.75	0.5	0.5	0.38	0.43	0.840323	-0.00535302	0.878564	0.00182635
chr13_25016630	1	0.9	1	0.6	0.67	0.62	0.56	1.0074	-0.00535167	0.801745	0.00641919
chr20_31851426	1	0.85	0.72	0.8	0.6	0.67	0.4	0.962956	-0.00534809	0.825929	0.00458996
chr19_13797391	1	0.91	0.86	0.88	0.6	0.5	0.6	1.00698	-0.00534227	0.816114	0.00528628
chr4_49137099	0.92	1	0.87	0.67	0.67	0.62	0.5	0.992529	-0.00533869	0.918632	0.000660793
chr19_41221674	0.93	0.96	1	0.86	0.67	0.6	0.55	1.03822	-0.00533824	0.885511	0.0015719
chr19_50560315	0.85	0.75	0.65	0.6	0.4	0.43	0.4	0.825234	-0.00533533	0.934742	0.00037832
chr4_1046460	0.7	0.62	0.58	0.5	0.4	0.38	0.17	0.720856	-0.00533332	0.950953	0.000184153
chr8_22175882	0.86	1	0.82	0.71	0.57	0.5	0.54	0.95655	-0.00533287	0.859457	0.00265185
chr17_73533476	0.76	0.69	0.75	0.54	0.57	0.5	0.2	0.815091	-0.0053322	0.804491	0.00619201
chr2_25950361	1	0.94	0.96	0.82	0.67	0.75	0.5	1.0478	-0.00532884	0.930417	0.000444882
chr19_43718422	0.89	0.93	0.88	0.62	0.75	0.6	0.4	0.966266	-0.0053266	0.800572	0.00651786
chr19_52137508	1	1	1	0.92	0.6	0.8	0.57	1.08335	-0.00532526	0.840628	0.00365921
chr19_35038384	0.55	0.64	0.44	0.5	0.33	0.2	0.12	0.63897	-0.00532324	0.841332	0.0036179
chr1_12014419	0.69	0.61	0.73	0.44	0.33	0.33	0.29	0.730358	-0.00532235	0.878901	0.00181344
chr7_132149429	0.94	0.95	0.84	0.8	0.5	0.67	0.53	0.988828	-0.00532011	0.885667	0.00156648
chr20_63395677	1	0.88	0.8	0.62	0.71	0.5	0.5	0.957369	-0.00531944	0.831508	0.00422122
chr7_134459535	0.86	0.83	0.74	0.67	0.6	0.33	0.46	0.883063	-0.00531899	0.800713	0.00650591
chr3_9622377	0.88	0.89	0.86	0.67	0.56	0.4	0.56	0.930145	-0.00531765	0.808194	0.00589366
chr18_2651450	0.75	0.64	0.58	0.57	0.4	0.25	0.3	0.740145	-0.00531765	0.876497	0.0019066
chr16_802024	0.74	0.58	0.76	0.62	0.43	0.43	0.22	0.781533	-0.00531675	0.808957	0.00583334
chr14_34630812	0.69	0.76	0.64	0.57	0.29	0.45	0.31	0.77139	-0.00531362	0.880669	0.00174676
chr19_4570093	0.96	0.94	0.94	0.86	0.67	0.67	0.5	1.03278	-0.00531272	0.939685	0.000310129
chr10_18481101	0.96	1	1	0.71	0.75	0.6	0.57	1.03965	-0.00530668	0.859525	0.00264856
chr2_121083557	0.93	0.89	0.85	0.67	0.6	0.55	0.5	0.95381	-0.00530399	0.977086	2.72089e-05
chr3_186224042	1	0.94	1	0.71	0.8	0.67	0.5	1.04367	-0.00530086	0.835826	0.00394889
chr9_134208815	1	1	1	0.86	0.88	0.67	0.5	1.08491	-0.00529683	0.802289	0.00637377
chr16_89623796	0.55	0.65	0.41	0.33	0.29	0.2	0.14	0.607618	-0.00529347	0.884627	0.00160298
chr2_25950309	0.95	0.94	0.93	0.7	0.57	0.75	0.5	1.00324	-0.00529146	0.872729	0.00205846
chr9_134941532	0.93	0.92	0.89	0.86	0.57	0.56	0.55	0.994557	-0.005289	0.886515	0.00153708
chr1_30775227	0.8	0.76	0.65	0.44	0.57	0.4	0.3	0.800109	-0.00528541	0.835412	0.00397449
chr19_41151838	1	1	0.86	0.91	0.6	0.67	0.58	1.04296	-0.00528519	0.887127	0.00151605
chr9_136186555	0.83	0.83	0.85	0.67	0.57	0.6	0.36	0.912885	-0.00528362	0.915768	0.000721271
chr3_194140359	0.62	0.5	0.32	0.46	0.18	0.2	0.11	0.581354	-0.00528138	0.820733	0.00495094
chr22_21556159	1	0.93	0.94	0.86	0.64	0.5	0.64	1.02705	-0.00528094	0.808453	0.00587316
chr8_688417	0.29	0.47	0.32	0.22	0	0	0	0.425589	-0.00528027	0.830007	0.00431852
chr16_90092031	0.96	1	0.92	0.75	0.6	0.81	0.5	1.03128	-0.00527982	0.83881	0.00376724
chr11_134280289	0.9	1	0.91	0.67	0.62	0.5	0.6	0.982671	-0.00527892	0.81375	0.00546323
chr4_7206482	0.53	0.61	0.5	0.2	0.29	0.2	0.14	0.5926	-0.00527735	0.82612	0.00457706
chr3_10013100	0.65	0.67	0.44	0.4	0.29	0.29	0.21	0.661141	-0.00527668	0.915516	0.000726762
chr11_1114325	1	1	1	0.88	0.75	0.8	0.5	1.08676	-0.00527467	0.87317	0.00204031
chr16_67276652	1	0.91	0.94	0.89	0.78	0.73	0.43	1.051	-0.00527355	0.802754	0.00633508
chr17_43908940	0.78	0.83	0.81	0.62	0.62	0.57	0.29	0.88502	-0.00526773	0.833066	0.00412166
chr17_1641385	1	1	1	0.83	0.67	0.75	0.57	1.07071	-0.00526728	0.950453	0.00018891
chr2_23566319	0.9	0.88	0.82	0.86	0.62	0.67	0.38	0.972102	-0.00526639	0.82499	0.00465396
chr1_6105187	0.53	0.71	0.61	0.5	0.29	0.22	0.25	0.683489	-0.00526549	0.802897	0.00632326
chr2_230908384	0.86	0.88	0.86	0.82	0.43	0.6	0.5	0.946336	-0.00526527	0.802205	0.00638081
chr2_42806266	1	0.89	0.87	0.83	0.62	0.67	0.5	1.00772	-0.00526437	0.949404	0.000199156
chr2_219443443	1	1	0.89	0.67	0.71	0.75	0.5	1.02772	-0.00526437	0.864058	0.00243561
chr11_2908734	0.75	0.7	0.62	0.67	0.29	0.5	0.29	0.784806	-0.00526303	0.805803	0.00608526
chr2_121082166	1	0.87	0.77	0.86	0.71	0.6	0.43	0.987582	-0.00526124	0.818256	0.00512906
chr16_67182991	0.6	0.57	0.52	0.38	0.36	0.25	0.12	0.63897	-0.00526034	0.948387	0.000209388
chr19_5109154	1	1	1	0.83	0.62	0.67	0.64	1.06182	-0.00526012	0.918976	0.000653754
chr8_22057454	0.95	0.92	0.92	0.75	0.57	0.5	0.62	0.98598	-0.00525743	0.841806	0.00359024
chr15_60594255	0.5	0.5	0.3	0.22	0	0.17	0.11	0.495909	-0.00525586	0.814108	0.00543624
chr19_32873710	0.87	0.75	0.62	0.67	0.5	0.36	0.4	0.83445	-0.00525519	0.84663	0.00331619
chr14_103808919	0.67	0.42	0.59	0.4	0.2	0.29	0.17	0.630144	-0.00525475	0.823871	0.00473095
chr19_8631010	0.84	0.81	0.7	0.67	0.4	0.5	0.43	0.860144	-0.00525475	0.916418	0.000707265
chr16_1147444	0.72	0.65	0.64	0.5	0.43	0.2	0.33	0.734379	-0.00525363	0.822421	0.00483181
chr21_8987276	0.73	0.55	0.47	0.33	0.21	0.3	0.25	0.644308	-0.00525206	0.839971	0.003698
chr21_43301330	1	0.9	0.83	0.86	0.6	0.67	0.5	1.00431	-0.00525206	0.911284	0.000822555
chr6_73447998	1	0.86	0.9	0.8	0.71	0.5	0.54	0.997155	-0.00525184	0.849161	0.00317777
chr1_3483794	0.85	0.96	0.68	0.75	0.5	0.6	0.43	0.920002	-0.00525161	0.82443	0.00469238
chr20_63259523	1	0.86	0.86	0.67	0.5	0.67	0.54	0.967084	-0.00525027	0.86706	0.00230061
chr21_45468402	1	1	0.94	0.9	0.71	0.57	0.62	1.0584	-0.00524781	0.877867	0.00185315
chr5_178490107	1	0.88	0.79	0.8	0.6	0.5	0.56	0.971247	-0.00524758	0.867639	0.00227511
chr1_228166950	0.41	0.38	0.32	0.12	0	0.09	0	0.42687	-0.00524557	0.931631	0.000425537
chr3_13654290	0.67	0.57	0.46	0.3	0.18	0.38	0.18	0.629717	-0.00524534	0.827892	0.00445801
chr4_8546788	0.92	0.89	0.88	0.71	0.5	0.67	0.5	0.962564	-0.00524512	0.906063	0.000950878
chr17_48539819	0.56	0.53	0.45	0.25	0.14	0.14	0.2	0.562564	-0.00524512	0.866702	0.00231643
chr2_231574055	1	0.94	1	1	0.67	0.71	0.55	1.0768	-0.005244	0.809902	0.00575916
chr17_58696388	0.67	0.81	0.65	0.6	0.43	0.45	0.27	0.79235	-0.00524042	0.888844	0.00145809
chr2_128549670	1	0.94	0.89	0.8	0.6	0.78	0.5	1.02513	-0.00523863	0.889267	0.001444
chr11_76191873	0.93	0.87	0.93	0.8	0.67	0.67	0.43	0.995126	-0.00523863	0.891077	0.00138474
chr21_44200946	0.7	0.61	0.42	0.38	0.17	0.29	0.27	0.643667	-0.00523796	0.808463	0.00587238
chr22_17556354	1	0.85	0.91	0.83	0.67	0.5	0.56	0.997902	-0.00523684	0.838195	0.00380426
chr12_111434487	0.63	0.54	0.61	0.36	0.2	0.35	0.2	0.650749	-0.00523661	0.877005	0.00188666
chr2_235535247	1	1	0.88	0.86	0.71	0.67	0.54	1.04644	-0.00523617	0.960922	0.000103959
chr19_574379	0.79	0.82	0.69	0.67	0.56	0.33	0.4	0.846301	-0.00523303	0.826348	0.00456161
chr6_157953893	0.52	0.42	0.44	0.29	0.3	0.14	0	0.539148	-0.00523281	0.882173	0.00169122
chr19_1425277	0.53	0.69	0.63	0.38	0.3	0.25	0.23	0.667688	-0.00523214	0.834293	0.00404425
chr6_31569169	0.88	1	0.81	0.78	0.67	0.62	0.45	0.981923	-0.00523102	0.886556	0.00153564
chr7_2722166	0.75	0.59	0.64	0.4	0.43	0.29	0.27	0.719005	-0.00522967	0.874057	0.00200413
chr17_73255195	0.94	0.88	1	0.71	0.57	0.62	0.56	0.991852	-0.00522945	0.862383	0.00251302
chr19_6277488	0.83	0.71	0.71	0.4	0.43	0.4	0.4	0.791852	-0.00522945	0.825664	0.00460801
chr9_135741718	0.75	0.82	0.63	0.45	0.44	0.5	0.31	0.794699	-0.00522923	0.867576	0.00227786
chr7_6300569	0.84	1	0.78	0.6	0.62	0.6	0.44	0.934557	-0.00522609	0.830215	0.00430499
chr11_120937566	0.5	0.4	0.4	0.4	0.17	0.17	0	0.528792	-0.00522497	0.901375	0.00107594
chr6_17602255	1	1	0.82	0.78	0.5	0.75	0.58	1.01303	-0.00522385	0.800419	0.00653074
chr22_11024896	0.43	0.4	0.35	0.19	0	0.18	0	0.458649	-0.00522184	0.903098	0.00102888
chr11_123499346	0.87	0.88	0.75	0.71	0.67	0.62	0.33	0.927119	-0.0052196	0.838307	0.0037975
chr6_56842759	0.4	0.38	0.23	0.2	0	0	0	0.409966	-0.00521938	0.924032	0.000555418
chr8_46184511	0.96	1	0.82	0.67	0.71	0.71	0.46	0.998365	-0.00521557	0.849773	0.00314485
chr19_1478492	0.82	0.65	0.54	0.56	0.5	0.33	0.27	0.761211	-0.00521535	0.835445	0.00397245
chr19_7897406	0.92	0.94	0.74	0.6	0.46	0.57	0.55	0.919752	-0.00521468	0.81648	0.00525922
chr3_135967522	0.78	0.8	0.8	0.62	0.44	0.43	0.44	0.852599	-0.00521445	0.907678	0.000909974
chr9_130375354	0.94	1	0.85	0.8	0.8	0.67	0.43	1.02114	-0.00521378	0.809993	0.00575206
chr5_134464201	0.6	0.67	0.5	0.5	0.29	0.2	0.25	0.666834	-0.00521333	0.862066	0.00252787
chr20_31860808	0.67	0.56	0.6	0.45	0.17	0.43	0.22	0.679539	-0.00520997	0.808164	0.00589603
chr7_102586637	0.95	0.96	0.9	0.71	0.78	0.57	0.5	1.00377	-0.00520886	0.85742	0.00275127
chr3_127055036	0.82	0.62	0.71	0.64	0.44	0.33	0.36	0.796478	-0.0052055	0.833783	0.00407631
chr1_62320499	1	1	1	0.71	0.75	0.6	0.62	1.0478	-0.00520304	0.8549	0.00287738
chr16_89944619	0.94	1	0.96	0.8	0.57	0.6	0.64	1.02349	-0.00520259	0.852824	0.00298393
chr5_150292056	0.62	0.64	0.44	0.33	0.17	0.3	0.23	0.626336	-0.00520236	0.848323	0.00322323
chr17_73399086	0.82	1	0.92	0.75	0.6	0.6	0.5	0.977724	-0.00520147	0.849342	0.00316805
chr12_125092601	1	0.92	0.75	0.8	0.57	0.67	0.5	0.980571	-0.00520124	0.885484	0.00157284
chr15_89414503	0.73	0.88	0.75	0.67	0.43	0.57	0.36	0.863418	-0.00520102	0.842329	0.00355986
chr16_81929017	0.42	0.44	0.25	0.2	0.14	0	0	0.443418	-0.00520102	0.900317	0.0011055
chr1_228636557	0.77	0.81	0.69	0.55	0.29	0.48	0.44	0.811959	-0.00520035	0.800592	0.00651615
chr10_5587586	0.92	0.89	0.78	0.67	0.6	0.5	0.5	0.930428	-0.00519811	0.949688	0.000196349
chr12_124610808	0.77	0.85	0.76	0.6	0.6	0.5	0.33	0.866122	-0.00519766	0.890529	0.00140251
chr11_298620	0.9	0.92	0.72	0.8	0.67	0.57	0.4	0.94751	-0.00519677	0.837915	0.0038212
chr11_2147907	0.44	0.4	0.29	0.29	0	0	0.08	0.450357	-0.00519654	0.833443	0.00409777
chr2_240834191	1	0.9	0.87	0.78	0.57	0.75	0.5	1.0032	-0.00519632	0.892176	0.0013495
chr22_43154418	0.55	0.54	0.62	0.5	0.2	0.29	0.17	0.646051	-0.0051961	0.841321	0.00361852
chr2_15683534	1	0.9	0.82	0.78	0.67	0.5	0.56	0.983062	-0.00519319	0.879264	0.00179963
chr18_79776652	1	1	0.78	0.73	0.57	0.62	0.6	0.993062	-0.00519319	0.870371	0.00215716
chr12_49965891	0.57	0.55	0.6	0.55	0.33	0.25	0.14	0.66292	-0.00519005	0.84372	0.00347987
chr12_123786426	1	1	0.85	0.8	0.56	0.56	0.67	1.01292	-0.00519005	0.814922	0.00537508
chr1_2544794	0.8	0.74	0.88	0.55	0.4	0.5	0.44	0.85146	-0.00518938	0.801681	0.00642458
chr22_29305146	1	1	0.81	0.86	0.57	0.57	0.64	1.01431	-0.00518916	0.811016	0.00567253
chr1_11414278	0.5	0.43	0.43	0.33	0.25	0.17	0	0.537154	-0.00518893	0.933412	0.000398096
chr19_421035	0.95	1	0.9	0.86	0.67	0.73	0.5	1.03715	-0.00518893	0.914534	0.000748352
chr2_97742131	0.83	0.75	0.64	0.5	0.43	0.4	0.4	0.800001	-0.00518871	0.918926	0.000654766
chr12_132278770	0.85	0.71	0.65	0.5	0.38	0.4	0.42	0.794236	-0.00518759	0.87673	0.00189745
chr8_10732265	0.58	0.53	0.5	0.29	0.3	0.17	0.15	0.595624	-0.00518669	0.924998	0.000537734
chr16_1450248	0.96	0.91	0.79	0.75	0.75	0.57	0.44	0.974094	-0.00518446	0.862462	0.00250933
chr11_62470184	1	0.94	0.96	0.8	0.71	0.62	0.57	1.03548	-0.00518356	0.960091	0.000109613
chr19_40693818	1	1	0.82	0.83	0.8	0.62	0.5	1.03118	-0.00518311	0.842174	0.00356884
chr14_19094236	0.83	0.87	0.83	0.8	0.6	0.5	0.43	0.929717	-0.00518244	0.877294	0.00187541
chr7_75652701	0.97	0.93	0.93	0.67	0.6	0.77	0.5	1.00256	-0.00518222	0.844491	0.00343606
chr21_20992417	1	1	0.78	0.67	0.6	0.67	0.56	0.989645	-0.00518087	0.868759	0.00222627
chr9_129623224	0.7	0.69	0.58	0.44	0.36	0.2	0.36	0.710962	-0.00517841	0.810392	0.00572092
chr6_43768560	1	0.9	0.83	0.71	0.6	0.6	0.55	0.976656	-0.00517796	0.964033	8.43909e-05
chr8_46252315	0.43	0.54	0.47	0.33	0.29	0.2	0	0.557973	-0.0051755	0.851534	0.00305131
chr1_38934738	1	0.93	0.96	0.8	0.7	0.6	0.58	1.03082	-0.00517528	0.945529	0.000239846
chr16_70714807	0.9	0.81	0.71	0.58	0.57	0.56	0.38	0.879361	-0.00517461	0.929852	0.000454062
chr14_104718324	0.92	0.83	0.79	0.67	0.43	0.6	0.5	0.911994	-0.00516968	0.881227	0.00172603
chr17_81330211	1	0.83	0.77	0.6	0.6	0.46	0.55	0.921994	-0.00516968	0.809305	0.00580599
chr9_130942524	0.97	1	0.95	0.83	0.71	0.57	0.61	1.04054	-0.00516901	0.901356	0.00107647
chr19_18928640	1	1	0.9	0.83	0.57	0.6	0.67	1.03032	-0.00516431	0.84858	0.00320925
chr17_73769356	0.85	0.67	0.69	0.5	0.5	0.44	0.33	0.803168	-0.00516408	0.909669	0.000861034
chr8_125427264	0.67	0.62	0.45	0.4	0.2	0.4	0.2	0.654556	-0.00516319	0.846403	0.00332876
chr17_83090240	1	0.95	0.89	0.62	0.67	0.62	0.57	0.994556	-0.00516319	0.876944	0.00188907
chr21_8987264	0.71	0.45	0.5	0.3	0.25	0.24	0.2	0.613026	-0.00516095	0.835339	0.00397902
chr10_46542444	0.51	0.48	0.47	0.38	0.19	0.11	0.13	0.55872	-0.0051605	0.919786	0.000637344
chr19_10504924	0.96	1	0.89	0.8	0.75	0.67	0.5	1.03011	-0.00515961	0.928512	0.000476307
chr19_45356938	0.94	0.95	0.84	0.88	0.6	0.67	0.5	1.00288	-0.00515782	0.89314	0.00131902
chr7_5333084	1	1	0.82	0.8	0.62	0.8	0.5	1.02573	-0.00515759	0.839202	0.00374382
chr20_50023114	0.87	0.76	0.88	0.67	0.5	0.44	0.5	0.894272	-0.00515692	0.839339	0.00373563
chr7_1461932	0.5	0.47	0.5	0.44	0.25	0.29	0	0.5842	-0.00515535	0.833061	0.00412199
chr3_187198647	0.89	0.91	0.82	0.8	0.71	0.6	0.4	0.967047	-0.00515513	0.860272	0.00261274
chr19_49259697	0.61	0.56	0.58	0.4	0.33	0.38	0.11	0.658435	-0.00515424	0.904821	0.000983108
chr19_989440	0.95	0.83	0.85	0.57	0.62	0.6	0.46	0.931282	-0.00515401	0.879528	0.0017896
chr17_2728207	1	1	0.86	0.8	0.75	0.6	0.56	1.02982	-0.00515334	0.92323	0.000570367
chr13_112606837	0.83	0.88	0.88	0.57	0.6	0.44	0.5	0.905517	-0.00515289	0.805039	0.00614726
chr1_1627595	0.5	0.5	0.52	0.27	0.2	0.14	0.14	0.558364	-0.00515267	0.909122	0.000874305
chr13_28495945	0.43	0.42	0.18	0.17	0.08	0	0	0.416905	-0.005152	0.868923	0.00221919
chr2_108720782	0.89	0.75	0.83	0.67	0.67	0.44	0.4	0.898293	-0.0051511	0.822111	0.00485354
chr9_93861615	0.86	0.83	0.75	0.67	0.4	0.5	0.5	0.878293	-0.0051511	0.872072	0.00208568
chr12_34335552	0.75	0.62	0.65	0.55	0.33	0.47	0.26	0.752528	-0.00514998	0.905676	0.000960859
chr5_1857365	1	0.8	0.88	0.6	0.6	0.67	0.47	0.951069	-0.00514931	0.828898	0.00439131
chr10_5623029	0.87	0.9	0.75	0.8	0.6	0.6	0.4	0.936763	-0.00514886	0.884194	0.00161833
chr19_13139036	0.55	0.59	0.4	0.2	0.22	0.22	0.14	0.565304	-0.00514819	0.853874	0.00292975
chr9_39533481	0.94	0.86	0.93	0.82	0.5	0.73	0.5	0.988079	-0.0051464	0.801923	0.0064043
chr17_57629560	0.5	0.44	0.38	0.2	0.11	0.14	0.08	0.498008	-0.00514483	0.953425	0.000161673
chr11_83192195	0.58	0.67	0.53	0.43	0.4	0.2	0.2	0.663702	-0.00514439	0.858182	0.00271382
chr2_73207843	0.75	0.88	0.74	0.57	0.5	0.6	0.33	0.857937	-0.00514327	0.843361	0.00350043
chr1_201947753	0.9	1	0.82	0.75	0.67	0.5	0.55	0.975019	-0.00514192	0.850936	0.00308287
chr16_86047728	0.67	0.62	0.43	0.5	0.22	0.33	0.22	0.660642	-0.00513991	0.856938	0.00277513
chr9_107718469	1	1	1	0.86	0.86	0.73	0.5	1.08349	-0.00513968	0.823957	0.00472495
chr19_3665738	0.58	0.44	0.43	0.33	0.29	0.29	0	0.570499	-0.00513677	0.857637	0.00274059
chr9_37798201	1	1	0.91	0.9	0.57	0.67	0.64	1.04619	-0.00513633	0.857487	0.00274795
chr19_2872853	0.87	0.95	0.76	0.62	0.67	0.56	0.43	0.92751	-0.00513386	0.864464	0.00241705
chr16_86624953	0.81	0.94	0.89	0.6	0.57	0.64	0.44	0.931674	-0.00513118	0.824109	0.00471446
chr9_135618269	0.73	0.88	0.84	0.67	0.43	0.5	0.45	0.875908	-0.00513006	0.81394	0.00544886
chr9_135326926	0.94	1	1	0.8	0.6	0.7	0.6	1.03861	-0.0051267	0.885725	0.00156444
chr12_11794969	0.9	0.8	0.72	0.67	0.6	0.5	0.4	0.888613	-0.0051267	0.944583	0.00025048
chr12_6206805	0.92	0.88	0.76	0.83	0.7	0.5	0.44	0.951389	-0.00512491	0.811746	0.00561618
chr11_94548264	0.62	0.67	0.5	0.5	0.38	0.17	0.25	0.674165	-0.00512312	0.816716	0.00524181
chr9_112482826	0.71	0.44	0.42	0.4	0.2	0.25	0.18	0.604093	-0.00512155	0.823443	0.00476053
chr16_31475510	1	1	0.96	1	0.75	0.71	0.55	1.08541	-0.00511909	0.839766	0.0037102
chr1_118989694	0.47	0.31	0.3	0.2	0	0.11	0	0.431104	-0.00511864	0.913256	0.000777016
chr22_48449415	0.9	0.9	0.81	0.78	0.6	0.71	0.4	0.961104	-0.00511864	0.866856	0.00230962
chr18_37242328	1	1	0.94	0.75	0.6	0.75	0.6	1.03819	-0.0051173	0.906411	0.000941961
chr9_95731860	1	1	0.76	0.89	0.71	0.67	0.5	1.02242	-0.00511618	0.81884	0.00508674
chr1_31586762	0.9	1	0.85	0.75	0.56	0.62	0.56	0.980962	-0.00511551	0.907183	0.000922392
chr16_84890962	0.95	1	1	0.77	0.71	0.8	0.5	1.05096	-0.00511551	0.838832	0.00376595
chr7_1355508	0.84	0.75	0.73	0.8	0.5	0.44	0.4	0.869503	-0.00511484	0.822673	0.00481419
chr16_2158764	0.73	0.64	0.71	0.5	0.4	0.33	0.33	0.752207	-0.00511148	0.918152	0.000670706
chr17_2268867	1	1	1	0.75	0.67	0.7	0.62	1.05214	-0.00510991	0.930918	0.000436843
chr7_100775857	0.89	0.9	0.89	0.8	0.6	0.58	0.5	0.969218	-0.00510857	0.941245	0.000290283
chr19_8586581	1	1	0.85	0.67	0.6	0.75	0.56	1.00776	-0.0051079	0.852238	0.00301445
chr20_61432984	0.89	0.89	0.79	0.71	0.4	0.6	0.54	0.920535	-0.00510611	0.8113	0.0056505
chr17_16486356	1	0.89	0.88	0.86	0.67	0.56	0.56	1.00623	-0.00510566	0.896458	0.00121744
chr17_1829025	0.58	0.45	0.35	0.22	0.13	0.12	0.15	0.517545	-0.0051032	0.864835	0.00240022
chr8_43142588	0.67	0.5	0.41	0.25	0.33	0.25	0.12	0.593168	-0.00510118	0.826666	0.00454018
chr9_130656173	0.78	0.6	0.67	0.57	0.4	0.4	0.29	0.761709	-0.00510051	0.922342	0.000587194
chr14_99578703	0.83	0.85	0.79	0.67	0.62	0.5	0.4	0.897332	-0.0050985	0.939509	0.000312408
chr18_79826077	0.68	0.69	0.55	0.33	0.4	0.33	0.25	0.693026	-0.00509805	0.868904	0.00222001
chr21_25604072	1	1	1	0.83	0.71	0.7	0.6	1.06587	-0.00509782	0.971162	4.84511e-05
chr17_82347997	1	0.85	1	0.86	0.57	0.71	0.56	1.02441	-0.00509715	0.811397	0.00564308
chr10_12430557	0.83	0.86	0.71	0.5	0.5	0.6	0.38	0.85726	-0.00509693	0.84426	0.00344914
chr14_105641510	0.92	0.85	0.8	0.8	0.56	0.62	0.45	0.945659	-0.00509312	0.930155	0.000449124
chr9_114382723	0.6	0.62	0.5	0.43	0.12	0.33	0.25	0.638506	-0.0050929	0.80846	0.00587256
chrX_1430116	1	1	1	0.88	0.8	0.8	0.5	1.08552	-0.00508999	0.844543	0.00343309
chr12_108768487	0.64	0.47	0.35	0.42	0.2	0.14	0.17	0.572598	-0.00508865	0.818533	0.00510894
chr3_5031962	0.71	0.67	0.5	0.4	0.43	0.43	0.17	0.703986	-0.00508775	0.840488	0.00366743
chr21_42370397	0.85	0.8	0.77	0.62	0.6	0.38	0.45	0.86968	-0.0050873	0.858945	0.00267662
chr12_130157180	0.76	0.75	0.68	0.71	0.4	0.5	0.33	0.821068	-0.00508641	0.874496	0.00198636
chr15_71810398	0.9	1	0.88	0.8	0.71	0.62	0.5	1.00392	-0.00508618	0.908373	0.000892707
chr17_81492884	0.87	0.86	0.75	0.67	0.67	0.5	0.4	0.905232	-0.00508372	0.895527	0.00124545
chr16_28372685	0.94	0.9	0.79	0.77	0.57	0.5	0.56	0.949467	-0.0050826	0.89264	0.00133478
chr2_3634233	1	0.92	0.71	0.83	0.67	0.57	0.5	0.97363	-0.00507992	0.822009	0.00486073
chr20_31157770	0.91	0.86	0.71	0.56	0.56	0.64	0.4	0.89363	-0.00507992	0.853536	0.00294712
chr9_135705575	0.79	0.75	0.55	0.6	0.5	0.4	0.3	0.786477	-0.00507969	0.878838	0.00181585
chr9_137032677	0.5	0.4	0.45	0.1	0.17	0.11	0.08	0.489324	-0.00507947	0.815583	0.00532571
chr17_82639909	1	0.88	1	0.67	0.62	0.6	0.62	1.00064	-0.00507701	0.815139	0.00535886
chrX_153554102	0.95	0.95	0.95	0.8	0.71	0.57	0.57	1.01634	-0.00507656	0.913845	0.000763721
chr12_117040246	0.58	0.67	0.69	0.56	0.38	0.43	0.17	0.727581	-0.00507253	0.808323	0.00588346
chr19_18678651	1	0.94	1	0.67	0.67	0.67	0.6	1.0232	-0.00507051	0.86381	0.00244697
chr15_29969859	0.92	1	0.78	0.67	0.67	0.5	0.56	0.958897	-0.00507007	0.818241	0.00513016
chr17_80008277	0.43	0.47	0.38	0.4	0.17	0.17	0	0.518897	-0.00507007	0.886322	0.00154371
chr19_2371319	0.76	0.88	0.79	0.6	0.4	0.46	0.5	0.857296	-0.00506626	0.800807	0.00649796
chr19_13025212	0.77	0.88	0.67	0.57	0.5	0.5	0.38	0.84	-0.0050629	0.90477	0.000984437
chr1_247174123	1	0.88	0.84	0.88	0.57	0.6	0.57	0.992847	-0.00506268	0.858431	0.00270164
chr9_136632935	0.94	0.89	0.83	0.73	0.6	0.5	0.56	0.951246	-0.00505887	0.918129	0.000671178
chr10_11897590	1	1	0.8	0.83	0.57	0.67	0.6	1.01125	-0.00505887	0.867416	0.00228488
chr12_125091800	0.94	0.87	0.92	0.6	0.67	0.6	0.5	0.958257	-0.00505596	0.858214	0.00271223
chr22_17674587	0.86	0.65	0.67	0.67	0.4	0.44	0.38	0.811104	-0.00505574	0.851864	0.00303398
chr11_59667231	0.5	0.57	0.4	0.43	0.09	0.2	0.17	0.566655	-0.00505216	0.809816	0.00576587
chr17_63437787	0.95	0.92	0.79	0.88	0.56	0.67	0.5	0.982207	-0.00504858	0.845667	0.00336985
chr19_2693401	1	1	0.86	0.91	0.6	0.75	0.57	1.04221	-0.00504858	0.856352	0.00280429
chr9_93860168	0.86	0.78	0.75	0.56	0.43	0.62	0.4	0.857901	-0.00504813	0.866497	0.00232556
chr20_31511992	1	1	0.95	0.86	0.67	0.67	0.62	1.05359	-0.00504768	0.966872	6.86404e-05
chr17_73343323	1	0.93	0.76	0.77	0.5	0.67	0.57	0.972136	-0.00504701	0.827924	0.0044559
chr18_11918076	0.58	0.71	0.57	0.5	0.29	0.38	0.22	0.693523	-0.00504611	0.886176	0.00154879
chr22_46048468	0.55	0.53	0.53	0.44	0.33	0.17	0.14	0.613452	-0.00504455	0.894405	0.00127971
chr16_1284021	0.91	1	0.88	0.83	0.57	0.67	0.56	1.00338	-0.00504298	0.890905	0.00139029
chr3_53814211	1	0.79	0.82	0.71	0.5	0.67	0.5	0.941922	-0.00504231	0.843568	0.00348856
chr3_93972991	0.64	0.43	0.38	0.38	0.29	0.17	0.1	0.570463	-0.00504164	0.852461	0.00300281
chr14_101946232	0.45	0.43	0.53	0.33	0.17	0.29	0	0.54331	-0.00504141	0.815996	0.00529504
chr11_102320147	1	1	0.88	0.71	0.78	0.62	0.56	1.02185	-0.00504074	0.878676	0.00182202
chr2_1840707	1	1	0.86	0.83	0.8	0.6	0.55	1.03456	-0.00503738	0.867036	0.00230167
chr6_119079654	0.38	0.4	0.5	0.33	0.14	0.14	0	0.498648	-0.00503313	0.841125	0.00363002
chr16_85394811	1	1	0.92	0.71	0.62	0.7	0.62	1.0242	-0.00502955	0.911175	0.000825123
chr19_7559036	0.93	1	0.91	0.75	0.67	0.75	0.5	1.01559	-0.00502865	0.89782	0.00117718
chr2_106472391	0.82	0.82	0.78	0.8	0.6	0.6	0.33	0.906904	-0.00502619	0.81061	0.00570403
chr14_54395007	1	0.89	0.9	0.86	0.57	0.75	0.53	1.01399	-0.00502485	0.854491	0.0028982
chr11_64268219	0.45	0.47	0.38	0.14	0.14	0.25	0	0.489609	-0.00502283	0.842571	0.00354585
chr9_128109798	0.89	1	0.94	0.78	0.67	0.6	0.56	1.0053	-0.00502239	0.899587	0.00112617
chr12_115449746	0.8	0.82	0.77	0.8	0.6	0.56	0.33	0.896619	-0.00501992	0.808589	0.00586238
chr11_66541294	0.62	0.53	0.65	0.36	0.33	0.25	0.22	0.650854	-0.0050188	0.86635	0.00233208
chr12_6199487	0.79	0.76	0.7	0.6	0.5	0.56	0.3	0.829395	-0.00501813	0.927382	0.000495558
chr19_2664263	0.68	0.5	0.59	0.43	0.33	0.2	0.25	0.65363	-0.00501701	0.853639	0.00294182
chr8_1482476	0.92	1	0.77	0.78	0.57	0.71	0.5	0.977865	-0.00501589	0.848619	0.00320711
chr6_46734291	0.86	1	0.83	0.75	0.62	0.71	0.45	0.973416	-0.00501231	0.846641	0.00331561
chr20_63125822	0.54	0.56	0.44	0.25	0.2	0.29	0.12	0.570427	-0.0050094	0.905057	0.000976918
chr22_50059531	0.79	0.83	0.8	0.57	0.57	0.62	0.33	0.871815	-0.00500851	0.840915	0.00364232
chr5_180587442	1	1	1	0.8	0.71	0.78	0.57	1.06459	-0.00500672	0.931461	0.000428219
chr16_1205489	1	0.89	0.92	0.83	0.6	0.8	0.5	1.01883	-0.0050056	0.828989	0.00438532
chr19_33298863	0.4	0.42	0.35	0.33	0	0.21	0	0.471673	-0.00500537	0.823426	0.0047617
chr21_8987325	0.75	0.67	0.62	0.36	0.34	0.32	0.38	0.718754	-0.00500403	0.809993	0.00575204
chr7_2625638	1	1	0.89	0.83	0.86	0.67	0.5	1.04875	-0.00500403	0.81412	0.00543532
chr2_71048503	0.94	0.94	0.89	0.83	0.62	0.5	0.62	0.990142	-0.00500313	0.826216	0.00457056
chr22_20511441	1	0.92	0.85	0.8	0.6	0.78	0.5	1.00584	-0.00500269	0.867609	0.00227644
chr19_4129162	0.96	1	0.81	0.86	0.75	0.64	0.5	1.01577	-0.00500112	0.855906	0.0028266
chr13_17383953	0.88	0.9	0.73	0.75	0.5	0.55	0.5	0.914164	-0.00499731	0.899678	0.00112358
chr21_8988132	0.73	0.56	0.6	0.36	0.33	0.34	0.27	0.682705	-0.00499664	0.886285	0.00154502
chr21_42260179	0.59	0.43	0.6	0.38	0.25	0.33	0.1	0.609786	-0.0049953	0.826194	0.00457203
chr17_19002424	0.44	0.39	0.35	0.29	0.25	0	0	0.472633	-0.00499508	0.828576	0.00441259
chr2_239019300	1	0.85	1	0.9	0.6	0.67	0.58	1.02687	-0.00499396	0.804638	0.00617997
chr17_27348737	0.9	0.86	0.71	0.64	0.6	0.55	0.43	0.896868	-0.00499396	0.945115	0.000244467
chr21_8988156	0.75	0.57	0.56	0.42	0.21	0.41	0.3	0.686868	-0.00499396	0.802205	0.00638082
chr7_101535283	0.78	0.67	0.71	0.57	0.38	0.5	0.33	0.789715	-0.00499373	0.925558	0.000527633
chr1_143229334	0.98	0.92	0.94	0.81	0.65	0.65	0.57	1.01541	-0.00499328	0.973263	4.00737e-05
chr7_101216403	0.56	0.56	0.42	0.54	0.29	0.18	0.14	0.611032	-0.00499127	0.804702	0.0061747
chr2_28365619	0.97	0.93	0.94	0.71	0.71	0.5	0.62	0.995196	-0.00498858	0.805817	0.00608406
chr1_3435479	0.95	0.92	0.88	0.88	0.57	0.57	0.6	0.993594	-0.00498478	0.843729	0.00347934
chr14_100733866	0.91	0.93	0.88	0.6	0.6	0.57	0.56	0.947758	-0.00498209	0.867074	0.00229997
chr7_1504911	0.58	0.46	0.29	0.29	0.14	0.12	0.14	0.51484	-0.00498075	0.847131	0.00328851
chr21_8988010	0.67	0.6	0.57	0.31	0.24	0.36	0.27	0.657616	-0.00497896	0.845617	0.00337263
chr17_73455986	1	1	0.86	0.8	0.57	0.67	0.64	1.01754	-0.00497739	0.885803	0.00156171
chr18_76570471	0.85	0.8	0.87	0.58	0.5	0.5	0.5	0.883238	-0.00497694	0.864067	0.00243522
chr13_67228627	0.57	0.43	0.46	0.5	0.25	0.14	0.12	0.578932	-0.0049765	0.804951	0.00615442
chr1_43452813	0.89	1	0.87	0.8	0.6	0.6	0.57	0.987331	-0.00497269	0.899246	0.00113591
chr2_15854532	1	0.93	0.89	0.62	0.62	0.71	0.56	0.98726	-0.00497112	0.852066	0.00302339
chr11_134066180	0.86	1	0.93	0.8	0.55	0.67	0.56	0.992954	-0.00497068	0.830128	0.00431063
chr12_111539704	1	1	1	0.67	0.78	0.67	0.6	1.04288	-0.00496911	0.820106	0.00499566
chr19_49021837	0.8	0.71	0.56	0.67	0.5	0.4	0.3	0.788505	-0.00496709	0.83332	0.00410559
chr15_93041757	0.94	1	1	0.83	0.71	0.71	0.56	1.04697	-0.00496485	0.919468	0.000643746
chr1_9185459	1	1	0.94	0.88	0.78	0.8	0.5	1.06829	-0.00496239	0.856214	0.0028112
chr6_1619122	0.41	0.52	0.44	0.33	0.29	0.17	0	0.533985	-0.00496194	0.838056	0.00381265
chr14_54903825	0.71	0.83	0.64	0.67	0.5	0.5	0.29	0.816832	-0.00496172	0.839772	0.00370983
chr19_1826618	0.5	0.64	0.44	0.43	0.17	0.33	0.14	0.603914	-0.00496038	0.81662	0.0052489
chr19_11151671	0.96	1	0.92	0.86	0.83	0.67	0.5	1.0453	-0.00495948	0.832278	0.00417183
chr4_51424151	1	1	0.88	0.8	0.8	0.62	0.56	1.03384	-0.00495881	0.892199	0.00134875
chr21_8987545	0.62	0.67	0.46	0.5	0.26	0.33	0.23	0.663843	-0.00495881	0.882168	0.0016914
chr8_17804397	1	1	0.92	0.8	0.78	0.6	0.6	1.03954	-0.00495836	0.904975	0.000979071
chr6_170156414	1	0.88	0.85	0.88	0.67	0.67	0.5	1.00377	-0.00495724	0.891636	0.00136675
chr7_152621127	1	0.94	0.95	0.8	0.71	0.8	0.5	1.03947	-0.0049568	0.877084	0.00188357
chr19_41367717	0.92	0.75	0.73	0.57	0.44	0.62	0.43	0.862313	-0.00495657	0.834208	0.0040496
chr10_6144250	0.87	1	0.83	0.6	0.57	0.57	0.57	0.940854	-0.0049559	0.804743	0.00617137
chrUn_KI270442v1_234247	0.89	1	0.85	0.73	0.6	0.57	0.58	0.970854	-0.0049559	0.889707	0.00142945
chr19_48063276	1	0.9	0.89	0.6	0.71	0.57	0.57	0.973701	-0.00495568	0.810018	0.00575015
chr16_84436748	1	1	0.96	0.89	0.8	0.8	0.5	1.07509	-0.00495478	0.841408	0.00361343
chr4_8107342	0.89	0.62	0.72	0.6	0.43	0.4	0.43	0.809324	-0.00495366	0.803192	0.00629886
chr14_99513537	0.93	0.93	0.85	0.67	0.57	0.5	0.62	0.949324	-0.00495366	0.831333	0.00423248
chr6_169238938	1	0.94	1	1	0.71	0.71	0.57	1.07217	-0.00495344	0.810723	0.00569525
chr20_50872291	0.96	1	1	0.71	0.6	0.78	0.6	1.03217	-0.00495344	0.808212	0.00589226
chr15_92715478	1	0.8	0.69	0.71	0.57	0.6	0.46	0.915017	-0.00495321	0.85093	0.00308322
chr4_820266	0.62	0.64	0.72	0.5	0.4	0.44	0.2	0.727864	-0.00495299	0.841963	0.0035811
chr16_907463	1	1	0.94	1	0.78	0.67	0.57	1.07641	-0.00495232	0.818224	0.00513141
chr17_59103091	1	1	0.92	0.8	0.6	0.83	0.57	1.0421	-0.00495187	0.840678	0.00365625
chr17_42841124	0.97	0.93	0.81	0.86	0.57	0.62	0.57	0.986334	-0.00495075	0.882279	0.00168735
chr11_2155781	1	1	0.89	0.75	0.6	0.75	0.6	1.02342	-0.00494941	0.903198	0.0010262
chr16_964817	0.94	0.8	0.83	0.6	0.5	0.62	0.5	0.90911	-0.00494896	0.872362	0.00207363
chr22_49115863	1	0.85	0.94	0.7	0.56	0.71	0.56	0.984733	-0.00494695	0.847856	0.00324868
chr19_19623363	1	1	0.89	0.86	0.56	0.62	0.69	1.02751	-0.00494516	0.805511	0.00610887
chr19_886609	0.83	0.91	0.78	0.67	0.5	0.67	0.43	0.908896	-0.00494426	0.864913	0.00239669
chr11_64304236	0.77	0.88	0.77	0.7	0.4	0.6	0.44	0.875978	-0.00494292	0.806686	0.00601407
chr17_50545513	0.67	0.77	0.7	0.64	0.5	0.45	0.27	0.795978	-0.00494292	0.861033	0.0025765
chr22_15814992	0.91	0.81	0.85	0.67	0.46	0.64	0.5	0.915907	-0.00494135	0.864306	0.0024243
chr14_104175719	1	1	0.92	0.89	0.71	0.67	0.6	1.05153	-0.00493934	0.95905	0.000116943
chr22_46097586	1	1	0.84	0.83	0.6	0.8	0.55	1.02722	-0.00493889	0.841702	0.0035963
chr22_46507213	1	0.92	0.85	0.67	0.6	0.8	0.5	0.987153	-0.00493732	0.801306	0.00645596
chr19_3841026	1	1	1	0.89	0.8	0.71	0.57	1.07708	-0.00493575	0.916991	0.000695068
chr19_46387595	1	1	1	0.89	0.8	0.71	0.57	1.07708	-0.00493575	0.916991	0.000695068
chr19_1324173	0.88	0.94	0.85	0.58	0.56	0.67	0.5	0.935622	-0.00493508	0.833452	0.00409721
chr14_102751436	0.57	0.5	0.54	0.44	0.2	0.4	0.1	0.616939	-0.00493262	0.818328	0.00512386
chr15_90068218	1	0.87	0.9	0.75	0.67	0.71	0.5	0.99548	-0.00493195	0.931271	0.000431221
chr11_64262898	0.93	1	0.93	0.75	0.6	0.73	0.57	1.01117	-0.0049315	0.897414	0.00118908
chr13_110455143	1	1	0.92	0.9	0.7	0.7	0.59	1.05402	-0.00493128	0.956765	0.000134058
chr1_15379455	0.54	0.61	0.42	0.43	0.4	0.2	0.1	0.609715	-0.00493083	0.80156	0.0064347
chr7_101537561	0.85	0.93	0.78	0.67	0.6	0.6	0.45	0.921103	-0.00492993	0.939204	0.000316406
chr6_27757955	0.95	0.93	0.9	0.75	0.73	0.78	0.43	1.00534	-0.00492881	0.808784	0.00584699
chr1_22257859	1	1	0.91	0.77	0.6	0.81	0.58	1.03381	-0.00492658	0.856701	0.00278689
chr2_128565040	0.92	0.89	0.92	0.67	0.6	0.6	0.55	0.959501	-0.00492613	0.925268	0.000532851
chr17_79379436	0.75	0.68	0.76	0.5	0.5	0.56	0.25	0.795195	-0.00492568	0.802731	0.00633706
chr8_142733052	1	1	0.9	0.83	0.62	0.8	0.57	1.04082	-0.00492367	0.888401	0.00147292
chr1_31765313	0.36	0.53	0.41	0.22	0.14	0.12	0.06	0.486512	-0.00492322	0.854858	0.0028795
chr19_53841509	0.95	0.86	0.71	0.71	0.62	0.5	0.5	0.916512	-0.00492322	0.88722	0.00151288
chr8_141720575	0.68	0.52	0.46	0.43	0.4	0.33	0.11	0.642206	-0.00492277	0.841024	0.0036359
chr17_9690922	0.92	0.69	0.75	0.67	0.6	0.43	0.42	0.863594	-0.00492188	0.82232	0.00483891
chr17_45895991	0.42	0.33	0.32	0.33	0	0.12	0	0.440676	-0.00492053	0.853926	0.00292708
chr11_804388	0.44	0.38	0.43	0.33	0.12	0.2	0	0.49491	-0.00491941	0.905891	0.000955308
chr22_46115949	0.93	1	0.82	0.75	0.67	0.7	0.5	0.990604	-0.00491896	0.912917	0.000784738
chr16_31114660	0.93	0.94	0.89	0.78	0.67	0.57	0.56	0.986298	-0.00491852	0.948645	0.000206761
chr1_18705188	0.84	0.92	0.88	0.71	0.67	0.5	0.5	0.940533	-0.0049174	0.860447	0.00260438
chr16_11509613	1	0.96	0.89	0.71	0.75	0.6	0.58	1.00762	-0.00491605	0.902085	0.00105641
chr11_63976253	0.94	0.88	0.79	0.78	0.62	0.71	0.43	0.959003	-0.00491516	0.881141	0.00172921
chr11_62922851	0.64	0.57	0.55	0.4	0.4	0.43	0.1	0.664697	-0.00491471	0.820427	0.00497277
chr2_10911352	0.55	0.5	0.42	0.25	0.12	0.2	0.18	0.540391	-0.00491426	0.885011	0.00158944
chr19_3141176	0.48	0.64	0.39	0.33	0.27	0.21	0.12	0.571636	-0.00491023	0.845947	0.00335416
chr2_128604750	1	0.96	0.95	0.83	0.75	0.67	0.57	1.04157	-0.00490867	0.967787	6.39767e-05
chr4_8287164	0.97	0.9	1	0.79	0.67	0.57	0.62	1.01157	-0.00490867	0.85291	0.00297944
chr11_46919126	0.43	0.43	0.2	0.2	0	0.17	0	0.427259	-0.00490822	0.824025	0.0047203
chr16_12442332	0.46	0.38	0.32	0.33	0.12	0.14	0	0.472953	-0.00490777	0.938409	0.00032694
chr4_173368132	0.71	0.86	0.77	0.6	0.43	0.57	0.38	0.839893	-0.0049033	0.830512	0.00428566
chr4_168644180	1	1	0.95	0.88	0.67	0.8	0.57	1.06128	-0.0049024	0.911397	0.000819905
chr7_138884833	1	1	1	0.83	0.83	0.71	0.56	1.06982	-0.00490173	0.891768	0.00136253
chrY_56867554	1	1	0.93	0.8	0.67	0.6	0.67	1.03253	-0.00489837	0.900724	0.00109407
chr22_38114833	0.75	0.93	0.71	0.67	0.57	0.43	0.44	0.865373	-0.00489815	0.801858	0.00640975
chr5_175445669	0.8	0.64	0.62	0.67	0.44	0.38	0.33	0.776761	-0.00489725	0.854227	0.00291165
chr14_104514405	1	0.9	0.9	0.78	0.7	0.6	0.57	1.00092	-0.00489456	0.955021	0.000148084
chr5_77183766	1	1	0.89	0.86	0.8	0.57	0.6	1.03947	-0.00489389	0.837301	0.00385846
chr2_121240831	0.88	0.78	0.92	0.69	0.6	0.62	0.43	0.925088	-0.00489188	0.865045	0.00239071
chr7_98877869	1	0.92	0.85	0.62	0.75	0.67	0.5	0.98064	-0.0048883	0.816848	0.00523205
chr1_26531358	0.54	0.4	0.5	0.43	0.14	0.18	0.14	0.554732	-0.00488404	0.833934	0.00406683
chr1_247450595	0.4	0.36	0.33	0.2	0	0	0.08	0.417508	-0.00488225	0.86053	0.00260043
chr9_17134640	0.86	0.78	0.8	0.75	0.5	0.45	0.5	0.88459	-0.00488091	0.857285	0.00275793
chr16_88226348	1	0.92	1	0.83	0.8	0.75	0.5	1.05028	-0.00488046	0.834802	0.00401246
chr16_89563599	0.9	0.91	1	0.71	0.67	0.57	0.57	0.983131	-0.00488024	0.832896	0.00413247
chr8_104330314	0.36	0.42	0.35	0.2	0	0.18	0	0.437366	-0.00487912	0.867275	0.0022911
chr22_41829724	1	0.92	0.7	0.8	0.6	0.57	0.56	0.957366	-0.00487912	0.816909	0.00522755
chr1_46722129	0.8	0.8	0.75	0.67	0.5	0.43	0.45	0.85007	-0.00487576	0.930264	0.000447357
chr1_247858926	0.64	0.71	0.62	0.57	0.44	0.33	0.27	0.732633	-0.00486927	0.903415	0.00102037
chr9_62901793	0.91	0.82	0.82	0.83	0.62	0.6	0.44	0.941173	-0.0048686	0.884604	0.00160379
chr1_5837773	0.86	0.87	0.9	0.6	0.57	0.54	0.53	0.916867	-0.00486815	0.860433	0.00260504
chr10_11954702	1	1	1	0.75	0.67	0.8	0.6	1.05256	-0.0048677	0.876662	0.00190011
chr8_46221012	0.71	0.46	0.55	0.5	0.29	0.33	0.2	0.655408	-0.00486748	0.835479	0.00397037
chr19_8636403	0.94	0.95	0.86	0.83	0.75	0.75	0.43	1.00826	-0.00486725	0.80699	0.00598962
chr5_180796326	0.75	0.8	0.66	0.43	0.5	0.5	0.33	0.788184	-0.00486569	0.837774	0.00382972
chr19_4164959	1	1	0.94	0.83	0.75	0.67	0.6	1.04811	-0.00486412	0.975743	3.13887e-05
chr11_73237751	0.82	0.82	0.61	0.55	0.6	0.5	0.33	0.825195	-0.00486278	0.828373	0.00442607
chr13_111546601	0.9	0.8	0.73	0.57	0.5	0.62	0.43	0.870889	-0.00486233	0.889611	0.00143261
chr14_100544168	1	1	1	0.83	0.67	0.67	0.67	1.05512	-0.00486121	0.923103	0.000572755
chr5_14012180	0.75	0.57	0.65	0.57	0.4	0.43	0.25	0.737971	-0.00486099	0.886283	0.00154507
chr3_11095110	0.86	0.73	0.68	0.75	0.5	0.6	0.33	0.856511	-0.00486032	0.804568	0.00618567
chr9_136355387	0.9	0.91	0.89	0.8	0.6	0.6	0.54	0.969358	-0.00486009	0.946345	0.000230897
chr8_143760412	0.92	0.95	0.95	0.83	0.8	0.62	0.5	1.01644	-0.00485875	0.825189	0.00464037
chr1_119003447	0.44	0.38	0.3	0.25	0	0.22	0	0.447757	-0.00485629	0.846747	0.00330971
chr19_39502150	1	1	0.96	1	0.67	0.8	0.58	1.07907	-0.00485382	0.804506	0.00619077
chr6_157628512	0.77	0.81	0.67	0.71	0.38	0.5	0.42	0.829003	-0.00485226	0.833419	0.00409928
chr9_135986918	1	0.95	1	0.71	0.62	0.75	0.62	1.02754	-0.00485158	0.846061	0.00334784
chr20_6040613	0.86	0.92	0.78	0.64	0.56	0.57	0.5	0.91039	-0.00485136	0.939913	0.000307171
chr9_36163956	1	0.95	0.94	0.9	0.6	0.62	0.67	1.03178	-0.00485047	0.831881	0.00419722
chr8_12175227	1	0.82	0.75	0.83	0.6	0.6	0.5	0.94886	-0.00484912	0.842625	0.00354272
chr21_8987203	0.7	0.62	0.54	0.37	0.29	0.32	0.31	0.670248	-0.00484823	0.892882	0.00132715
chr6_44226439	0.58	0.67	0.56	0.36	0.2	0.33	0.29	0.64733	-0.00484688	0.813273	0.00549942
chr22_20785761	1	1	0.93	1	0.8	0.67	0.57	1.07295	-0.00484487	0.800439	0.00652908
chrX_336263	0.94	1	0.96	0.9	0.8	0.73	0.5	1.05288	-0.0048433	0.820079	0.0049976
chr2_17877449	0.31	0.38	0.4	0.14	0	0.1	0	0.409892	-0.00484039	0.842839	0.00353038
chr1_122709764	0.92	1	0.89	0.62	0.71	0.6	0.57	0.978433	-0.00483972	0.812887	0.0055288
chr22_31968341	1	0.79	0.9	0.8	0.73	0.57	0.5	0.975515	-0.00483838	0.811175	0.00566019
chr2_130140345	1	1	0.86	0.89	0.71	0.83	0.5	1.04683	-0.00483592	0.80436	0.00620271
chr1_224359959	0.88	0.82	0.86	0.75	0.5	0.6	0.5	0.921066	-0.0048348	0.904713	0.000985942
chr14_91292635	0.77	0.69	0.58	0.6	0.33	0.43	0.36	0.756689	-0.00483278	0.881207	0.00172676
chr16_86202404	0.86	0.77	0.8	0.7	0.6	0.67	0.33	0.89523	-0.00483211	0.809075	0.00582407
chr1_15280581	1	0.89	0.95	0.67	0.71	0.64	0.57	0.995159	-0.00483054	0.876099	0.0019223
chr22_44269921	0.96	0.86	0.79	0.67	0.62	0.5	0.56	0.928006	-0.00483032	0.887959	0.00148779
chr16_88339816	1	0.93	0.79	0.83	0.6	0.6	0.6	0.983629	-0.0048283	0.880467	0.00175428
chr17_81398209	0.58	0.46	0.48	0.33	0.2	0.1	0.23	0.559323	-0.00482786	0.821803	0.00487525
chr11_119513394	0.65	0.53	0.56	0.5	0.4	0.33	0.15	0.665017	-0.00482741	0.886436	0.00153978
chr18_7170656	0.94	0.93	0.93	0.71	0.8	0.62	0.5	0.995017	-0.00482741	0.827265	0.0044999
chr2_47083520	0.75	0.89	0.81	0.62	0.5	0.44	0.5	0.863557	-0.00482674	0.812571	0.00555288
chr1_27389787	1	0.8	0.86	0.71	0.67	0.5	0.56	0.947792	-0.00482562	0.82338	0.00476492
chr16_16062903	1	0.9	1	0.86	0.6	0.8	0.57	1.03765	-0.00482248	0.80623	0.00605075
chr22_49599373	0.82	0.73	0.63	0.6	0.4	0.6	0.33	0.806191	-0.00482181	0.83383	0.00407338
chr2_42556855	0.73	0.88	0.65	0.67	0.5	0.57	0.33	0.837579	-0.00482092	0.805706	0.00609309
chr16_1206786	1	0.8	0.87	0.8	0.67	0.62	0.5	0.970283	-0.00481756	0.883274	0.00165128
chr3_53820803	0.87	0.88	0.79	0.71	0.57	0.67	0.43	0.921671	-0.00481666	0.924533	0.000546198
chr19_3405661	0.9	0.77	0.92	0.6	0.56	0.57	0.5	0.907365	-0.00481622	0.827511	0.00448348
chr16_89942613	0.8	0.88	0.73	0.71	0.5	0.57	0.43	0.878753	-0.00481532	0.913425	0.000773192
chr2_131102817	1	0.89	0.88	0.8	0.67	0.6	0.58	0.992988	-0.0048142	0.953178	0.000163834
chr1_19683051	1	0.78	0.88	0.83	0.6	0.67	0.5	0.97007	-0.00481286	0.830069	0.00431447
chr12_57323831	0.94	1	0.88	0.83	0.8	0.67	0.5	1.02146	-0.00481196	0.850501	0.00310598
chr11_47428855	1	0.93	0.89	0.73	0.6	0.75	0.57	0.999927	-0.00480972	0.906347	0.000943596
chr16_22284255	0.67	0.6	0.57	0.33	0.4	0.25	0.27	0.659927	-0.00480972	0.848037	0.00323882
chr1_109076556	1	0.89	0.74	0.83	0.62	0.62	0.53	0.965479	-0.00480614	0.863352	0.00246804
chr18_58377720	0.67	0.78	0.73	0.6	0.38	0.4	0.4	0.78402	-0.00480547	0.84515	0.00339881
chr12_64394425	0.89	1	0.8	0.86	0.67	0.57	0.54	0.979643	-0.00480346	0.824053	0.00471834
chr12_56690056	0.96	0.82	0.86	0.8	0.56	0.57	0.56	0.951031	-0.00480256	0.885934	0.00155717
chr22_44892209	0.77	0.87	0.74	0.71	0.4	0.56	0.46	0.862419	-0.00480167	0.813039	0.00551723
chr12_34349158	0.4	0.5	0.36	0.22	0.25	0.14	0	0.485265	-0.00480144	0.862675	0.00249943
chr6_163387379	1	0.91	0.94	0.78	0.71	0.57	0.62	1.00811	-0.00480122	0.892654	0.00133435
chr8_1353729	1	1	0.85	0.88	0.8	0.67	0.54	1.03811	-0.00480122	0.862305	0.00251664
chr20_63933329	1	0.95	0.71	0.7	0.57	0.67	0.56	0.955194	-0.00479987	0.815264	0.0053495
chr11_65456331	1	1	0.89	0.83	0.6	0.75	0.62	1.03089	-0.00479943	0.903263	0.00102444
chr9_136365231	0.84	0.85	0.8	0.67	0.67	0.5	0.43	0.897899	-0.00479652	0.895252	0.00125378
chr16_30551080	0.92	1	0.92	0.86	0.67	0.8	0.5	1.0279	-0.00479652	0.822068	0.00485656
chr1_10322884	1	0.95	1	1	0.75	0.67	0.6	1.07075	-0.00479629	0.805119	0.00614075
chr10_43269118	0.73	0.88	0.85	0.6	0.57	0.5	0.43	0.869287	-0.00479562	0.819533	0.00503678
chr21_42290231	0.4	0.5	0.4	0.43	0.17	0.1	0.08	0.514981	-0.00479517	0.805627	0.0060995
chr22_20014960	1	0.88	0.93	0.86	0.67	0.56	0.62	1.00637	-0.00479428	0.848447	0.00321646
chr20_31637823	0.62	0.78	0.56	0.55	0.43	0.33	0.29	0.726297	-0.00479271	0.831539	0.0042192
chr16_1743283	0.58	0.58	0.39	0.33	0.33	0.12	0.2	0.579144	-0.00479249	0.802333	0.0063701
chr16_1178154	0.67	0.68	0.46	0.5	0.25	0.33	0.31	0.674838	-0.00479204	0.82542	0.0046246
chr8_143540063	0.64	0.78	0.57	0.55	0.38	0.29	0.36	0.727685	-0.00479182	0.801607	0.00643077
chr20_63323772	0.92	0.78	0.79	0.64	0.5	0.64	0.46	0.893379	-0.00479137	0.895672	0.00124105
chr12_7759013	0.5	0.29	0.3	0.36	0.14	0.08	0	0.456226	-0.00479114	0.808076	0.00590302
chr19_35470708	0.97	0.83	0.85	0.8	0.67	0.6	0.5	0.963308	-0.0047898	0.92331	0.000568868
chr6_37174183	0.36	0.31	0.42	0.2	0	0.12	0	0.41886	-0.00478622	0.847558	0.00326502
chr4_7198182	1	0.91	0.82	0.8	0.67	0.6	0.57	0.984554	-0.00478577	0.944563	0.000250718
chr14_68578503	0.39	0.38	0.31	0.33	0.17	0	0	0.443095	-0.0047851	0.840894	0.00364357
chr19_18170600	1	0.9	0.86	0.8	0.62	0.8	0.5	1.00018	-0.00478376	0.839593	0.00372046
chr8_21859830	0.96	1	0.88	0.71	0.71	0.8	0.5	1.01149	-0.00478129	0.819744	0.00502161
chr7_111727514	1	1	0.89	0.83	0.8	0.6	0.6	1.03434	-0.00478107	0.873816	0.00201392
chr16_964852	0.93	0.73	0.83	0.67	0.6	0.55	0.45	0.897187	-0.00478085	0.890498	0.00140352
chr7_2324075	1	0.97	0.86	0.86	0.6	0.8	0.56	1.02427	-0.0047795	0.841002	0.00363721
chr16_89640917	0.41	0.45	0.27	0.36	0.14	0.12	0	0.467116	-0.00477928	0.859481	0.00265069
chr19_17108038	0.61	0.8	0.71	0.5	0.4	0.43	0.33	0.757116	-0.00477928	0.815258	0.00534998
chr10_5528923	1	1	1	0.93	0.8	0.75	0.57	1.08135	-0.00477816	0.891831	0.00136048
chrUn_KI270442v1_109433	1	1	0.76	0.75	0.57	0.71	0.6	0.987045	-0.00477771	0.814723	0.00538997
chrX_327203	0.95	0.93	0.9	0.86	0.62	0.57	0.62	0.995586	-0.00477704	0.869516	0.00219365
chr11_70132397	1	0.85	0.91	0.75	0.6	0.67	0.57	0.98128	-0.00477659	0.921712	0.000599317
chr9_130052621	0.86	0.91	0.88	0.67	0.73	0.5	0.5	0.938361	-0.00477525	0.805389	0.00611876
chr11_68126965	0.33	0.33	0.3	0	0	0	0	0.354055	-0.0047748	0.826006	0.00458476
chr22_50197524	1	1	1	0.83	0.86	0.64	0.6	1.06406	-0.0047748	0.833578	0.00408926
chr10_124387682	0.8	0.67	0.57	0.5	0.46	0.43	0.31	0.751137	-0.00477346	0.919339	0.000646356
chr17_80107478	1	1	0.8	0.8	0.8	0.71	0.5	1.01822	-0.00477212	0.816076	0.00528913
chr1_148036179	1	1	1	0.8	0.67	0.62	0.71	1.0453	-0.00477077	0.84602	0.00335008
chr16_75230006	1	0.82	0.87	0.6	0.62	0.6	0.56	0.940995	-0.00477033	0.82903	0.00438264
chr21_8987055	0.8	0.71	0.56	0.51	0.41	0.43	0.36	0.756689	-0.00476988	0.912029	0.000805153
chr4_39697130	0.67	0.57	0.47	0.36	0.33	0.33	0.2	0.63523	-0.00476921	0.932354	0.000414261
chr7_131575255	0.72	0.8	0.74	0.67	0.5	0.54	0.33	0.830924	-0.00476876	0.885075	0.0015872
chr8_141399322	0.7	0.67	0.65	0.6	0.5	0.5	0.2	0.762312	-0.00476786	0.820678	0.00495484
chr17_75291080	0.9	0.86	0.77	0.75	0.6	0.64	0.44	0.925158	-0.00476764	0.943867	0.000258726
chr5_160164832	0.89	1	0.78	0.71	0.67	0.64	0.5	0.957934	-0.00476585	0.878028	0.00184694
chr19_35139880	0.85	0.88	0.8	0.57	0.5	0.6	0.5	0.887863	-0.00476428	0.872168	0.00208169
chr21_42084644	1	1	0.95	0.7	0.7	0.83	0.56	1.0364	-0.00476361	0.812647	0.00554705
chr14_106288250	1	1	0.95	0.83	0.8	0.62	0.62	1.04779	-0.00476271	0.897533	0.00118557
chr6_30914930	0.36	0.5	0.35	0.2	0.12	0.09	0.06	0.456262	-0.00476048	0.876505	0.0019063
chr6_160932879	1	1	0.94	1	0.77	0.73	0.57	1.07473	-0.00475824	0.829025	0.00438294
chr11_119609535	0.91	0.94	0.85	0.77	0.6	0.5	0.62	0.957578	-0.00475801	0.83277	0.00414045
chr20_41616871	0.86	0.67	0.7	0.67	0.57	0.5	0.33	0.830354	-0.00475622	0.850349	0.00311408
chr19_38319474	0.89	0.67	0.63	0.57	0.44	0.43	0.43	0.796048	-0.00475578	0.842111	0.00357251
chr7_4072397	1	1	1	0.88	0.75	0.75	0.6	1.07021	-0.00475309	0.956247	0.000138134
chr17_80966426	1	0.89	0.91	0.9	0.6	0.67	0.6	1.0116	-0.00475219	0.863144	0.00247765
chr20_34113788	1	1	0.89	0.89	0.75	0.71	0.57	1.04583	-0.00475107	0.939065	0.000318228
chr19_58471617	1	1	1	1	0.8	0.7	0.6	1.08722	-0.00475018	0.82622	0.0045703
chr9_133706717	1	1	0.8	0.83	0.67	0.71	0.57	1.01292	-0.00474973	0.906946	0.000928385
chr5_16992258	0.52	0.63	0.52	0.33	0.25	0.4	0.14	0.614304	-0.00474884	0.814536	0.00540401
chr15_41286938	0.85	1	0.75	0.75	0.62	0.6	0.5	0.939927	-0.00474682	0.84699	0.00329626
chr2_239516593	0.72	0.62	0.71	0.43	0.38	0.31	0.38	0.722774	-0.0047466	0.81535	0.00534305
chr7_157825117	0.94	1	0.88	0.86	0.62	0.73	0.57	1.01548	-0.00474324	0.898485	0.00115782
chr12_131213868	0.92	0.93	0.89	0.8	0.75	0.62	0.5	0.988326	-0.00474302	0.90211	0.00105572
chr20_1189092	1	1	0.85	0.86	0.62	0.71	0.62	1.02402	-0.00474257	0.905679	0.000960768
chr10_51073603	0.45	0.27	0.33	0.2	0	0	0.08	0.405407	-0.00474167	0.806084	0.00606249
chr6_18265574	1	0.86	0.83	0.75	0.78	0.58	0.5	0.972489	-0.00474033	0.829186	0.00437238
chr7_73624992	1	1	0.82	0.71	0.62	0.8	0.56	1.00235	-0.0047372	0.807544	0.00594535
chr19_941554	0.88	0.75	0.73	0.78	0.46	0.55	0.45	0.872347	-0.0047372	0.832906	0.00413183
chr2_42797415	1	1	0.92	0.86	0.8	0.6	0.62	1.04373	-0.0047363	0.86928	0.00220377
chr2_74129425	0.93	0.92	0.91	0.83	0.56	0.75	0.54	0.992276	-0.00473563	0.850155	0.00312445
chr2_89612413	0.75	0.82	0.69	0.54	0.4	0.55	0.4	0.80797	-0.00473518	0.868568	0.00223455
chr7_100431355	0.57	0.62	0.48	0.38	0.4	0.33	0.12	0.629358	-0.00473429	0.861813	0.00253972
chr16_31983151	1	1	0.93	0.67	0.78	0.67	0.6	1.0222	-0.00473406	0.83765	0.00383723
chr4_1802876	1	0.89	0.83	0.8	0.67	0.8	0.46	0.993592	-0.00473317	0.801908	0.0064056
chr1_228633919	0.89	0.87	0.76	0.72	0.65	0.59	0.44	0.917827	-0.00473205	0.94547	0.0002405
chr11_47590308	1	1	0.96	1	0.8	0.67	0.6	1.07637	-0.00473138	0.811312	0.00564959
chr1_11676486	1	1	0.88	0.86	0.67	0.6	0.67	1.02608	-0.00472511	0.874737	0.00197662
chr11_2168482	0.92	0.93	0.87	0.9	0.62	0.6	0.57	0.987471	-0.00472421	0.856233	0.00281023
chr14_72978295	0.6	0.63	0.54	0.4	0.43	0.27	0.2	0.653165	-0.00472376	0.890644	0.00139878
chr5_16952007	0.86	0.89	0.78	0.67	0.6	0.71	0.4	0.916012	-0.00472354	0.842104	0.0035729
chr1_53330428	0.5	0.57	0.5	0.36	0.2	0.38	0.11	0.588859	-0.00472332	0.83567	0.00395855
chr16_85269491	0.62	0.62	0.42	0.5	0.25	0.3	0.23	0.634553	-0.00472287	0.858548	0.00269594
chr10_132669272	1	1	1	0.67	0.67	0.71	0.67	1.03164	-0.00472153	0.804934	0.00615581
chr5_568398	0.38	0.29	0.25	0	0	0	0	0.34587	-0.00472041	0.836042	0.00393554
chr9_15234618	1	1	0.93	0.67	0.8	0.71	0.57	1.02587	-0.00472041	0.817772	0.00516433
chr17_61742794	0.96	1	0.8	0.67	0.67	0.6	0.6	0.971564	-0.00471996	0.853666	0.00294044
chr15_89413549	0.45	0.43	0.26	0.2	0.14	0.17	0	0.450105	-0.00471929	0.91952	0.000642709
chr22_49280736	0.92	1	0.96	0.86	0.67	0.67	0.6	1.02573	-0.00471727	0.907496	0.000914531
chr21_8987158	0.8	0.62	0.49	0.48	0.33	0.36	0.35	0.704268	-0.0047166	0.810329	0.00572583
chr22_20190042	1	0.91	0.83	0.71	0.56	0.79	0.54	0.977115	-0.00471638	0.803179	0.00629987
chr16_55320919	0.55	0.6	0.46	0.3	0.33	0.29	0.14	0.595656	-0.00471571	0.89658	0.0012138
chr7_4874573	0.94	0.88	0.92	0.86	0.6	0.67	0.55	0.988503	-0.00471548	0.893752	0.00129991
chr14_101475776	0.38	0.47	0.37	0.4	0.14	0.2	0	0.494197	-0.00471503	0.820089	0.00499689
chr11_1104117	0.91	0.8	0.72	0.71	0.67	0.5	0.43	0.891279	-0.00471369	0.860702	0.00259221
chr14_91351622	0.61	0.63	0.52	0.44	0.38	0.43	0.14	0.664126	-0.00471347	0.862415	0.00251151
chr14_101963273	0.93	0.89	0.73	0.67	0.6	0.71	0.44	0.924126	-0.00471347	0.844941	0.0034106
chr3_10415013	1	0.95	0.8	0.62	0.6	0.67	0.6	0.962667	-0.0047128	0.817959	0.00515065
chr1_154501381	1	1	0.75	0.8	0.75	0.6	0.57	0.995514	-0.00471257	0.807628	0.00593865
chr16_51135575	0.82	0.8	0.63	0.57	0.5	0.57	0.36	0.821208	-0.00471212	0.894895	0.00126466
chr1_124394541	1	1	0.91	0.86	0.78	0.71	0.57	1.04683	-0.00471011	0.946746	0.000226567
chr12_130795152	1	0.96	0.91	0.83	0.71	0.67	0.6	1.0253	-0.00470787	0.991302	2.40326e-06
chr12_111319685	1	1	0.95	0.71	0.8	0.6	0.64	1.02815	-0.00470765	0.809235	0.00581146
chr17_77930302	1	1	0.88	0.78	0.6	0.6	0.71	1.00946	-0.00470518	0.808389	0.00587824
chr2_20557550	0.92	1	0.83	0.67	0.67	0.75	0.5	0.976546	-0.00470384	0.821218	0.00491652
chr16_84381554	0.86	1	0.82	0.67	0.6	0.71	0.5	0.950781	-0.00470272	0.823702	0.00474262
chr1_4774589	1	1	0.86	0.83	0.8	0.78	0.5	1.03786	-0.00470138	0.825986	0.00458613
chr15_99054936	1	1	1	0.8	0.71	0.86	0.57	1.06203	-0.00469869	0.838225	0.00380245
chr9_135390129	0.83	0.85	0.7	0.69	0.67	0.44	0.42	0.870567	-0.00469802	0.811635	0.00562472
chr15_29103038	1	1	0.95	1	0.8	0.67	0.6	1.07341	-0.0046978	0.808496	0.00586976
chr7_101216439	0.6	0.5	0.47	0.46	0.33	0.25	0.14	0.606261	-0.00469757	0.919576	0.000641563
chr8_42183365	0.27	0.44	0.35	0.2	0.11	0	0	0.409108	-0.00469735	0.814083	0.0054381
chr4_8539238	0.88	1	0.86	0.83	0.71	0.67	0.5	0.991955	-0.00469713	0.865471	0.00237149
chr1_15822334	0.97	1	0.94	1	0.67	0.7	0.62	1.05619	-0.00469601	0.804449	0.00619542
chr17_2592456	1	0.9	0.87	0.9	0.67	0.67	0.56	1.00904	-0.00469578	0.901056	0.00108481
chr12_110469799	1	1	0.83	0.8	0.6	0.8	0.58	1.01466	-0.00469377	0.830539	0.00428386
chr1_228633922	0.84	0.87	0.7	0.81	0.56	0.55	0.44	0.894589	-0.0046922	0.836906	0.00388252
chr22_27799424	1	1	0.92	0.88	0.83	0.62	0.6	1.04875	-0.00468951	0.849686	0.00314956
chr19_45491879	0.94	1	0.88	0.88	0.6	0.67	0.62	1.0116	-0.00468929	0.867921	0.00226276
chr14_105601877	0.77	0.73	0.67	0.67	0.4	0.4	0.43	0.794446	-0.00468907	0.865696	0.00236134
chr19_11118450	0.55	0.35	0.44	0.17	0.2	0.17	0.09	0.494446	-0.00468907	0.824978	0.00465478
chr9_132576908	0.94	1	0.89	0.71	0.71	0.8	0.5	1.00583	-0.00468817	0.808235	0.00589042
chr20_25481649	1	1	1	0.71	0.83	0.75	0.57	1.05007	-0.00468705	0.802301	0.00637275
chr15_43186795	1	1	0.79	0.8	0.6	0.6	0.67	0.992916	-0.00468683	0.804725	0.00617288
chr12_6199419	0.88	0.82	0.84	0.67	0.6	0.62	0.45	0.909998	-0.00468549	0.95867	0.000119695
chr7_155788806	1	0.9	0.8	0.8	0.6	0.7	0.55	0.97708	-0.00468414	0.911774	0.000811097
chr5_177433636	0.94	0.83	0.76	0.8	0.67	0.5	0.5	0.927008	-0.00468258	0.835039	0.00399767
chr20_56672604	0.95	0.91	0.91	0.8	0.6	0.71	0.56	0.989642	-0.00467765	0.938765	0.0003222
chr14_103765664	0.35	0.33	0.32	0.25	0	0.07	0	0.40103	-0.00467676	0.916574	0.000703937
chr19_15181963	0.73	0.67	0.52	0.43	0.33	0.33	0.36	0.693877	-0.00467653	0.861074	0.00257458
chr10_957306	1	1	0.85	0.71	0.6	0.75	0.62	1.00242	-0.00467586	0.846648	0.00331518
chr19_4634605	0.88	0.86	0.75	0.7	0.62	0.67	0.4	0.909499	-0.00467452	0.884018	0.00162462
chr5_33443783	1	1	1	0.8	0.8	0.78	0.57	1.06235	-0.00467429	0.894956	0.00126281
chr10_13266528	0.96	0.94	0.92	0.8	0.67	0.82	0.5	1.01373	-0.0046734	0.835187	0.0039885
chr5_178472710	1	1	0.82	0.86	0.75	0.8	0.5	1.03082	-0.00467205	0.800184	0.00655065
chr10_42177904	0.47	0.4	0.22	0.29	0.17	0.11	0	0.449357	-0.00467138	0.866356	0.00233182
chr17_21083764	1	0.89	0.84	0.6	0.6	0.6	0.62	0.947898	-0.00467071	0.803946	0.00623663
chr1_15099300	0.88	1	0.9	0.86	0.71	0.6	0.56	0.999286	-0.00466982	0.845781	0.00336346
chr13_49692210	1	1	0.89	0.82	0.75	0.64	0.62	1.02929	-0.00466982	0.947084	0.000222968
chr16_87859150	0.9	0.97	0.82	0.71	0.6	0.67	0.54	0.956368	-0.00466847	0.926189	0.0005164
chr1_230159611	0.92	0.94	1	0.8	0.6	0.67	0.62	1.00491	-0.0046678	0.853349	0.00295675
chr14_45133574	0.88	0.8	0.82	0.83	0.6	0.67	0.4	0.926297	-0.00466691	0.802637	0.00634484
chr22_10779405	0.8	0.86	0.8	0.62	0.5	0.46	0.53	0.864837	-0.00466623	0.852776	0.0029864
chr6_160932760	1	1	0.88	0.67	0.67	0.75	0.6	1.00761	-0.00466444	0.854069	0.00291976
chr1_853122	1	1	0.91	0.83	0.6	0.71	0.67	1.029	-0.00466355	0.89003	0.00141883
chr7_98076852	0.84	0.94	0.73	0.6	0.57	0.56	0.5	0.889001	-0.00466355	0.86238	0.00251318
chr14_55048139	1	1	0.91	0.83	0.6	0.71	0.67	1.029	-0.00466355	0.89003	0.00141883
chr19_19623365	1	1	0.95	0.86	0.6	0.67	0.71	1.039	-0.00466355	0.836395	0.00391382
chr17_16486668	0.92	0.75	0.89	0.67	0.6	0.55	0.5	0.909001	-0.00466355	0.865607	0.00236537
chr11_45787940	1	0.96	0.94	0.86	0.71	0.67	0.62	1.0347	-0.0046631	0.973512	3.91428e-05
chr16_68773486	1	0.92	0.96	0.75	0.6	0.78	0.6	1.01324	-0.00466243	0.851684	0.00304342
chr20_61482199	1	1	0.92	0.83	0.8	0.62	0.62	1.03893	-0.00466198	0.895172	0.00125621
chr7_98012828	0.94	1	0.88	0.8	0.8	0.71	0.5	1.01601	-0.00466064	0.845395	0.00338505
chr15_28111342	0.94	0.91	0.85	0.7	0.6	0.5	0.64	0.945941	-0.00465907	0.816927	0.00522626
chr9_134737621	1	0.95	0.94	0.89	0.6	0.67	0.67	1.02879	-0.00465885	0.855327	0.00285574
chr9_130683619	0.85	0.72	0.83	0.57	0.44	0.5	0.5	0.841635	-0.00465862	0.814711	0.00539088
chr2_230032983	1	1	0.95	0.89	0.83	0.71	0.57	1.06156	-0.00465706	0.892953	0.00132491
chr19_13085000	1	0.91	0.94	0.8	0.71	0.83	0.5	1.02434	-0.00465527	0.81573	0.00531475
chr9_137032979	0.53	0.4	0.5	0.25	0.17	0.18	0.15	0.52288	-0.00465459	0.873492	0.00202711
chr19_18772799	1	1	0.94	0.88	0.67	0.8	0.6	1.05288	-0.00465459	0.916332	0.000709119
chr9_135124461	0.47	0.5	0.45	0.38	0.14	0.14	0.18	0.534268	-0.0046537	0.865192	0.00238407
chr19_13025152	0.83	0.94	0.71	0.71	0.67	0.56	0.43	0.904268	-0.0046537	0.823929	0.00472691
chr18_23655600	1	1	1	0.8	0.8	0.6	0.67	1.04996	-0.00465325	0.829991	0.00431961
chr5_138799378	1	1	0.91	0.88	0.67	0.83	0.57	1.0485	-0.00465258	0.86586	0.00235401
chr7_1220416	0.94	0.92	0.8	0.78	0.62	0.71	0.5	0.964197	-0.00465213	0.924819	0.000540978
chr9_130354411	0.86	0.8	0.71	0.73	0.55	0.67	0.36	0.87982	-0.00465012	0.818063	0.00514312
chr17_74325136	0.93	1	0.83	0.8	0.55	0.67	0.62	0.982667	-0.00464989	0.841942	0.00358232
chr17_81155100	0.5	0.67	0.56	0.38	0.29	0.33	0.2	0.629748	-0.00464855	0.843514	0.00349163
chr1_143197046	0.86	1	0.93	0.8	0.56	0.67	0.6	0.985442	-0.0046481	0.809267	0.00580895
chr13_52619028	1	1	1	0.82	0.67	0.67	0.7	1.04829	-0.00464788	0.892068	0.00135294
chr12_109712084	0.36	0.33	0.38	0.17	0	0	0.08	0.399677	-0.00464698	0.814065	0.00543946
chr7_4819852	1	0.93	0.81	0.9	0.67	0.67	0.56	1.00252	-0.00464676	0.87276	0.00205718
chr22_31664910	0.67	0.59	0.54	0.5	0.2	0.33	0.33	0.662453	-0.00464519	0.810565	0.0057075
chr5_180095491	1	0.89	0.92	0.88	0.6	0.67	0.62	1.00815	-0.00464474	0.870585	0.00214807
chr16_88003784	0.87	0.79	0.84	0.83	0.57	0.6	0.45	0.918076	-0.00464318	0.846447	0.00332633
chr19_48100023	0.95	0.94	0.89	0.8	0.67	0.6	0.6	0.989464	-0.00464228	0.955834	0.000141438
chr16_87775676	0.86	0.82	0.82	0.83	0.6	0.67	0.4	0.925158	-0.00464183	0.805195	0.00613452
chr17_76015407	1	0.92	0.93	0.8	0.75	0.8	0.5	1.02509	-0.00464027	0.846279	0.00333567
chr6_43513264	1	1	0.93	0.67	0.67	0.8	0.6	1.02078	-0.00463982	0.808147	0.00589737
chr2_156339957	0.6	0.73	0.52	0.4	0.3	0.29	0.33	0.663627	-0.0046396	0.804554	0.00618686
chr21_43768623	0.78	0.85	0.75	0.6	0.6	0.56	0.38	0.856474	-0.00463937	0.899111	0.00113975
chr9_123363202	1	1	0.9	0.92	0.71	0.6	0.67	1.03932	-0.00463915	0.839079	0.00375114
chr18_79870468	0.5	0.46	0.35	0.4	0.11	0.1	0.17	0.509321	-0.00463915	0.802786	0.00633243
chr12_132177350	0.5	0.46	0.56	0.27	0.2	0.2	0.17	0.547862	-0.00463848	0.851017	0.00307861
chr1_3461958	0.93	0.82	0.71	0.67	0.6	0.62	0.44	0.894944	-0.00463713	0.911368	0.000820578
chr11_1594492	0.55	0.55	0.54	0.43	0.33	0.33	0.13	0.619179	-0.00463601	0.928727	0.000472685
chr7_63356057	0.93	1	1	0.88	0.8	0.71	0.55	1.04918	-0.00463601	0.838971	0.00375761
chr19_2880015	1	1	0.92	0.86	0.71	0.62	0.67	1.03626	-0.00463467	0.909193	0.000872589
chr16_74395758	1	1	0.93	0.88	0.86	0.67	0.57	1.0548	-0.004634	0.840887	0.00364395
chr7_102119257	0.81	0.62	0.62	0.5	0.38	0.5	0.33	0.747649	-0.00463378	0.864292	0.00242491
chr19_12483035	0.8	0.89	0.9	0.8	0.58	0.57	0.5	0.930496	-0.00463355	0.832406	0.00416362
chr17_4004123	0.44	0.52	0.47	0.38	0.25	0.09	0.15	0.539037	-0.00463288	0.821752	0.00487878
chr1_54486238	1	1	1	0.83	0.83	0.78	0.56	1.06758	-0.00463221	0.872513	0.00206737
chr8_142029267	0.68	0.68	0.71	0.6	0.4	0.33	0.38	0.750424	-0.00463198	0.850444	0.00310903
chr1_32814491	0.6	0.5	0.45	0.43	0.33	0.14	0.2	0.588823	-0.00462818	0.840249	0.00368155
chr2_3633104	0.93	0.93	0.88	0.88	0.6	0.67	0.57	0.990211	-0.00462728	0.889607	0.00143275
chr11_72589407	1	1	1	1	0.75	0.78	0.6	1.0859	-0.00462684	0.83932	0.00373678
chr1_10746913	0.78	0.92	0.65	0.6	0.56	0.57	0.4	0.85014	-0.00462572	0.809912	0.0057584
chr19_53845462	1	0.94	0.85	0.88	0.78	0.6	0.57	1.01299	-0.00462549	0.844167	0.00345443
chr19_7684995	1	1	1	1	0.73	0.8	0.6	1.08576	-0.0046237	0.828009	0.00445025
chr11_65856183	1	0.92	0.73	0.7	0.57	0.62	0.6	0.944232	-0.00462146	0.82922	0.00437009
chr9_91771188	0.78	0.69	0.62	0.4	0.4	0.4	0.4	0.737008	-0.00461967	0.831759	0.0042051
chr19_5152316	1	1	1	0.88	0.8	0.83	0.55	1.07548	-0.00461743	0.852675	0.00299165
chr19_4060388	0.89	0.83	0.82	0.67	0.56	0.67	0.46	0.909713	-0.00461631	0.928939	0.000469153
chr1_228636517	0.59	0.72	0.46	0.5	0.33	0.35	0.24	0.665407	-0.00461587	0.832277	0.0041719
chr12_34306683	0.94	1	1	0.86	0.71	0.8	0.56	1.04825	-0.00461564	0.857851	0.00273006
chr3_195156639	0.94	1	0.9	0.8	0.6	0.82	0.56	1.01249	-0.00461452	0.811083	0.00566733
chr9_135405834	0.61	0.59	0.5	0.4	0.29	0.38	0.19	0.632488	-0.00461452	0.949339	0.000199794
chr1_3198866	1	1	0.89	0.83	0.71	0.6	0.67	1.02388	-0.00461363	0.890327	0.00140913
chr10_70444497	1	0.88	0.79	0.6	0.6	0.67	0.56	0.93804	-0.00461094	0.820883	0.00494027
chr6_27497506	0.92	0.93	0.83	0.89	0.75	0.6	0.5	0.983734	-0.00461049	0.806641	0.00601768
chr1_4708115	1	0.83	0.91	0.8	0.67	0.6	0.58	0.979428	-0.00461005	0.892287	0.00134597
chr11_1235457	0.79	0.91	0.82	0.75	0.57	0.62	0.45	0.910816	-0.00460915	0.875322	0.00195318
chr1_39793981	1	1	0.84	0.83	0.67	0.8	0.56	1.02366	-0.00460893	0.871379	0.0021146
chr1_123752066	1	1	0.9	0.76	0.67	0.65	0.67	1.01651	-0.0046087	0.918706	0.000659273
chr1_31105784	1	1	0.94	0.86	0.71	0.83	0.57	1.05359	-0.00460736	0.894948	0.00126305
chr1_32356063	1	1	0.97	0.83	0.67	0.71	0.67	1.04498	-0.00460646	0.948487	0.000208364
chr12_7759088	0.71	0.65	0.53	0.45	0.4	0.36	0.29	0.69352	-0.00460579	0.953554	0.000160543
chr10_131427679	0.58	0.4	0.44	0.44	0.25	0.29	0.07	0.562061	-0.00460512	0.827538	0.00448164
chr3_87052277	1	1	1	0.8	0.67	0.83	0.62	1.05491	-0.0046049	0.869856	0.00217908
chr11_641954	1	1	1	0.8	0.67	0.83	0.62	1.05491	-0.0046049	0.869856	0.00217908
chr7_155265736	0.67	0.59	0.5	0.5	0.2	0.38	0.29	0.656296	-0.004604	0.815173	0.00535628
chr9_129430877	0.96	0.9	1	0.83	0.8	0.6	0.57	1.01768	-0.00460311	0.800657	0.00651064
chr7_1107060	0.96	0.91	0.95	0.91	0.67	0.6	0.62	1.01192	-0.00460199	0.836644	0.00389859
chr2_47422962	1	0.8	0.94	0.75	0.6	0.62	0.6	0.967613	-0.00460154	0.831627	0.00421356
chr4_49137184	0.89	0.92	0.85	0.7	0.71	0.6	0.5	0.947613	-0.00460154	0.921204	0.000609207
chr17_35087627	1	1	0.89	0.89	0.6	0.8	0.62	1.03761	-0.00460154	0.829585	0.00434617
chr2_130965254	1	0.86	0.84	0.8	0.67	0.73	0.5	0.980317	-0.00459818	0.891891	0.00135858
chr1_143191965	0.97	1	0.94	0.8	0.81	0.67	0.58	1.03316	-0.00459796	0.900821	0.00109136
chr4_7460936	0.81	0.72	0.85	0.56	0.6	0.5	0.4	0.843093	-0.00459639	0.820248	0.00498553
chr8_140465945	0.54	0.45	0.44	0.44	0.25	0.2	0.12	0.557328	-0.00459527	0.912476	0.000794843
chr8_144274352	0.81	0.91	0.71	0.71	0.6	0.57	0.43	0.885869	-0.0045946	0.883163	0.00165527
chr8_144535044	0.93	0.92	0.72	0.71	0.5	0.57	0.6	0.915869	-0.0045946	0.800273	0.00654312
chr4_7698292	0.81	0.9	0.79	0.64	0.6	0.5	0.5	0.885584	-0.00458833	0.894834	0.00126654
chr2_1491204	0.94	0.8	0.81	0.57	0.57	0.5	0.57	0.888431	-0.00458811	0.80155	0.00643551
chr7_27108367	1	1	0.93	0.8	0.83	0.62	0.62	1.03697	-0.00458744	0.85604	0.00281987
chr1_223394119	0.9	0.8	0.88	0.67	0.71	0.6	0.44	0.922666	-0.00458699	0.841468	0.00360991
chr9_135675856	0.94	1	0.81	0.75	0.8	0.67	0.5	0.989677	-0.00458408	0.804532	0.00618864
chr9_136446207	1	0.93	0.87	0.67	0.67	0.67	0.6	0.981065	-0.00458318	0.909794	0.000858031
chr11_68351905	1	1	1	1	0.71	0.83	0.6	1.0853	-0.00458206	0.800668	0.0065097
chr3_50434030	0.93	0.77	0.9	0.83	0.62	0.6	0.5	0.94384	-0.00458139	0.825958	0.004588
chr17_74979996	0.94	0.73	0.81	0.58	0.6	0.64	0.43	0.88384	-0.00458139	0.800297	0.00654109
chr3_13233524	0.71	0.67	0.5	0.43	0.4	0.33	0.31	0.686687	-0.00458117	0.894766	0.00126861
chr1_11317716	1	1	0.86	0.8	0.62	0.67	0.67	1.01085	-0.00457848	0.893376	0.00131163
chr6_163357378	0.93	0.93	0.94	0.8	0.57	0.71	0.6	0.990851	-0.00457848	0.878129	0.00184303
chr7_2534533	1	1	0.95	0.86	0.83	0.75	0.56	1.05793	-0.00457714	0.893705	0.00130138
chr22_38785775	0.72	0.6	0.5	0.4	0.4	0.33	0.27	0.667933	-0.00457714	0.897304	0.00119233
chr22_48781566	1	0.82	0.87	0.75	0.67	0.71	0.5	0.967933	-0.00457714	0.881915	0.00170069
chr3_184649821	0.85	0.92	0.76	0.6	0.6	0.57	0.5	0.893627	-0.00457669	0.891317	0.00137699
chr10_132119634	1	0.92	0.94	0.91	0.71	0.75	0.56	1.03501	-0.0045758	0.895918	0.00123362
chr8_21799407	1	1	0.96	1	0.78	0.73	0.6	1.07494	-0.00457423	0.837994	0.00381642
chr2_121078087	1	0.88	0.9	0.88	0.62	0.75	0.56	1.00633	-0.00457333	0.859551	0.00264732
chr20_30510921	0.9	1	0.89	0.78	0.71	0.67	0.55	0.993413	-0.00457199	0.922711	0.000580168
chr19_50516024	1	1	0.88	0.75	0.83	0.73	0.54	1.02626	-0.00457177	0.83425	0.004047
chr8_1873046	1	0.93	0.8	0.8	0.8	0.67	0.5	0.993342	-0.00457042	0.820996	0.0049323
chr19_10471436	1	1	0.9	1	0.67	0.71	0.64	1.05334	-0.00457042	0.803188	0.00629918
chr19_48065832	0.92	0.89	0.81	0.67	0.62	0.67	0.5	0.933342	-0.00457042	0.951023	0.000183491
chr17_81155103	0.54	0.67	0.56	0.38	0.38	0.33	0.2	0.64473	-0.00456953	0.864484	0.00241617
chr7_6852935	0.93	0.93	0.91	0.82	0.6	0.62	0.62	0.983271	-0.00456886	0.906399	0.000942266
chr19_42425787	1	1	1	1	0.8	0.71	0.62	1.08327	-0.00456886	0.830664	0.00427575
chr3_48988674	1	1	0.96	0.67	0.73	0.75	0.62	1.02612	-0.00456863	0.833106	0.0041191
chr5_132750636	0.93	0.92	0.89	0.67	0.71	0.71	0.5	0.968965	-0.00456841	0.875748	0.00193623
chr1_11659246	1	1	0.94	0.78	0.87	0.67	0.58	1.04181	-0.00456819	0.822217	0.00484611
chr11_68210863	1	0.89	0.91	0.88	0.57	0.71	0.62	1.00466	-0.00456796	0.832564	0.00415359
chr11_110708565	1	1	1	0.8	0.75	0.8	0.6	1.05751	-0.00456774	0.918273	0.000668207
chr6_36780087	0.88	0.89	0.77	0.67	0.5	0.5	0.6	0.894588	-0.0045664	0.815673	0.005319
chr1_31115693	0.96	1	0.86	0.8	0.8	0.75	0.5	1.01743	-0.00456617	0.826449	0.00455482
chr22_24894700	0.53	0.5	0.48	0.33	0.2	0.38	0.1	0.567363	-0.0045646	0.844771	0.00342021
chr12_109245248	0.8	0.86	0.56	0.62	0.5	0.5	0.41	0.814445	-0.00456326	0.803716	0.0062556
chr9_137049721	0.69	0.64	0.62	0.6	0.4	0.4	0.29	0.727292	-0.00456304	0.939715	0.000309739
chr9_34171615	1	1	1	0.86	0.75	0.8	0.6	1.06583	-0.00456237	0.934904	0.000375953
chr16_3445364	1	1	0.8	0.8	0.57	0.67	0.67	0.994374	-0.00456169	0.802194	0.00638172
chr17_45127597	1	0.92	0.86	0.64	0.67	0.71	0.57	0.974374	-0.00456169	0.862641	0.002501
chr2_85559701	1	0.9	0.92	0.8	0.75	0.6	0.6	1.00292	-0.00456102	0.904524	0.000990888
chr21_8987060	0.8	0.57	0.65	0.47	0.39	0.38	0.37	0.725691	-0.00455923	0.832806	0.00413816
chr6_34087455	0.68	0.68	0.5	0.43	0.45	0.4	0.23	0.688538	-0.00455901	0.86872	0.00222798
chr22_18957364	0.9	0.81	0.65	0.6	0.45	0.56	0.5	0.84562	-0.00455766	0.827041	0.00451491
chr6_167111665	0.54	0.41	0.45	0.17	0.2	0.22	0.12	0.508467	-0.00455744	0.839531	0.00372419
chr5_2181830	1	0.91	0.94	0.8	0.71	0.67	0.6	1.01131	-0.00455722	0.970458	5.14756e-05
chr16_67987964	0.62	0.57	0.38	0.36	0.4	0.25	0.15	0.597008	-0.00455677	0.809969	0.00575397
chr9_131012410	0.86	0.8	0.68	0.6	0.4	0.5	0.53	0.831242	-0.00455565	0.803815	0.00624743
chr18_74458123	0.57	0.57	0.5	0.44	0.38	0.29	0.15	0.621242	-0.00455565	0.926379	0.000513043
chr15_76347900	0.85	0.78	0.91	0.7	0.62	0.5	0.5	0.901242	-0.00455565	0.832095	0.00418352
chr4_8029660	0.89	0.91	0.77	0.73	0.75	0.62	0.43	0.935477	-0.00455453	0.816733	0.00524057
chr16_28060052	0.57	0.5	0.36	0.4	0.2	0.12	0.22	0.545406	-0.00455296	0.802311	0.00637195
chr18_76613727	1	1	1	0.83	0.78	0.83	0.57	1.06541	-0.00455296	0.875593	0.00194237
chr19_5868330	1	0.87	0.81	0.7	0.71	0.6	0.55	0.955406	-0.00455296	0.899405	0.00113135
chr1_2597795	0.72	0.69	0.71	0.6	0.4	0.43	0.38	0.768182	-0.00455117	0.934268	0.0003853
chr1_1120128	0.91	0.9	0.89	0.6	0.6	0.67	0.55	0.938111	-0.00454961	0.843054	0.00351801
chr1_228636530	0.66	0.69	0.57	0.36	0.38	0.29	0.35	0.678111	-0.00454961	0.817995	0.00514804
chr19_11653846	1	1	0.83	0.83	0.6	0.67	0.67	1.00665	-0.00454893	0.848686	0.00320347
chr7_76185251	0.96	1	0.92	0.83	0.71	0.67	0.62	1.02235	-0.00454849	0.966744	6.93092e-05
chr16_74699106	0.75	0.69	0.62	0.55	0.4	0.44	0.36	0.750886	-0.00454782	0.977915	2.48071e-05
chr16_85396496	1	0.83	0.9	0.64	0.57	0.67	0.6	0.950886	-0.00454782	0.802026	0.0063957
chr12_123036863	0.89	0.88	0.77	0.57	0.6	0.6	0.5	0.893733	-0.00454759	0.884907	0.00159309
chr8_63040078	1	1	0.9	0.75	0.86	0.67	0.57	1.0279	-0.00454491	0.810285	0.00572931
chr22_30542656	0.42	0.45	0.48	0.25	0.2	0.14	0.1	0.497897	-0.00454491	0.897444	0.0011882
chr7_1827429	1	1	0.95	0.89	0.67	0.8	0.62	1.05359	-0.00454446	0.913074	0.000781144
chr22_17419697	1	1	0.8	0.86	0.6	0.7	0.64	1.00644	-0.00454423	0.827781	0.00446542
chr1_228636496	0.77	0.81	0.55	0.52	0.42	0.46	0.41	0.769285	-0.00454401	0.8218	0.00487542
chr7_6285454	1	0.96	0.96	0.88	0.71	0.83	0.56	1.04914	-0.00454088	0.86947	0.00219562
chr9_107397809	0.6	0.52	0.38	0.4	0.22	0.29	0.17	0.574837	-0.00454043	0.905541	0.000964346
chr13_16924450	0.85	0.89	0.78	0.67	0.6	0.5	0.53	0.894837	-0.00454043	0.914352	0.000752393
chr1_3196570	0.33	0.46	0.4	0.2	0.12	0.2	0	0.450531	-0.00453998	0.836896	0.00388313
chr11_120916017	0.81	0.88	0.8	0.67	0.71	0.5	0.44	0.893378	-0.00453976	0.812158	0.00558448
chr19_38694540	0.92	1	0.87	0.64	0.6	0.71	0.6	0.969071	-0.00453931	0.805039	0.00614729
chr8_142145630	0.86	0.76	0.83	0.67	0.67	0.6	0.38	0.887612	-0.00453864	0.832617	0.00415017
chr21_8987385	0.64	0.5	0.42	0.33	0.23	0.19	0.26	0.573306	-0.00453819	0.832152	0.00417989
chr3_50437505	0.93	0.75	0.85	0.67	0.6	0.62	0.47	0.904694	-0.00453729	0.887193	0.00151381
chr1_53496680	1	0.92	0.88	0.83	0.67	0.6	0.64	0.99747	-0.0045355	0.913639	0.000768349
chr8_143532424	0.32	0.33	0.25	0.09	0	0	0	0.34747	-0.0045355	0.92523	0.000533535
chr17_79239510	0.95	0.95	0.83	0.75	0.6	0.62	0.62	0.966011	-0.00453483	0.924211	0.000552103
chr5_180492068	0.79	0.91	0.8	0.6	0.5	0.6	0.5	0.877399	-0.00453394	0.838327	0.0037963
chr9_64493524	0.86	0.71	0.77	0.6	0.62	0.57	0.36	0.847328	-0.00453237	0.843136	0.00351334
chr16_89067302	0.83	0.88	0.85	0.6	0.67	0.6	0.45	0.903022	-0.00453192	0.844832	0.00341675
chr19_49271479	0.88	0.78	0.83	0.6	0.67	0.57	0.43	0.885869	-0.0045317	0.853234	0.0029627
chr8_139679175	1	0.94	0.87	0.78	0.67	0.62	0.64	0.994409	-0.00453103	0.94335	0.000264771
chr19_1488930	0.77	0.75	0.7	0.57	0.5	0.4	0.43	0.794409	-0.00453103	0.933936	0.000390234
chr12_132203459	0.95	0.83	0.83	0.7	0.64	0.5	0.58	0.924338	-0.00452946	0.862012	0.00253039
chr19_54060102	0.96	0.92	0.96	0.83	0.6	0.71	0.62	1.00573	-0.00452856	0.890309	0.00140968
chr12_130138183	0.9	0.92	0.9	0.67	0.6	0.6	0.6	0.947114	-0.00452767	0.888231	0.00147862
chr1_982280	0.73	0.47	0.56	0.4	0.33	0.4	0.22	0.649961	-0.00452744	0.802661	0.00634283
chr4_54712373	0.58	0.59	0.62	0.5	0.29	0.4	0.22	0.662808	-0.00452722	0.88054	0.00175158
chr16_66270144	0.5	0.5	0.33	0.17	0.2	0.14	0.14	0.48836	-0.00452364	0.832093	0.00418368
chr16_84844319	0.83	0.77	0.74	0.67	0.5	0.43	0.5	0.839747	-0.00452274	0.888195	0.00147983
chr10_8088277	0.91	0.86	0.82	0.7	0.5	0.62	0.57	0.916829	-0.0045214	0.890611	0.00139985
chr11_69544857	0.85	0.88	0.85	0.8	0.71	0.5	0.5	0.932523	-0.00452095	0.80346	0.00627671
chr2_91501542	1	1	0.89	1	0.71	0.75	0.6	1.05537	-0.00452073	0.809076	0.00582398
chr16_554801	0.93	1	0.94	0.83	0.75	0.57	0.64	1.01391	-0.00452006	0.825814	0.00459777
chr22_44828060	0.85	0.78	0.63	0.67	0.57	0.5	0.4	0.833769	-0.00451692	0.892504	0.00133909
chr13_16998265	1	1	1	0.69	0.78	0.75	0.62	1.03946	-0.00451648	0.817846	0.00515892
chr17_42404943	0.73	0.75	0.83	0.57	0.43	0.5	0.44	0.81231	-0.00451625	0.827269	0.00449967
chr17_41733132	1	0.86	0.82	0.75	0.67	0.55	0.6	0.955086	-0.00451446	0.876426	0.0019094
chr7_73319529	1	0.86	0.79	0.83	0.62	0.57	0.6	0.957932	-0.00451424	0.842596	0.0035444
chr6_33080931	0.86	0.82	0.8	0.77	0.67	0.62	0.4	0.910779	-0.00451401	0.85566	0.00283899
chr21_42341334	0.95	0.94	0.85	0.62	0.6	0.67	0.6	0.952167	-0.00451312	0.842179	0.00356858
chr16_75561361	0.86	0.76	0.75	0.8	0.57	0.5	0.45	0.875014	-0.00451289	0.839608	0.00371958
chr7_66132485	1	1	0.88	0.8	0.75	0.71	0.6	1.02494	-0.00451133	0.967817	6.38245e-05
chr1_8932137	1	1	0.96	0.89	0.8	0.6	0.67	1.05064	-0.00451088	0.832558	0.00415393
chr7_156948538	1	1	0.92	0.89	0.75	0.78	0.58	1.05064	-0.00451088	0.93306	0.000403427
chr12_34311796	0.83	0.88	0.71	0.69	0.64	0.64	0.38	0.886331	-0.00451043	0.828599	0.00441113
chr19_832465	0.67	0.62	0.48	0.33	0.44	0.33	0.22	0.646331	-0.00451043	0.814051	0.0054405
chr2_85635216	0.6	0.5	0.6	0.43	0.4	0.29	0.17	0.632025	-0.00450998	0.861094	0.00257362
chr2_29000340	1	0.94	0.93	0.86	0.8	0.7	0.56	1.03195	-0.00450842	0.909997	0.000853131
chr9_137141589	1	0.88	0.96	0.67	0.62	0.75	0.6	0.987648	-0.00450797	0.801815	0.00641335
chr15_100071620	0.96	0.92	0.85	0.8	0.6	0.75	0.55	0.980495	-0.00450775	0.904469	0.000992358
chr2_176182115	0.93	0.67	0.71	0.6	0.56	0.57	0.4	0.839036	-0.00450707	0.80936	0.00580166
chr1_182603198	0.89	0.91	0.88	0.6	0.6	0.56	0.6	0.92473	-0.00450663	0.813115	0.0055114
chr19_1999113	0.95	0.91	0.91	0.75	0.67	0.8	0.5	0.988964	-0.00450551	0.839185	0.00374481
chr5_499619	0.67	0.67	0.62	0.6	0.43	0.43	0.27	0.731811	-0.00450528	0.926941	0.000503213
chr19_3629171	0.91	0.88	0.81	0.75	0.62	0.73	0.46	0.94174	-0.00450372	0.88452	0.00160676
chr19_47866320	1	1	0.92	0.8	0.83	0.8	0.53	1.04459	-0.00450349	0.824397	0.00469463
chr2_109487911	1	0.87	0.75	0.71	0.73	0.56	0.54	0.941669	-0.00450215	0.818987	0.00507608
chr2_232335313	0.95	0.93	0.86	0.75	0.57	0.75	0.57	0.973057	-0.00450125	0.880288	0.001761
chr16_88785849	0.5	0.38	0.38	0.2	0.2	0.29	0	0.483057	-0.00450125	0.809726	0.00577292
chr21_8987615	0.7	0.71	0.6	0.45	0.3	0.44	0.38	0.715904	-0.00450103	0.841255	0.00362239
chr3_177235696	1	1	1	0.9	0.8	0.86	0.55	1.07729	-0.00450013	0.813106	0.00551208
chr7_156997101	1	0.88	0.93	0.83	0.71	0.71	0.56	1.00729	-0.00450013	0.936891	0.00034766
chr10_100675074	0.86	0.87	0.68	0.62	0.6	0.6	0.43	0.870139	-0.00449991	0.885273	0.00158024
chr17_4592273	0.97	0.89	0.91	0.83	0.75	0.6	0.57	0.992915	-0.00449812	0.893664	0.00130264
chr14_70646233	1	1	1	1	0.83	0.7	0.62	1.08284	-0.00449655	0.806017	0.00606794
chr11_9357887	1	0.92	0.93	0.88	0.67	0.69	0.62	1.01993	-0.00449521	0.93873	0.000322657
chr10_102237551	0.96	0.84	0.83	0.75	0.67	0.75	0.45	0.95416	-0.00449409	0.831552	0.0042184
chr17_39622606	0.81	0.59	0.62	0.57	0.5	0.38	0.33	0.747007	-0.00449387	0.837179	0.0038659
chr7_65373283	1	0.93	0.79	0.82	0.67	0.62	0.6	0.979854	-0.00449364	0.903862	0.00100843
chr7_44802208	1	1	0.88	1	0.75	0.71	0.6	1.0527	-0.00449342	0.802888	0.00632403
chr14_101589386	1	0.91	1	0.75	0.8	0.71	0.57	1.02402	-0.00449096	0.842348	0.00355874
chr10_133012787	0.5	0.57	0.33	0.4	0.2	0.18	0.17	0.539712	-0.00449051	0.823999	0.00472205
chr17_80196908	1	0.9	0.69	0.75	0.6	0.6	0.58	0.935406	-0.00449006	0.803691	0.00625763
chr10_133195046	0.94	1	0.9	0.67	0.67	0.64	0.64	0.983947	-0.00448939	0.847306	0.00327888
chr7_1571252	1	1	1	1	0.71	0.78	0.64	1.07964	-0.00448894	0.83519	0.00398831
chr15_93266651	1	1	0.88	1	0.71	0.75	0.6	1.05242	-0.00448715	0.800649	0.00651131
chr1_31590298	1	1	0.9	0.71	0.78	0.67	0.62	1.01526	-0.00448693	0.874693	0.0019784
chr1_228633686	0.83	0.82	0.74	0.67	0.62	0.65	0.36	0.873804	-0.00448626	0.84501	0.00340672
chr3_195716073	0.94	0.8	0.89	0.82	0.56	0.6	0.57	0.943804	-0.00448626	0.837298	0.00385864
chr17_9167660	0.76	0.67	0.72	0.57	0.5	0.4	0.38	0.775192	-0.00448536	0.927101	0.000500426
chr17_32496181	1	1	0.95	0.91	0.86	0.67	0.6	1.05943	-0.00448424	0.836702	0.00389503
chr16_85205159	1	1	1	0.83	0.83	0.8	0.57	1.06512	-0.00448379	0.865225	0.00238255
chr17_81051966	1	1	0.88	0.89	0.62	0.71	0.67	1.02797	-0.00448357	0.86815	0.00225276
chr15_38346102	0.95	0.96	0.85	0.8	0.6	0.7	0.6	0.983662	-0.00448312	0.930784	0.000438971
chr22_35382946	0.93	1	1	0.8	0.75	0.67	0.62	1.0279	-0.004482	0.886746	0.00152913
chr21_43875497	0.93	0.95	0.92	0.88	0.75	0.57	0.6	1.00352	-0.00447999	0.823155	0.0047806
chr22_37741442	0.53	0.5	0.39	0.38	0.25	0.33	0.07	0.553519	-0.00447999	0.87608	0.00192307
chr7_76952139	1	1	1	0.83	0.8	0.83	0.57	1.06491	-0.00447909	0.863412	0.0024653
chr11_1273449	1	1	1	0.92	0.67	0.86	0.62	1.0706	-0.00447864	0.821906	0.00486794
chr11_1273451	1	1	1	0.92	0.67	0.86	0.62	1.0706	-0.00447864	0.821906	0.00486794
chr12_111319141	1	1	1	0.83	0.71	0.62	0.73	1.04484	-0.00447753	0.829254	0.00436787
chr14_104994568	1	1	1	0.8	0.83	0.71	0.62	1.05476	-0.00447596	0.894789	0.00126792
chr1_228633712	0.82	0.82	0.74	0.5	0.5	0.57	0.46	0.833306	-0.00447529	0.8487	0.00320274
chr2_89649913	1	1	0.81	0.75	0.62	0.71	0.64	0.993306	-0.00447529	0.863609	0.0024562
chr19_45502904	1	1	0.91	0.86	0.75	0.8	0.57	1.04469	-0.00447439	0.918592	0.000661619
chr17_58757412	0.62	0.67	0.61	0.43	0.4	0.38	0.27	0.686082	-0.0044735	0.942225	0.000278228
chr6_46733809	1	1	0.9	0.67	0.67	0.78	0.62	1.00893	-0.00447327	0.81664	0.00524742
chr21_33877008	1	0.94	0.9	0.9	0.6	0.67	0.67	1.01462	-0.00447282	0.837282	0.00385959
chr17_75868596	1	1	0.92	0.8	0.8	0.67	0.62	1.03316	-0.00447215	0.928932	0.000469267
chr3_127592085	0.53	0.5	0.35	0.33	0.14	0.33	0.11	0.530245	-0.00447081	0.829688	0.00433941
chr11_78904075	1	1	0.96	0.89	0.89	0.71	0.57	1.06302	-0.00446902	0.808734	0.00585097
chr6_1623710	0.95	1	1	0.82	0.67	0.69	0.67	1.03156	-0.00446835	0.890502	0.0014034
chr12_6649814	1	1	0.91	0.88	0.67	0.6	0.72	1.02864	-0.004467	0.810208	0.0057353
chr14_92690915	1	1	0.94	0.83	0.78	0.8	0.57	1.04864	-0.004467	0.914998	0.000738106
chr19_42413099	0.95	0.89	0.93	0.8	0.67	0.8	0.5	0.994338	-0.00446656	0.827341	0.00449482
chr21_46032149	1	1	1	0.71	0.78	0.67	0.67	1.03573	-0.00446566	0.822429	0.00483128
chr9_131006607	0.89	0.95	0.92	0.71	0.56	0.62	0.64	0.958573	-0.00446544	0.821133	0.00492253
chr5_4868418	0.5	0.38	0.43	0.22	0.2	0.12	0.12	0.484267	-0.00446499	0.895422	0.00124862
chr11_1629860	1	1	0.93	1	0.71	0.67	0.67	1.05704	-0.0044632	0.803714	0.00625573
chr17_81910432	0.38	0.5	0.38	0.33	0.17	0.12	0.09	0.484124	-0.00446186	0.878097	0.00184427
chr17_32008975	0.43	0.2	0.22	0.2	0	0	0	0.352665	-0.00446118	0.815211	0.00535344
chr1_228633949	0.84	0.87	0.79	0.68	0.59	0.7	0.42	0.901206	-0.00446051	0.860908	0.00258242
chr17_76831171	0.83	0.85	0.69	0.71	0.5	0.6	0.45	0.864053	-0.00446029	0.89606	0.00122936
chr16_24626872	0.93	1	0.82	0.8	0.6	0.7	0.6	0.981135	-0.00445895	0.880604	0.00174917
chr3_14809646	1	1	0.89	0.88	0.73	0.75	0.6	1.03822	-0.0044576	0.953634	0.00015985
chr10_102792623	0.94	0.96	0.88	0.8	0.8	0.71	0.5	1.00106	-0.00445738	0.847064	0.00329223
chr9_98055897	1	1	0.95	0.9	0.67	0.86	0.6	1.05669	-0.00445536	0.831381	0.00422939
chr9_83984298	0.55	0.5	0.4	0.2	0.22	0.17	0.2	0.52238	-0.00445492	0.827799	0.00446423
chr4_40438141	1	1	1	0.86	0.8	0.78	0.6	1.06523	-0.00445469	0.928839	0.000470822
chr9_136336431	0.92	0.82	0.89	0.83	0.56	0.62	0.56	0.945227	-0.00445469	0.852552	0.00299804
chr10_13363682	0.89	1	0.87	0.83	0.57	0.67	0.62	0.980921	-0.00445424	0.828168	0.00443967
chr21_9724886	0.36	0.43	0.33	0.33	0.17	0.12	0	0.450921	-0.00445424	0.88489	0.00159371
chr11_69275776	0.94	0.94	0.89	0.78	0.71	0.78	0.5	0.993768	-0.00445402	0.86901	0.00221542
chr22_31277365	0.9	1	0.89	0.82	0.71	0.57	0.62	0.989462	-0.00445357	0.839688	0.00371486
chr2_130140626	1	0.89	0.79	0.8	0.57	0.6	0.64	0.958003	-0.0044529	0.827205	0.00450394
chr17_21030533	0.9	0.85	0.81	0.67	0.5	0.73	0.5	0.91085	-0.00445268	0.811659	0.00562286
chr14_104700277	1	1	1	0.86	0.78	0.67	0.67	1.05654	-0.00445223	0.922208	0.00058977
chr19_40627221	0.89	0.92	0.86	0.75	0.67	0.5	0.6	0.943555	-0.00444932	0.833975	0.00406426
chr21_8987529	0.56	0.6	0.56	0.58	0.27	0.31	0.25	0.649249	-0.00444887	0.812058	0.00559217
chr1_25620507	0.4	0.27	0.32	0.17	0.14	0	0	0.38779	-0.0044482	0.886917	0.00152324
chr16_58503820	1	0.92	0.88	0.78	0.83	0.73	0.5	1.00779	-0.0044482	0.805451	0.00611376
chr14_96216228	0.79	0.83	0.79	0.62	0.56	0.45	0.5	0.850637	-0.00444798	0.882401	0.0016829
chr4_7139679	0.71	0.76	0.64	0.5	0.4	0.4	0.42	0.749178	-0.0044473	0.887986	0.00148688
chr7_155294371	0.94	1	0.8	0.71	0.67	0.6	0.62	0.964872	-0.00444686	0.856475	0.00279815
chr7_73436284	0.9	0.94	0.76	0.75	0.6	0.71	0.5	0.938964	-0.0044426	0.873815	0.00201396
chr16_74395744	1	1	1	0.86	0.86	0.8	0.56	1.07035	-0.00444171	0.828935	0.00438889
chr5_159098335	0.65	0.7	0.48	0.6	0.4	0.36	0.27	0.696046	-0.00444126	0.811219	0.00565679
chrX_341743	1	1	0.94	0.89	0.78	0.62	0.67	1.04459	-0.00444059	0.870607	0.00214717
chr3_195064881	0.95	0.88	0.81	0.71	0.71	0.56	0.55	0.940281	-0.00444014	0.905886	0.000955441
chr16_87062443	1	1	1	0.75	0.67	0.67	0.73	1.03313	-0.00443992	0.815383	0.00534064
chr7_103146725	0.92	1	0.88	0.86	0.75	0.67	0.56	1.00736	-0.0044388	0.890679	0.00139763
chr6_42914075	0.96	1	1	0.88	0.78	0.83	0.55	1.05875	-0.0044379	0.821795	0.00487575
chr8_142010133	0.9	0.77	0.81	0.8	0.55	0.67	0.45	0.90875	-0.0044379	0.82395	0.00472543
chr9_131103599	0.86	1	0.89	0.67	0.6	0.71	0.57	0.95875	-0.0044379	0.801872	0.00640855
chr10_129670007	0.96	0.95	0.8	0.86	0.6	0.67	0.6	0.97875	-0.0044379	0.867154	0.00229645
chr7_451990	0.73	0.67	0.71	0.57	0.43	0.57	0.3	0.770138	-0.00443701	0.850705	0.00309512
chr19_3431812	1	1	0.81	0.78	0.71	0.8	0.55	1.00868	-0.00443634	0.8332	0.00411313
chr8_142620146	0.8	0.85	0.74	0.67	0.5	0.62	0.44	0.861526	-0.00443611	0.911367	0.000820613
chr20_28609121	0.95	0.75	0.88	0.78	0.67	0.58	0.5	0.931526	-0.00443611	0.8219	0.00486838
chr8_47736523	0.38	0.4	0.37	0.12	0.22	0.11	0	0.430067	-0.00443544	0.834287	0.00404464
chr19_675256	0.85	0.75	0.66	0.6	0.44	0.56	0.44	0.815761	-0.00443499	0.896776	0.00120797
chr21_43805411	0.43	0.45	0.39	0.31	0.14	0.2	0.08	0.487149	-0.0044341	0.9639	8.51762e-05
chr13_76887066	0.54	0.4	0.38	0.4	0.1	0.25	0.13	0.51569	-0.00443343	0.814659	0.00539474
chr1_968598	0.94	0.95	0.89	0.73	0.71	0.67	0.57	0.981384	-0.00443298	0.963202	8.93762e-05
chr20_47674660	0.95	0.94	0.95	0.73	0.71	0.67	0.6	0.994231	-0.00443275	0.934797	0.000377525
chr9_76457402	1	1	0.79	0.8	0.67	0.6	0.67	0.99117	-0.00442828	0.816861	0.00523111
chr2_217808294	0.75	0.76	0.76	0.56	0.62	0.53	0.33	0.816864	-0.00442783	0.824383	0.00469559
chr9_136632561	0.89	0.82	0.77	0.6	0.57	0.71	0.43	0.885405	-0.00442716	0.814474	0.0054087
chr4_7054405	0.88	0.95	0.95	0.8	0.62	0.71	0.57	0.983946	-0.00442649	0.875994	0.00192645
chr12_95074192	1	0.9	0.93	0.83	0.67	0.59	0.67	0.99964	-0.00442604	0.858125	0.00271658
chr1_15119277	0.59	0.46	0.54	0.5	0.33	0.33	0.13	0.612487	-0.00442581	0.827371	0.0044928
chrX_440925	1	1	0.94	1	0.75	0.78	0.6	1.06818	-0.00442537	0.827987	0.00445172
chr3_194138618	0.92	0.8	0.82	0.73	0.64	0.67	0.45	0.919569	-0.00442447	0.903406	0.00102061
chr19_58032211	0.88	0.86	0.83	0.67	0.62	0.62	0.5	0.912416	-0.00442425	0.978304	2.37252e-05
chr22_17240485	1	1	0.96	0.86	0.83	0.78	0.57	1.05811	-0.0044238	0.888627	0.00146533
chr1_122709773	0.9	1	0.94	0.88	0.71	0.62	0.62	1.01096	-0.00442358	0.842629	0.00354253
chr6_138424854	1	1	1	0.88	0.71	0.67	0.71	1.0538	-0.00442335	0.892256	0.00134693
chr3_195780979	0.96	0.94	0.85	0.86	0.67	0.6	0.62	0.986651	-0.00442313	0.897111	0.00119801
chr21_46150678	1	1	0.81	0.88	0.75	0.67	0.6	1.01665	-0.00442313	0.865999	0.00234778
chr19_10982468	0.93	0.94	0.9	0.62	0.67	0.6	0.62	0.955192	-0.00442246	0.812745	0.00553962
chr2_15817910	0.33	0.38	0.28	0.25	0.14	0	0	0.398039	-0.00442223	0.88048	0.00175381
chr20_61935144	0.75	0.67	0.78	0.67	0.5	0.45	0.38	0.800886	-0.00442201	0.857068	0.00276867
chr10_12306946	0.95	1	0.93	0.75	0.6	0.71	0.67	1.00227	-0.00442111	0.849222	0.0031745
chr19_2607040	1	1	1	0.92	0.71	0.8	0.64	1.0679	-0.0044191	0.912716	0.000789318
chr16_2979072	1	1	0.97	0.69	0.8	0.73	0.62	1.03074	-0.00441888	0.819818	0.00501631
chr17_39689983	1	1	0.95	0.89	0.82	0.8	0.56	1.06074	-0.00441888	0.868984	0.00221656
chr19_10950742	0.9	0.88	0.94	0.83	0.6	0.57	0.62	0.963519	-0.00441708	0.816238	0.00527709
chr5_150548378	1	0.95	0.96	0.75	0.83	0.7	0.58	1.02491	-0.00441619	0.853808	0.00293311
chr16_89653578	1	0.93	0.96	0.89	0.67	0.62	0.69	1.02345	-0.00441552	0.838753	0.0037707
chr19_3119871	1	1	1	1	0.8	0.75	0.62	1.08199	-0.00441485	0.837691	0.00383475
chr3_46888538	1	0.93	1	0.83	0.83	0.67	0.6	1.03768	-0.0044144	0.852114	0.00302092
chr9_83952725	1	1	1	0.8	0.75	0.71	0.67	1.04768	-0.0044144	0.942529	0.000274561
chr17_81478751	1	0.94	0.8	0.83	0.6	0.6	0.67	0.977611	-0.00441283	0.808308	0.0058846
chr3_75672542	0.35	0.25	0.28	0.17	0	0	0	0.350458	-0.00441261	0.921803	0.000597567
chr12_113112381	0.92	0.89	0.96	0.86	0.64	0.67	0.58	0.988999	-0.00441194	0.876738	0.00189714
chr17_1469817	1	0.95	1	0.86	0.78	0.8	0.57	1.05185	-0.00441171	0.881627	0.00171127
chr16_90091914	0.93	0.9	0.86	0.75	0.8	0.61	0.5	0.964693	-0.00441149	0.827028	0.00451581
chr16_11343573	1	1	0.91	0.83	0.71	0.67	0.67	1.02754	-0.00441126	0.95715	0.000131074
chr19_48865795	1	1	0.85	0.86	0.71	0.71	0.62	1.02178	-0.00441015	0.943984	0.000257368
chr22_39022373	0.76	0.56	0.62	0.4	0.4	0.38	0.33	0.693163	-0.00440925	0.835247	0.00398475
chr17_76077312	0.3	0.33	0.25	0.09	0	0	0	0.338857	-0.0044088	0.918267	0.000668322
chr8_32550340	1	0.83	0.88	0.88	0.6	0.71	0.57	0.981704	-0.00440858	0.81447	0.00540894
chr1_228633943	0.85	0.86	0.74	0.77	0.67	0.65	0.39	0.904551	-0.00440835	0.805472	0.00611209
chr4_49093433	0.86	0.82	0.75	0.75	0.62	0.43	0.52	0.878786	-0.00440723	0.80761	0.00594009
chr7_2233603	1	0.83	0.87	0.67	0.75	0.6	0.55	0.953021	-0.00440612	0.814325	0.0054199
chr11_70576622	1	0.94	1	0.92	0.67	0.67	0.69	1.04156	-0.00440544	0.837511	0.00384567
chr11_32382111	0.94	1	0.92	0.83	0.67	0.62	0.67	1.00726	-0.004405	0.879837	0.00177795
chr17_9480656	0.97	1	1	0.86	0.6	0.75	0.7	1.0401	-0.00440477	0.80506	0.00614558
chr2_94736767	1	1	0.93	0.86	0.75	0.78	0.6	1.0458	-0.00440432	0.961339	0.000101194
chr10_116610330	1	1	1	0.9	0.67	0.88	0.62	1.06718	-0.00440343	0.802779	0.00633303
chr21_8987040	0.78	0.67	0.51	0.45	0.44	0.35	0.37	0.710031	-0.00440321	0.812944	0.00552443
chr16_85453261	0.36	0.38	0.37	0.14	0	0.14	0.07	0.408572	-0.00440253	0.821954	0.00486459
chr2_10279849	0.9	0.8	0.88	0.71	0.57	0.67	0.5	0.918572	-0.00440253	0.897064	0.00119941
chr12_6537556	0.6	0.53	0.57	0.44	0.33	0.25	0.25	0.624266	-0.00440209	0.928631	0.000474295
chr22_23598435	0.75	0.67	0.59	0.6	0.33	0.38	0.42	0.734266	-0.00440209	0.819143	0.00506483
chr3_184629066	0.93	0.78	0.83	0.75	0.71	0.57	0.47	0.91996	-0.00440164	0.848025	0.00323946
chr20_64224918	1	0.89	0.95	0.86	0.67	0.6	0.67	1.00565	-0.00440119	0.836541	0.00390488
chr7_2175878	0.47	0.5	0.37	0.4	0.29	0.14	0.1	0.524195	-0.00440052	0.850092	0.00312777
chr7_2367418	0.89	0.91	0.88	0.87	0.67	0.57	0.57	0.965583	-0.00439962	0.846254	0.00333708
chr19_4087513	0.82	0.92	0.77	0.77	0.67	0.56	0.47	0.911277	-0.00439918	0.851247	0.00306647
chr19_3702474	1	0.91	0.84	0.8	0.6	0.6	0.67	0.974053	-0.00439739	0.845393	0.00338519
chr13_20904901	1	1	0.95	0.83	0.75	0.8	0.6	1.0469	-0.00439716	0.946662	0.000227472
chr3_66042288	0.9	1	0.79	0.8	0.57	0.67	0.6	0.961063	-0.00439448	0.824426	0.00469264
chr4_4865590	0.27	0.38	0.23	0.22	0	0	0	0.356757	-0.00439403	0.845426	0.00338332
chr21_8987387	0.67	0.57	0.51	0.43	0.26	0.38	0.28	0.64238	-0.00439201	0.902884	0.00103464
chr19_43460859	1	0.8	0.93	0.69	0.67	0.6	0.6	0.955227	-0.00439179	0.808886	0.00583896
chr20_62688513	0.89	0.83	0.69	0.6	0.5	0.6	0.5	0.858074	-0.00439157	0.872354	0.00207394
chr2_89609014	0.7	0.55	0.55	0.5	0.38	0.47	0.2	0.678003	-0.00439	0.836172	0.00392757
chr22_35369795	0.97	0.91	0.96	0.78	0.8	0.67	0.56	1.00654	-0.00438933	0.871113	0.00212581
chr8_42172134	0.82	0.7	0.67	0.5	0.57	0.38	0.42	0.779391	-0.0043891	0.807745	0.00592936
chr17_77251384	0.85	1	0.83	0.78	0.6	0.67	0.56	0.955085	-0.00438866	0.850194	0.00312237
chr2_85751984	0.67	0.67	0.76	0.6	0.4	0.5	0.33	0.760779	-0.00438821	0.83097	0.00425593
chr18_75204737	0.42	0.31	0.15	0.22	0.09	0	0	0.369319	-0.00438754	0.823398	0.00476367
chr22_44164805	1	1	0.95	1	0.71	0.8	0.62	1.06786	-0.00438686	0.818288	0.00512671
chr9_134323932	1	0.93	0.83	0.83	0.71	0.57	0.64	0.986401	-0.00438619	0.851765	0.0030392
chr12_110584231	1	1	0.86	0.8	0.8	0.64	0.62	1.0164	-0.00438619	0.879843	0.00177772
chr19_8504578	0.39	0.5	0.37	0.29	0.2	0.12	0.09	0.479177	-0.0043844	0.896751	0.0012087
chr9_16728232	1	1	1	0.8	0.8	0.67	0.67	1.04772	-0.00438373	0.893305	0.00131387
chr9_135383714	0.82	0.7	0.79	0.55	0.45	0.6	0.42	0.817718	-0.00438373	0.820399	0.00497471
chr20_63241407	1	0.89	0.85	0.62	0.71	0.67	0.57	0.957718	-0.00438373	0.823706	0.00474236
chr12_52967195	1	1	0.95	0.83	0.8	0.83	0.56	1.05195	-0.00438261	0.861128	0.00257202
chr20_62658751	1	0.91	0.94	0.88	0.62	0.8	0.6	1.02049	-0.00438194	0.831973	0.00419131
chr7_101216520	0.5	0.54	0.44	0.5	0.25	0.27	0.14	0.576188	-0.00438149	0.847588	0.00326338
chr3_53724157	0.96	0.89	0.83	0.86	0.67	0.75	0.5	0.979035	-0.00438127	0.845996	0.00335143
chr7_135245525	1	1	0.9	0.8	0.71	0.8	0.6	1.02896	-0.0043797	0.928776	0.000471876
chr8_11941441	0.97	0.89	0.8	0.71	0.67	0.67	0.54	0.948964	-0.0043797	0.948935	0.000203832
chr6_30461719	0.77	0.71	0.78	0.57	0.45	0.56	0.4	0.804658	-0.00437925	0.885766	0.001563
chr3_196180550	0.8	0.62	0.58	0.5	0.5	0.4	0.33	0.731739	-0.00437791	0.86049	0.0026023
chr15_55318317	1	1	0.94	0.78	0.67	0.8	0.64	1.03174	-0.00437791	0.906403	0.000942188
chr11_3638078	1	1	1	0.86	0.8	0.8	0.6	1.06459	-0.00437769	0.916988	0.000695115
chr21_8815500	0.75	0.75	0.68	0.5	0.4	0.58	0.38	0.775974	-0.00437679	0.834227	0.00404841
chr1_153658339	0.95	0.83	0.97	0.73	0.67	0.67	0.56	0.967291	-0.00437433	0.861855	0.00253775
chr5_150138781	0.81	0.8	0.73	0.67	0.57	0.4	0.5	0.838608	-0.00437187	0.837741	0.00383173
chr22_43040796	1	1	0.94	0.86	0.67	0.67	0.71	1.0343	-0.00437142	0.895563	0.00124435
chr3_42591487	0.33	0.29	0.24	0	0	0	0	0.321383	-0.00437008	0.84085	0.00364616
chr21_45593900	0.78	0.8	0.67	0.57	0.44	0.5	0.46	0.801383	-0.00437008	0.913998	0.00076028
chr17_65219461	0.84	0.89	0.83	0.67	0.67	0.56	0.5	0.907077	-0.00436963	0.912833	0.000786647
chr1_240496187	1	1	0.94	0.86	0.8	0.62	0.67	1.03992	-0.0043694	0.86726	0.00229175
chr14_100709081	1	1	0.75	0.83	0.67	0.71	0.6	0.9927	-0.00436761	0.821601	0.00488943
chr22_37819978	0.94	0.92	0.88	0.67	0.6	0.69	0.6	0.955547	-0.00436739	0.891481	0.00137171
chr11_69008488	0.69	0.71	0.65	0.57	0.5	0.4	0.33	0.748394	-0.00436717	0.943511	0.000262882
chr3_195115007	0.83	0.94	0.86	0.83	0.6	0.57	0.57	0.941241	-0.00436694	0.822618	0.00481804
chr10_68568646	1	1	1	0.8	0.8	0.86	0.57	1.05978	-0.00436627	0.810623	0.00570295
chr4_8524212	0.94	0.94	0.87	0.69	0.62	0.8	0.54	0.969711	-0.0043647	0.807888	0.00591793
chr6_33392928	0.78	0.75	0.81	0.62	0.6	0.44	0.44	0.832558	-0.00436448	0.853846	0.00293119
chr19_54915466	0.9	0.95	0.83	0.71	0.71	0.7	0.5	0.955405	-0.00436426	0.8889	0.00145621
chr19_2306763	1	1	1	0.8	0.67	0.8	0.67	1.04679	-0.00436336	0.885022	0.00158906
chr22_43149882	1	1	0.95	0.89	0.7	0.67	0.7	1.04249	-0.00436291	0.908086	0.000899813
chr12_130752793	0.85	0.8	0.8	0.71	0.6	0.5	0.5	0.878109	-0.0043609	0.935006	0.000374472
chr10_127444602	0.91	0.83	0.81	0.67	0.5	0.54	0.61	0.893803	-0.00436045	0.822238	0.00484463
chr12_131913377	1	1	1	1	0.77	0.83	0.6	1.0838	-0.00436045	0.806928	0.00599465
chr8_11474760	0.47	0.53	0.36	0.27	0.14	0.18	0.18	0.502344	-0.00435978	0.862917	0.00248818
chr11_1392568	0.9	1	0.95	0.89	0.8	0.67	0.56	1.02234	-0.00435978	0.803473	0.00627561
chr14_23347271	1	0.91	0.84	0.8	0.67	0.71	0.58	0.98512	-0.00435799	0.962356	9.4635e-05
chr16_2568925	0.8	0.89	0.76	0.73	0.55	0.55	0.5	0.880814	-0.00435754	0.907401	0.000916904
chr16_19171479	1	1	0.93	0.86	0.8	0.67	0.64	1.04081	-0.00435754	0.931107	0.00043382
chr4_8620935	0.9	0.92	0.83	0.65	0.62	0.75	0.5	0.936508	-0.00435709	0.828188	0.00443836
chr22_45054464	0.86	0.88	0.74	0.75	0.6	0.57	0.5	0.897896	-0.0043562	0.938777	0.000322034
chr21_45320655	0.96	0.94	0.82	0.8	0.78	0.71	0.5	0.984978	-0.00435485	0.846685	0.00331314
chr14_104361290	0.93	0.9	0.94	0.67	0.67	0.71	0.56	0.966366	-0.00435396	0.869808	0.00218116
chr8_140459899	0.36	0.47	0.26	0.29	0.2	0.11	0	0.439212	-0.00435373	0.826912	0.00452362
chr16_56589038	0.57	0.55	0.5	0.33	0.2	0.38	0.21	0.589212	-0.00435373	0.850158	0.00312425
chr14_54393917	1	1	1	0.73	0.67	0.73	0.71	1.03206	-0.00435351	0.825215	0.00463858
chr13_113074678	1	1	0.91	0.78	0.8	0.6	0.67	1.0206	-0.00435284	0.82965	0.00434186
chr19_4047885	1	0.86	0.95	0.67	0.69	0.67	0.61	0.976223	-0.00435082	0.833786	0.00407612
chr16_86759410	0.89	0.81	0.77	0.71	0.6	0.5	0.53	0.884764	-0.00435015	0.922284	0.000588319
chr6_168192294	0.89	1	0.89	0.9	0.67	0.71	0.57	1.00185	-0.00434881	0.838304	0.00379766
chr16_1305580	0.67	0.5	0.6	0.46	0.29	0.33	0.29	0.64601	-0.00434612	0.86668	0.00231742
chr20_663225	0.33	0.38	0.29	0.25	0.17	0	0	0.400244	-0.004345	0.856035	0.00282017
chr21_8987000	0.78	0.71	0.6	0.5	0.45	0.43	0.4	0.750244	-0.004345	0.924337	0.000549791
chr2_158851114	0.89	0.94	1	0.78	0.71	0.6	0.62	0.988714	-0.00434277	0.81275	0.00553924
chr21_8987185	0.67	0.62	0.48	0.37	0.3	0.36	0.3	0.639889	-0.00433717	0.874065	0.00200378
chr1_143184806	0.92	1	0.89	0.78	0.67	0.58	0.67	0.984123	-0.00433605	0.833558	0.00409053
chr3_49198303	1	1	0.88	0.83	0.8	0.8	0.55	1.03405	-0.00433448	0.855541	0.00284496
chr12_2632751	1	1	0.94	0.88	0.83	0.6	0.67	1.04259	-0.00433381	0.803511	0.00627251
chr1_15348320	0.95	0.89	0.8	0.8	0.6	0.64	0.58	0.948287	-0.00433336	0.935593	0.000365996
chr7_5174581	0.88	0.81	0.83	0.67	0.5	0.6	0.55	0.888287	-0.00433336	0.892396	0.0013425
chr15_77718527	1	0.82	0.86	0.83	0.67	0.67	0.55	0.968287	-0.00433336	0.884492	0.00160776
chr15_41514173	0.64	0.6	0.56	0.33	0.43	0.38	0.22	0.648216	-0.0043318	0.835739	0.00395429
chr2_128492255	1	0.86	0.92	0.83	0.6	0.75	0.6	0.991063	-0.00433157	0.848168	0.00323167
chr3_197934487	0.91	0.8	0.88	0.8	0.6	0.6	0.54	0.929604	-0.0043309	0.889679	0.00143039
chr8_42722034	0.41	0.3	0.17	0.17	0	0.09	0	0.359604	-0.0043309	0.865241	0.00238184
chr11_57781040	0.94	0.95	0.92	0.8	0.57	0.8	0.6	0.993839	-0.00432978	0.801097	0.00647361
chr17_44239394	0.85	0.72	0.77	0.67	0.6	0.6	0.38	0.85238	-0.00432911	0.870639	0.00214579
chr21_45264123	1	0.88	0.91	0.77	0.78	0.56	0.62	0.985227	-0.00432889	0.803224	0.00629619
chr19_52944407	1	1	0.87	0.89	0.67	0.75	0.64	1.02793	-0.00432553	0.910878	0.000832123
chr19_44705664	0.9	0.83	0.86	0.62	0.6	0.5	0.6	0.897931	-0.00432553	0.801978	0.00639969
chr9_36543485	1	0.94	1	0.8	0.83	0.67	0.62	1.03363	-0.00432508	0.851834	0.00303558
chr17_7304936	1	1	0.96	0.78	0.71	0.83	0.62	1.03932	-0.00432463	0.887105	0.0015168
chr15_58774203	1	1	1	1	0.78	0.83	0.6	1.08355	-0.00432351	0.805249	0.00613015
chr1_3436421	0.9	0.9	0.88	0.67	0.73	0.67	0.5	0.946401	-0.00432329	0.866857	0.00230956
chr2_69740720	0.58	0.44	0.42	0.44	0.27	0.25	0.14	0.559177	-0.0043215	0.893792	0.00129868
chr17_4004054	0.53	0.59	0.44	0.5	0.33	0.25	0.18	0.599177	-0.0043215	0.849211	0.00317506
chr2_120803746	0.83	1	0.83	0.8	0.7	0.67	0.5	0.957646	-0.00431926	0.802891	0.00632371
chr19_50534652	0.95	1	0.97	0.89	0.78	0.8	0.56	1.04612	-0.00431702	0.849528	0.00315801
chr14_103923411	0.78	0.8	0.8	0.62	0.64	0.62	0.36	0.856045	-0.00431545	0.807389	0.00595775
chr16_11429251	0.68	0.58	0.74	0.57	0.4	0.4	0.33	0.724586	-0.00431478	0.8223	0.00484027
chr14_59463024	1	1	0.93	0.83	0.75	0.6	0.71	1.02743	-0.00431456	0.839649	0.00371716
chr8_139931270	0.91	1	1	0.8	0.8	0.67	0.6	1.02167	-0.00431344	0.822439	0.00483055
chr11_130209315	1	1	0.83	0.86	0.7	0.82	0.57	1.02167	-0.00431344	0.829332	0.00436274
chr14_100593488	1	0.94	0.96	0.8	0.7	0.8	0.6	1.02451	-0.00431322	0.916892	0.000697168
chr9_129282478	0.4	0.36	0.42	0.33	0.2	0.18	0	0.465903	-0.00431232	0.866241	0.00233694
chr20_50438425	0.96	0.92	0.89	0.8	0.6	0.78	0.58	0.985903	-0.00431232	0.871329	0.00211669
chr10_132451754	0.83	0.8	0.79	0.57	0.67	0.5	0.45	0.854443	-0.00431165	0.827983	0.00445199
chr6_36959051	1	1	0.85	0.8	0.71	0.83	0.57	1.01868	-0.00431053	0.842505	0.00354969
chr2_128588850	0.96	0.92	0.82	0.83	0.67	0.8	0.5	0.981525	-0.00431031	0.807815	0.00592375
chr16_88295037	0.86	0.85	0.86	0.7	0.6	0.5	0.58	0.902913	-0.00430941	0.860407	0.00260627
chr17_1104315	0.88	0.94	0.82	0.64	0.67	0.57	0.57	0.922842	-0.00430784	0.861032	0.00257656
chr5_14012660	1	1	0.93	0.8	0.83	0.6	0.67	1.02854	-0.0043074	0.804689	0.00617584
chr9_121734268	1	0.91	0.74	0.75	0.67	0.6	0.6	0.948536	-0.0043074	0.848515	0.00321278
chr15_79980155	0.37	0.52	0.44	0.33	0.14	0.14	0.15	0.49423	-0.00430695	0.802651	0.00634366
chr17_17680240	1	1	1	0.88	0.78	0.8	0.62	1.06423	-0.00430695	0.937395	0.000340701
chr13_111404759	0.92	1	0.82	0.75	0.71	0.73	0.54	0.977077	-0.00430672	0.873651	0.00202063
chr1_143229306	0.87	1	0.92	0.79	0.74	0.65	0.57	0.987006	-0.00430516	0.85782	0.00273156
chr12_124558800	0.87	1	0.93	0.8	0.67	0.67	0.6	0.987006	-0.00430516	0.875601	0.00194208
chr20_31882540	1	0.92	1	0.86	0.71	0.8	0.6	1.03693	-0.00430359	0.881489	0.00171635
chr16_13959561	1	1	0.92	0.8	0.86	0.75	0.57	1.03818	-0.00429956	0.839415	0.00373107
chr17_19082424	1	1	1	1	0.8	0.78	0.62	1.08103	-0.00429934	0.834409	0.00403704
chr11_64298812	0.7	0.73	0.73	0.62	0.4	0.57	0.36	0.782344	-0.00429688	0.832444	0.00416125
chr22_50409271	0.85	0.82	0.77	0.56	0.56	0.67	0.44	0.862344	-0.00429688	0.830098	0.00431262
chr21_36296752	1	1	0.95	1	0.8	0.7	0.64	1.06519	-0.00429665	0.819292	0.0050541
chr10_12058242	1	1	1	1	0.71	0.83	0.64	1.07804	-0.00429643	0.803873	0.00624264
chr19_18983437	0.91	1	0.88	0.73	0.62	0.67	0.64	0.973732	-0.00429598	0.871871	0.00209403
chr11_126470547	0.86	0.92	0.94	0.83	0.57	0.71	0.57	0.966579	-0.00429576	0.802839	0.00632802
chr22_42517201	1	1	0.89	0.83	0.75	0.7	0.64	1.02512	-0.00429508	0.974572	3.53312e-05
chr3_127390606	0.97	0.94	1	0.8	0.8	0.75	0.57	1.02797	-0.00429486	0.863382	0.00246667
chr19_50541043	0.95	1	0.89	0.73	0.75	0.75	0.57	1.00081	-0.00429464	0.883851	0.00163057
chr11_71195307	1	1	0.96	0.75	0.67	0.71	0.71	1.02366	-0.00429441	0.868663	0.00223043
chr19_9898718	0.89	0.86	0.81	0.83	0.64	0.5	0.57	0.92366	-0.00429441	0.808955	0.00583348
chr4_8040862	0.81	0.72	0.76	0.62	0.56	0.5	0.42	0.822201	-0.00429374	0.953883	0.000157697
chr6_43162273	0.84	0.88	0.86	0.67	0.67	0.5	0.55	0.905048	-0.00429352	0.833161	0.00411561
chr12_104265590	1	1	0.91	0.83	0.8	0.67	0.64	1.03074	-0.00429307	0.929261	0.000463802
chr13_113407075	1	1	0.95	1	0.67	0.77	0.67	1.06074	-0.00429307	0.800277	0.0065428
chr17_1006123	1	1	0.86	0.86	0.8	0.7	0.6	1.02644	-0.00429262	0.90258	0.00104289
chr22_19938990	1	1	1	0.8	0.67	0.67	0.75	1.03644	-0.00429262	0.815003	0.00536899
chr7_5446705	0.62	0.58	0.38	0.44	0.29	0.38	0.18	0.604977	-0.00429195	0.822074	0.00485619
chr12_109791296	1	1	1	1	0.75	0.83	0.62	1.08067	-0.0042915	0.814095	0.00543724
chr19_33202210	1	1	0.95	0.89	0.62	0.71	0.73	1.03775	-0.00429016	0.820568	0.0049627
chr5_173986960	1	1	0.94	0.8	0.71	0.71	0.68	1.02914	-0.00428926	0.962598	9.31145e-05
chr11_70515576	0.94	0.81	0.9	0.71	0.67	0.7	0.5	0.941988	-0.00428904	0.868689	0.0022293
chr22_39627666	0.93	0.92	0.8	0.86	0.6	0.62	0.6	0.956223	-0.00428792	0.857181	0.00276305
chr3_49906980	1	1	0.83	0.8	0.71	0.8	0.58	1.01192	-0.00428747	0.866772	0.00231334
chr9_134257526	0.95	0.94	0.95	0.75	0.71	0.8	0.55	1.00192	-0.00428747	0.85415	0.00291559
chr5_76080048	1	1	0.94	1	0.78	0.75	0.62	1.06476	-0.00428725	0.834276	0.00404537
chr19_16744125	0.94	1	0.78	0.67	0.62	0.71	0.6	0.954764	-0.00428725	0.80232	0.00637122
chr17_7300057	1	1	0.9	0.88	0.83	0.67	0.62	1.03761	-0.00428703	0.876958	0.00188851
chr17_4208078	0.59	0.57	0.43	0.43	0.4	0.22	0.2	0.600458	-0.0042868	0.843876	0.00347098
chr17_81858911	0.68	0.67	0.67	0.43	0.44	0.43	0.33	0.716152	-0.00428635	0.906907	0.000929358
chr16_89627892	0.95	0.91	0.82	0.64	0.67	0.54	0.63	0.931845	-0.00428591	0.801034	0.00647884
chr10_22332985	0.55	0.58	0.53	0.4	0.4	0.2	0.23	0.607539	-0.00428546	0.839894	0.00370261
chr3_12724092	1	1	0.94	0.8	0.83	0.8	0.57	1.04323	-0.00428501	0.856018	0.00282098
chr8_89900290	1	1	1	0.89	0.67	0.67	0.75	1.04893	-0.00428456	0.81485	0.00538043
chr2_128560406	0.96	0.88	1	0.82	0.67	0.8	0.56	1.00747	-0.00428389	0.803576	0.00626712
chr4_1537974	0.93	0.87	0.92	0.71	0.62	0.57	0.64	0.946009	-0.00428322	0.844202	0.00345243
chr11_8266682	0.94	1	0.95	0.8	0.64	0.8	0.62	1.01601	-0.00428322	0.855303	0.00285697
chrX_153511710	1	0.95	0.93	0.8	0.83	0.8	0.53	1.02886	-0.004283	0.807514	0.00594772
chr9_138080241	0.79	0.8	0.65	0.5	0.43	0.57	0.44	0.791703	-0.00428277	0.8132	0.00550498
chr11_69747760	0.92	0.89	0.77	0.82	0.71	0.62	0.5	0.941703	-0.00428277	0.868723	0.00222782
chr3_194859570	1	1	0.87	0.83	0.6	0.7	0.71	1.01024	-0.0042821	0.823074	0.00478622
chr4_8895159	0.67	0.7	0.79	0.57	0.44	0.5	0.36	0.770244	-0.0042821	0.83008	0.00431377
chr22_40686232	0.95	1	0.88	0.86	0.6	0.7	0.67	1.00309	-0.00428188	0.842458	0.00355241
chr7_101535364	0.67	0.55	0.55	0.5	0.33	0.33	0.29	0.654479	-0.00428098	0.938655	0.000323658
chr7_4214117	1	1	0.95	0.86	0.75	0.83	0.6	1.0501	-0.00427897	0.914495	0.000749205
chr7_2481709	0.88	0.87	0.85	0.71	0.5	0.71	0.55	0.918643	-0.0042783	0.820457	0.00497058
chr14_73572586	1	1	1	0.75	0.83	0.67	0.67	1.04003	-0.0042774	0.818963	0.00507779
chr1_193103151	0.8	0.94	0.9	0.71	0.56	0.62	0.57	0.922877	-0.00427718	0.805798	0.00608566
chr17_42887460	0.89	0.92	0.71	0.6	0.6	0.67	0.5	0.892877	-0.00427718	0.802474	0.00635834
chr12_3175098	0.91	0.94	0.76	0.8	0.6	0.62	0.58	0.938571	-0.00427673	0.881792	0.00170517
chr10_12036106	0.88	0.9	0.94	0.83	0.6	0.6	0.62	0.961418	-0.0042765	0.823406	0.00476313
chr20_28522502	0.56	0.55	0.54	0.44	0.3	0.45	0.14	0.619959	-0.00427583	0.805927	0.00607517
chr17_75571660	1	0.92	1	0.86	0.77	0.62	0.67	1.0285	-0.00427516	0.833303	0.00410664
chr20_50435514	0.88	0.89	0.88	0.6	0.6	0.67	0.55	0.9185	-0.00427516	0.832114	0.00418231
chr3_184573777	0.61	0.53	0.42	0.44	0.22	0.33	0.22	0.589888	-0.00427427	0.879449	0.00179262
chr1_21434563	0.94	0.76	0.79	0.62	0.6	0.5	0.56	0.875582	-0.00427382	0.815794	0.00531001
chr7_72335188	0.4	0.2	0.22	0.17	0	0	0	0.335582	-0.00427382	0.849071	0.00318264
chr16_28986389	0.82	0.8	0.71	0.6	0.6	0.62	0.38	0.841276	-0.00427337	0.87138	0.00211455
chr19_10017887	1	1	1	0.8	0.83	0.8	0.6	1.05551	-0.00427225	0.866113	0.00234266
chr2_208264794	1	0.88	0.89	0.8	0.83	0.62	0.56	0.991205	-0.0042718	0.801247	0.006461
chr8_144120547	1	0.95	0.96	0.83	0.86	0.67	0.6	1.03259	-0.00427091	0.836942	0.00388035
chr5_168436131	0.95	0.81	0.95	0.8	0.67	0.67	0.55	0.96544	-0.00427068	0.857824	0.00273137
chr16_46381279	1	0.88	0.88	0.78	0.7	0.57	0.65	0.973981	-0.00427001	0.856832	0.00278036
chr15_39579606	1	1	0.91	0.86	0.88	0.71	0.58	1.04252	-0.00426934	0.81867	0.00509906
chr6_43052939	0.58	0.46	0.55	0.33	0.33	0.2	0.22	0.575368	-0.00426912	0.841078	0.00363276
chr11_61682345	0.89	1	0.85	0.86	0.75	0.62	0.57	0.985368	-0.00426912	0.822055	0.00485748
chr7_129975059	1	0.94	0.88	0.83	0.67	0.64	0.67	0.998215	-0.00426889	0.921737	0.000598845
chr11_66545057	0.94	0.86	0.88	0.88	0.67	0.62	0.57	0.968215	-0.00426889	0.870672	0.00214441
chr10_71281484	1	0.88	0.87	0.8	0.6	0.62	0.67	0.971062	-0.00426867	0.849147	0.00317853
chr22_36445460	0.67	0.69	0.65	0.55	0.33	0.4	0.4	0.721062	-0.00426867	0.869464	0.00219586
chr20_36068225	1	0.94	1	0.75	0.75	0.67	0.67	1.0196	-0.004268	0.869005	0.00221563
chr1_236490599	1	0.93	1	0.88	0.83	0.67	0.62	1.04099	-0.0042671	0.842373	0.00355733
chr3_50676820	1	1	0.95	0.86	0.78	0.86	0.57	1.05384	-0.00426688	0.843158	0.00351208
chr1_12130709	0.93	0.83	0.81	0.88	0.62	0.57	0.56	0.936685	-0.00426665	0.804854	0.00616234
chr21_8987577	0.7	0.5	0.51	0.44	0.42	0.29	0.24	0.636685	-0.00426665	0.836134	0.00392987
chr17_7661039	0.86	0.78	0.89	0.8	0.57	0.62	0.5	0.91092	-0.00426554	0.833297	0.00410702
chr19_29757866	0.94	0.83	0.89	0.7	0.56	0.57	0.64	0.926614	-0.00426509	0.811005	0.00567334
chr2_74453811	0.94	0.94	0.96	0.75	0.8	0.62	0.6	0.995013	-0.00426128	0.829595	0.00434552
chr9_135792583	0.78	0.81	0.75	0.57	0.62	0.55	0.4	0.833553	-0.00426061	0.880289	0.00176096
chr11_32418045	0.89	0.94	0.82	0.6	0.67	0.6	0.57	0.920635	-0.00425927	0.822585	0.00482033
chr19_55490088	0.86	0.8	0.83	0.67	0.6	0.57	0.5	0.883482	-0.00425904	0.9679	6.34155e-05
chr1_12072707	0.96	1	0.88	0.86	0.67	0.6	0.7	1.00341	-0.00425748	0.815766	0.00531209
chr1_146410581	0.92	0.7	0.79	0.6	0.5	0.6	0.5	0.851952	-0.00425681	0.80035	0.0065366
chr17_42783243	0.61	0.56	0.5	0.5	0.33	0.43	0.17	0.636187	-0.00425569	0.852707	0.00298999
chr19_39876526	0.88	1	0.86	0.86	0.67	0.6	0.62	0.977575	-0.00425479	0.818365	0.00512117
chrX_24101925	1	1	1	1	0.83	0.8	0.6	1.08327	-0.00425434	0.801008	0.00648103
chrX_329961	0.89	0.9	0.77	0.67	0.62	0.57	0.56	0.904657	-0.00425345	0.931962	0.000420351
chr16_11527749	1	1	0.93	0.78	0.83	0.8	0.57	1.0375	-0.00425322	0.840383	0.00367364
chr11_61679629	0.88	0.78	0.82	0.78	0.5	0.57	0.55	0.890351	-0.004253	0.830791	0.00426753
chr16_88688953	0.71	0.52	0.55	0.4	0.33	0.44	0.25	0.650351	-0.004253	0.829597	0.00434537
chr14_105167052	1	1	0.97	0.93	0.67	0.8	0.67	1.05597	-0.00425098	0.874039	0.00200486
chr22_49009388	1	1	0.86	0.8	0.67	0.8	0.62	1.01451	-0.00425031	0.88897	0.00145388
chr2_174681733	0.92	1	0.83	0.88	0.73	0.75	0.53	0.998749	-0.00424919	0.812759	0.00553853
chr17_29313852	1	1	1	0.8	0.67	0.83	0.67	1.04583	-0.00424785	0.852085	0.00302243
chr12_122742568	1	1	0.96	0.83	0.8	0.67	0.67	1.04007	-0.00424673	0.922638	0.000581555
chr18_6413751	0.75	0.67	0.59	0.44	0.44	0.43	0.36	0.718607	-0.00424606	0.909021	0.000876779
chr11_693753	0.41	0.35	0.44	0.33	0.25	0.17	0	0.471454	-0.00424584	0.814265	0.00542441
chr16_74834207	0.91	0.94	0.91	0.83	0.57	0.62	0.67	0.971454	-0.00424584	0.800664	0.00651007
chr20_64082123	0.41	0.57	0.32	0.33	0.2	0.2	0.11	0.498536	-0.00424449	0.80868	0.0058552
chr10_71238296	0.85	0.8	0.85	0.71	0.5	0.67	0.5	0.889923	-0.0042436	0.845375	0.00338619
chr17_43551980	0.96	0.89	0.96	0.77	0.67	0.79	0.56	0.99277	-0.00424337	0.852452	0.00300324
chr5_142246277	1	1	1	0.86	0.67	0.83	0.67	1.05416	-0.00424248	0.870921	0.00213387
chr17_729954	1	1	0.94	0.9	0.75	0.7	0.67	1.04416	-0.00424248	0.953325	0.000162541
chr19_30539881	1	0.93	0.85	0.8	0.71	0.57	0.67	0.982699	-0.00424181	0.840598	0.00366095
chr1_21860492	0.9	0.89	0.88	0.8	0.6	0.67	0.57	0.95124	-0.00424114	0.938698	0.000323086
chr1_17610465	0.96	0.93	0.89	0.78	0.71	0.67	0.6	0.984016	-0.00423934	0.993131	1.33103e-06
chr2_29391542	0.96	0.92	0.89	0.82	0.67	0.75	0.57	0.98971	-0.0042389	0.949689	0.000196333
chr2_70139049	0.91	1	0.94	0.86	0.8	0.71	0.56	1.01825	-0.00423823	0.840586	0.00366169
chr1_35558871	1	1	0.92	0.8	0.78	0.75	0.62	1.0311	-0.004238	0.960884	0.000104213
chr17_78656828	0.78	0.67	0.63	0.4	0.5	0.46	0.36	0.735333	-0.00423688	0.803683	0.00625832
chr15_65066569	0.67	0.73	0.59	0.56	0.36	0.38	0.4	0.719568	-0.00423576	0.865167	0.00238516
chr10_11792047	0.95	0.93	0.95	0.82	0.67	0.8	0.57	1.00526	-0.00423532	0.874233	0.001997
chr2_238154933	1	1	0.83	0.83	0.7	0.6	0.7	1.00096	-0.00423487	0.810063	0.0057466
chr4_40438145	1	1	0.96	0.83	0.71	0.89	0.6	1.04797	-0.00423196	0.810753	0.00569285
chr19_6594835	1	1	0.85	0.86	0.8	0.67	0.62	1.02081	-0.00423173	0.881215	0.00172647
chr16_89503011	1	1	1	0.9	0.8	0.8	0.62	1.06651	-0.00423129	0.923127	0.000572293
chr5_3188842	1	1	0.88	0.91	0.67	0.82	0.62	1.03505	-0.00423061	0.843935	0.00346763
chr16_2476229	0.88	0.81	0.76	0.83	0.6	0.67	0.44	0.905048	-0.00423061	0.802433	0.00636183
chr8_144264823	1	0.9	0.92	0.85	0.8	0.6	0.62	1.00498	-0.00422905	0.826217	0.00457049
chr7_1118252	1	1	0.82	0.8	0.83	0.71	0.57	1.01067	-0.0042286	0.81575	0.00531329
chr1_149289243	0.7	0.62	0.64	0.5	0.4	0.33	0.38	0.702059	-0.0042277	0.900975	0.00108705
chr15_34222273	0.93	1	0.93	0.83	0.71	0.62	0.67	1.00491	-0.00422748	0.871001	0.0021305
chr10_5567142	1	0.93	0.85	0.71	0.67	0.67	0.64	0.973446	-0.00422681	0.915889	0.000718652
chr7_91942522	0.25	0.4	0.29	0.2	0	0.09	0	0.367681	-0.00422569	0.822354	0.0048365
chr8_46239885	0.75	0.65	0.65	0.57	0.4	0.33	0.45	0.734763	-0.00422435	0.808004	0.00590878
chr17_81135140	0.95	0.89	0.84	0.7	0.71	0.6	0.58	0.944763	-0.00422435	0.924799	0.000541351
chr1_16766868	0.61	0.56	0.46	0.5	0.31	0.2	0.29	0.610457	-0.0042239	0.807014	0.00598769
chrUn_KI270442v1_218044	1	1	0.92	0.89	0.67	0.82	0.64	1.04046	-0.0042239	0.883404	0.00164659
chr22_45028119	0.9	0.9	0.83	0.67	0.67	0.71	0.5	0.931845	-0.004223	0.891927	0.00135741
chr19_56101566	0.79	0.74	0.71	0.75	0.5	0.56	0.4	0.827539	-0.00422256	0.855716	0.00283615
chr11_64715596	1	0.9	0.78	0.78	0.7	0.67	0.57	0.963233	-0.00422211	0.910926	0.000830986
chr20_62941533	0.91	0.92	0.86	0.8	0.75	0.57	0.57	0.960315	-0.00422076	0.864651	0.00240854
chr1_2378988	0.95	0.92	1	0.8	0.8	0.71	0.57	1.01316	-0.00422054	0.844019	0.00346285
chr16_49747209	1	0.91	0.96	0.83	0.6	0.75	0.67	1.00886	-0.00422009	0.836036	0.00393593
chr7_6609912	1	1	0.89	0.86	0.6	0.77	0.69	1.0217	-0.00421987	0.821106	0.00492446
chr19_6276667	0.75	0.73	0.69	0.5	0.5	0.6	0.33	0.777397	-0.00421942	0.817556	0.0051801
chr8_143481596	1	0.96	1	0.83	0.75	0.8	0.62	1.04309	-0.00421897	0.924378	0.000549039
chr11_117439056	0.9	0.77	0.81	0.67	0.62	0.57	0.5	0.883091	-0.00421897	0.941229	0.000290491
chr19_54284090	0.9	0.92	1	0.83	0.75	0.62	0.6	0.994478	-0.00421808	0.810206	0.0057354
chr19_7594171	0.91	0.86	0.81	0.71	0.5	0.69	0.57	0.913019	-0.00421741	0.836554	0.00390406
chr4_139283337	0.93	1	1	0.75	0.82	0.71	0.6	1.02156	-0.00421674	0.801358	0.0064516
chr7_4777975	1	1	0.97	0.8	0.71	0.83	0.64	1.04142	-0.0042136	0.899236	0.00113618
chr1_1772813	1	1	1	0.89	0.75	0.89	0.6	1.06711	-0.00421315	0.817482	0.00518553
chr16_16129646	1	0.9	0.86	0.83	0.71	0.75	0.56	0.992806	-0.00421271	0.923136	0.000572134
chr15_93054185	1	1	1	1	0.8	0.71	0.67	1.07419	-0.00421181	0.826677	0.00453945
chr22_39496921	1	1	1	1	0.8	0.71	0.67	1.07419	-0.00421181	0.826677	0.00453945
chr13_28530682	1	0.87	0.86	0.86	0.67	0.6	0.64	0.977041	-0.00421159	0.849998	0.00313283
chr20_63455492	0.93	0.82	0.9	0.83	0.6	0.67	0.56	0.949888	-0.00421136	0.866073	0.00234446
chr17_81983477	0.87	0.94	0.8	0.8	0.62	0.55	0.6	0.931276	-0.00421047	0.843035	0.00351914
chr11_47350191	0.59	0.74	0.68	0.58	0.44	0.4	0.33	0.728286	-0.00420756	0.822605	0.00481893
chr19_30134624	0.96	0.92	0.82	0.75	0.7	0.8	0.5	0.969674	-0.00420666	0.808464	0.00587229
chr13_21139545	1	0.9	0.85	0.83	0.67	0.67	0.62	0.982521	-0.00420644	0.948215	0.000211155
chr13_110189211	1	0.95	1	0.83	0.67	0.7	0.71	1.02821	-0.00420599	0.876901	0.00189073
chr8_30383127	0.8	0.82	0.67	0.6	0.5	0.6	0.43	0.822379	-0.0042033	0.899948	0.00111591
chr3_195618516	1	1	0.94	0.74	0.83	0.73	0.62	1.02807	-0.00420286	0.855656	0.00283916
chr1_1912252	1	1	0.94	0.85	0.89	0.67	0.62	1.04377	-0.00420241	0.805347	0.00612218
chr1_31411415	1	1	0.86	0.88	0.83	0.75	0.57	1.03231	-0.00420174	0.839006	0.00375549
chr9_131083181	1	1	0.89	0.88	0.67	0.67	0.71	1.02231	-0.00420174	0.870108	0.00216833
chr6_167133684	1	0.93	0.94	0.78	0.83	0.73	0.57	1.01654	-0.00420062	0.85978	0.00263633
chr22_50192105	0.92	0.87	0.7	0.83	0.62	0.64	0.5	0.916542	-0.00420062	0.806802	0.00600469
chr6_41545114	1	1	0.84	0.71	0.8	0.71	0.6	0.999389	-0.00420039	0.820148	0.00499268
chr12_124081670	0.95	0.94	0.86	0.75	0.67	0.56	0.67	0.962236	-0.00420017	0.840886	0.00364405
chr22_KI270733v1_random_8432	1	1	0.9	0.79	0.67	0.7	0.7	1.01362	-0.00419927	0.912372	0.000797234
chr19_1556479	0.93	0.92	0.92	0.83	0.56	0.75	0.62	0.980706	-0.00419793	0.812591	0.00555136
chr19_18971764	1	0.96	0.95	0.83	0.88	0.73	0.57	1.0364	-0.00419748	0.811413	0.00564184
chr2_27408262	0.36	0.31	0.43	0.14	0.17	0.12	0	0.409247	-0.00419726	0.808326	0.0058832
chr3_10084493	1	1	0.95	1	0.8	0.8	0.6	1.06925	-0.00419726	0.807165	0.00597561
chr15_78005721	0.52	0.54	0.45	0.29	0.17	0.33	0.2	0.547788	-0.00419659	0.841607	0.0036018
chr10_132882562	0.94	1	0.94	0.71	0.67	0.75	0.64	0.997788	-0.00419659	0.851813	0.00303667
chr14_104361159	1	0.9	1	0.86	0.67	0.71	0.67	1.02063	-0.00419636	0.869804	0.00218132
chr22_24656505	1	1	0.93	0.83	0.88	0.71	0.6	1.04063	-0.00419636	0.833669	0.00408348
chr1_122404321	1	0.86	0.83	0.81	0.67	0.64	0.6	0.963482	-0.00419614	0.92147	0.000604028
chr7_101206861	0.81	0.65	0.61	0.62	0.4	0.4	0.45	0.753482	-0.00419614	0.802947	0.00631913
chr12_130731929	0.94	1	0.88	0.8	0.6	0.8	0.62	0.996329	-0.00419592	0.813154	0.00550844
chr10_131134263	0.88	0.91	0.89	0.8	0.75	0.67	0.5	0.962023	-0.00419547	0.862187	0.00252216
chr8_10734983	0.84	0.75	0.8	0.8	0.6	0.57	0.44	0.876258	-0.00419435	0.830581	0.00428119
chr1_228417775	0.83	0.87	0.74	0.67	0.57	0.71	0.43	0.879105	-0.00419413	0.817702	0.00516946
chr10_68593155	0.94	1	1	0.83	0.8	0.75	0.6	1.03619	-0.00419278	0.873924	0.00200951
chr2_87346437	0.87	0.85	0.79	0.71	0.5	0.6	0.57	0.889033	-0.00419256	0.886858	0.00152526
chr13_47999700	1	0.86	0.95	0.83	0.71	0.67	0.62	0.996115	-0.00419122	0.902809	0.00103669
chr2_91438053	0.89	0.88	0.9	0.71	0.67	0.68	0.53	0.941809	-0.00419077	0.931774	0.000423292
chr12_7758144	0.82	0.76	0.76	0.5	0.55	0.46	0.5	0.811809	-0.00419077	0.809319	0.00580487
chr12_6938447	1	0.88	0.79	0.82	0.67	0.67	0.58	0.963197	-0.00418987	0.903894	0.00100757
chr9_133618728	0.87	0.9	0.83	0.67	0.67	0.67	0.5	0.920208	-0.00418696	0.915513	0.000726832
chr16_83926317	0.88	0.87	0.82	0.62	0.57	0.55	0.6	0.891596	-0.00418607	0.850494	0.00310636
chr1_154685334	0.82	0.77	0.75	0.64	0.6	0.6	0.4	0.844443	-0.00418584	0.925847	0.000522476
chr1_230136243	0.95	1	0.92	0.83	0.83	0.67	0.6	1.01868	-0.00418472	0.860418	0.00260574
chr18_22173690	0.85	0.82	0.67	0.67	0.5	0.5	0.53	0.838677	-0.00418472	0.865751	0.0023589
chr15_22419086	1	1	0.94	0.78	0.73	0.83	0.62	1.03291	-0.0041836	0.891126	0.00138315
chr9_133635810	0.83	0.72	0.62	0.5	0.5	0.5	0.42	0.7743	-0.00418271	0.86973	0.00218448
chr17_45820291	0.72	0.81	0.68	0.56	0.5	0.6	0.36	0.7943	-0.00418271	0.833375	0.00410207
chr16_88256036	1	1	0.87	0.8	0.83	0.71	0.6	1.01999	-0.00418226	0.874801	0.00197408
chr17_7287344	0.96	0.9	0.91	0.83	0.67	0.7	0.6	0.985688	-0.00418181	0.967316	6.63503e-05
chr18_79964068	0.94	1	0.85	0.86	0.75	0.67	0.6	0.999852	-0.00417913	0.895959	0.00123239
chr16_703732	0.72	0.67	0.67	0.57	0.5	0.5	0.31	0.752699	-0.0041789	0.932263	0.000415669
chr3_69859556	0.9	0.83	0.8	0.8	0.62	0.5	0.58	0.908322	-0.00417689	0.822984	0.00479248
chr17_4546306	1	1	0.84	0.94	0.67	0.78	0.63	1.02686	-0.00417622	0.808043	0.00590564
chr1_3674442	0.95	0.91	0.74	0.83	0.6	0.71	0.55	0.945403	-0.00417555	0.818307	0.00512536
chr1_11447574	0.76	0.79	0.83	0.7	0.56	0.6	0.42	0.855403	-0.00417555	0.866753	0.00231416
chr7_1075600	1	1	0.83	0.92	0.73	0.77	0.6	1.0254	-0.00417555	0.841834	0.0035886
chr16_88966200	0.92	1	0.93	0.71	0.64	0.78	0.62	0.989638	-0.00417443	0.807015	0.00598761
chr15_74099184	1	1	0.95	0.91	0.7	0.7	0.71	1.04249	-0.0041742	0.902974	0.00103222
chr21_8987381	0.71	0.71	0.65	0.48	0.37	0.48	0.4	0.732485	-0.0041742	0.885712	0.0015649
chr1_218286334	0.69	0.73	0.75	0.5	0.5	0.38	0.43	0.758179	-0.00417376	0.806254	0.00604877
chr17_79274895	0.33	0.36	0.22	0.27	0	0.12	0	0.375261	-0.00417241	0.836772	0.00389073
chr3_196235738	0.5	0.32	0.41	0.2	0.2	0.1	0.12	0.453802	-0.00417174	0.816816	0.00523442
chr19_53724283	1	0.94	0.89	0.71	0.75	0.6	0.67	0.983802	-0.00417174	0.822868	0.00480057
chr4_98991765	0.67	0.67	0.45	0.43	0.4	0.29	0.33	0.652343	-0.00417107	0.801398	0.00644832
chr9_133085007	1	0.95	1	0.8	0.75	0.8	0.62	1.03519	-0.00417085	0.904249	0.000998146
chr1_24159534	0.95	0.95	0.91	0.83	0.75	0.75	0.56	1.00373	-0.00417017	0.931265	0.000431307
chr4_7353797	0.96	0.88	0.93	0.78	0.71	0.62	0.62	0.975119	-0.00416928	0.918533	0.000662829
chr6_35514753	0.88	0.8	0.9	0.67	0.56	0.67	0.53	0.905119	-0.00416928	0.846998	0.00329582
chr14_76918795	0.32	0.28	0.38	0.2	0	0.14	0	0.377966	-0.00416905	0.816279	0.00527406
chr9_33385922	0.96	0.9	0.94	0.78	0.83	0.67	0.55	0.99366	-0.00416861	0.816791	0.00523629
chr1_234778067	0.75	0.83	0.6	0.62	0.54	0.57	0.36	0.799354	-0.00416816	0.808112	0.00590014
[truncated: 13,622 more rows]

## Sheet: Table_S2
Table S2: 5hmC CpG sites with simple linear regression
ont_cpg	X5	X13	X24	X46	X69	X70	X91	intercept	slope	r_squared	p_value
chr19_55118853	0.4	0.33	0.13	0.1	0	0	0	0.347862	-0.00463848	0.8365	0.00390739
chr17_38823199	0.25	0.4	0.29	0.14	0	0	0	0.362239	-0.00457759	0.838022	0.00381469
chr22_38871033	0.38	0.3	0.17	0	0	0	0	0.325975	-0.0045026	0.808185	0.00589437
chr19_4914772	0.3	0.33	0.27	0	0	0	0	0.332274	-0.00448402	0.82207	0.00485645
chr16_575833	0.31	0.25	0.36	0.11	0	0	0	0.348537	-0.0044332	0.843211	0.00350901
chr17_77464662	0.29	0.33	0.25	0	0	0	0	0.322059	-0.00435351	0.820735	0.00495078
chr17_77467222	0.31	0.3	0.25	0.2	0	0	0	0.347219	-0.00430986	0.925471	0.0005292
chr9_127939940	0.29	0.33	0.23	0.2	0	0	0	0.343909	-0.00426845	0.905549	0.000964141
chr19_42218427	0.29	0.38	0.25	0.17	0.11	0	0	0.361596	-0.00418607	0.885514	0.0015718
chr19_10758742	0.25	0.29	0.33	0.2	0	0	0	0.341275	-0.00414756	0.832028	0.00418784
chr19_1571432	0.4	0.33	0.33	0.17	0.14	0.2	0	0.406755	-0.00401661	0.901777	0.00106485
chr17_75110683	0.29	0.29	0.21	0	0	0	0	0.295295	-0.00401594	0.8358	0.00395052
chr19_991585	0.36	0.33	0.33	0.33	0.17	0.12	0	0.413551	-0.0039461	0.86134	0.00256201
chr22_38267517	0.35	0.27	0.26	0.22	0	0.15	0	0.354156	-0.00386506	0.861308	0.0025635
chr16_89418719	0.3	0.27	0.17	0	0	0	0	0.280312	-0.00384335	0.830018	0.00431783
chr1_182028500	0.29	0.33	0.28	0.2	0.17	0	0	0.35444	-0.00380843	0.842339	0.00355925
chr19_512311	0.28	0.21	0.29	0.14	0	0	0	0.304155	-0.00380216	0.87625	0.00191632
chr12_132527614	0.25	0.29	0.21	0.2	0	0	0	0.305827	-0.00374463	0.879283	0.0017989
chr12_121711537	0.23	0.33	0.18	0.09	0	0	0	0.288034	-0.0037303	0.854809	0.00288198
chr9_136123317	0.27	0.29	0.16	0	0	0	0	0.271913	-0.00372135	0.81421	0.00542854
chr8_33566098	0.33	0.22	0.14	0.17	0	0	0	0.289279	-0.00366337	0.855221	0.00286109
chr17_1731134	0.32	0.31	0.16	0.12	0.14	0	0	0.314083	-0.00361188	0.827573	0.00447929
chr7_149262990	0.29	0.25	0.15	0	0	0	0	0.262624	-0.00361121	0.823291	0.00477113
chr7_66154740	0.29	0.19	0.24	0	0	0	0	0.266787	-0.00360852	0.801011	0.00648081
chr19_10135847	0.31	0.21	0.17	0.09	0	0	0	0.274687	-0.00359375	0.912881	0.000785559
chr22_21864381	0.25	0.29	0.16	0.22	0	0	0	0.293833	-0.00357495	0.81817	0.00513533
chr22_47285568	0.27	0.27	0.14	0	0	0	0	0.258531	-0.00355256	0.810744	0.00569358
chr8_42542596	0.29	0.29	0.15	0.17	0.07	0	0	0.29942	-0.0035407	0.888094	0.00148324
chr2_26182451	0.2	0.33	0.18	0.17	0	0	0	0.286217	-0.00353309	0.800039	0.006563
chr3_120306938	0.25	0.22	0.25	0.12	0	0	0	0.280381	-0.0035304	0.914252	0.00075462
chr13_45419108	0.25	0.29	0.14	0.17	0	0	0	0.280986	-0.00351227	0.85677	0.00278344
chr2_218368469	0.28	0.27	0.11	0.1	0	0	0	0.267854	-0.00350622	0.863219	0.00247421
chr19_38952315	0.27	0.2	0.23	0	0	0	0	0.258957	-0.00349906	0.815595	0.00532482
chr2_97740083	0.33	0.2	0.12	0.14	0	0	0	0.271733	-0.00349727	0.83264	0.00414873
chr17_68425878	0.31	0.22	0.12	0.14	0	0	0	0.270594	-0.0034722	0.861165	0.00257026
chr6_33342687	0.25	0.2	0.25	0.12	0	0	0	0.272907	-0.00342877	0.900214	0.0011084
chr15_100545612	0.3	0.27	0.23	0.12	0.17	0	0	0.310451	-0.00340616	0.828455	0.00442064
chr14_21457085	0.3	0.2	0.14	0	0	0	0	0.245291	-0.00338691	0.8037	0.00625688
chr12_56682135	0.2	0.3	0.17	0.12	0	0	0	0.265113	-0.00335154	0.85194	0.00303002
chr22_38752777	0.29	0.2	0.15	0.14	0	0	0	0.263369	-0.0033446	0.900391	0.00110342
chr8_144107737	0.31	0.18	0.24	0.12	0	0.09	0	0.285433	-0.00332714	0.857636	0.00274062
chr3_52053616	0.22	0.27	0.17	0.11	0	0	0	0.261127	-0.00332669	0.910125	0.00085007
chr17_82521929	0.22	0.25	0.19	0	0	0	0	0.244294	-0.00330207	0.820843	0.00494314
chr12_124966799	0.23	0.22	0.21	0	0	0	0	0.243297	-0.00328013	0.825554	0.00461547
chr17_30825052	0.29	0.17	0.17	0.12	0	0	0	0.25529	-0.0032611	0.893675	0.00130232
chr10_86969706	0.22	0.25	0.18	0.14	0	0	0	0.260771	-0.00325595	0.917432	0.00068574
chr2_232341228	0.27	0.21	0.25	0.17	0	0.09	0	0.289311	-0.00325528	0.884167	0.00161929
chr3_134370867	0.22	0.22	0.22	0	0	0	0	0.241945	-0.00325036	0.81259	0.00555147
chr22_31629093	0.27	0.19	0.17	0	0	0	0	0.237496	-0.00324678	0.828488	0.00441846
chr18_12881292	0.27	0.2	0.29	0.17	0.12	0	0	0.297283	-0.00324208	0.810127	0.00574157
chr8_23002904	0.25	0.22	0.16	0	0	0	0	0.23714	-0.00323894	0.838959	0.00375833
chr22_17778912	0.21	0.29	0.21	0.1	0	0.07	0	0.272479	-0.00323066	0.869867	0.00217862
chr11_1558685	0.25	0.18	0.22	0.17	0	0	0	0.26351	-0.00322193	0.870042	0.00217117
chr1_19458634	0.22	0.3	0.23	0.14	0	0.12	0	0.290379	-0.00321588	0.829433	0.00435615
chr19_35270096	0.2	0.2	0.28	0.11	0	0	0	0.258848	-0.00321365	0.810241	0.00573274
chr2_134122166	0.27	0.17	0.19	0	0	0	0	0.23593	-0.0032123	0.810988	0.00567468
chr16_8950646	0.29	0.19	0.12	0.12	0	0	0	0.247994	-0.00319484	0.869173	0.00220842
chrY_56829443	0.26	0.21	0.14	0	0	0	0	0.231802	-0.00318432	0.828098	0.00444431
chr19_7072007	0.17	0.29	0.19	0.11	0	0	0	0.252976	-0.00317872	0.819497	0.00503934
chr16_28950483	0.27	0.17	0.18	0.17	0	0	0	0.256571	-0.0031635	0.863729	0.00245069
chr12_120901482	0.31	0.18	0.22	0.14	0.12	0	0	0.282193	-0.00316149	0.83395	0.0040658
chr11_63841906	0.22	0.17	0.27	0.12	0	0	0	0.254684	-0.00315343	0.816888	0.00522914
chr14_100242676	0.22	0.23	0.17	0	0	0	0	0.230912	-0.00313328	0.832193	0.00417728
chr21_36979225	0.25	0.22	0.12	0	0	0	0	0.225325	-0.00310463	0.813953	0.00544793
chr11_60953470	0.27	0.2	0.11	0.11	0	0	0	0.238776	-0.00308627	0.879869	0.00177675
chr2_65127934	0.22	0.2	0.2	0	0	0	0	0.228563	-0.00308157	0.824668	0.00467602
chr14_99205698	0.24	0.22	0.13	0	0	0	0	0.223972	-0.00307486	0.824604	0.0046804
chr9_133633824	0.33	0.25	0.27	0.17	0.14	0.18	0	0.32963	-0.00304217	0.859882	0.00263139
chr14_99190215	0.2	0.24	0.17	0.17	0	0	0	0.24963	-0.00304217	0.862394	0.00251253
chr1_19455396	0.2	0.27	0.12	0.11	0	0	0	0.237744	-0.0030321	0.845406	0.00338447
chr7_883343	0.23	0.2	0.17	0.14	0	0	0	0.243438	-0.00303165	0.928487	0.000476733
chr19_47485232	0.25	0.19	0.14	0	0	0	0	0.220021	-0.00301934	0.829427	0.00435651
chr2_25378773	0.24	0.2	0.14	0.1	0	0	0	0.233331	-0.00299785	0.938019	0.00033219
chr12_113357740	0.22	0.25	0.1	0.14	0	0	0	0.237139	-0.00298733	0.831579	0.00421662
chr20_32582132	0.25	0.25	0.29	0.2	0.12	0.1	0	0.308313	-0.00298173	0.881809	0.00170455
chr16_84616374	0.2	0.21	0.19	0.14	0	0	0	0.240163	-0.00295957	0.907854	0.000905581
chr12_62262003	0.2	0.2	0.2	0	0	0	0	0.21995	-0.00295487	0.81259	0.00555147
chr7_3009389	0.25	0.19	0.12	0	0	0	0	0.214114	-0.00295218	0.81553	0.00532965
chr16_4324346	0.23	0.19	0.15	0	0	0	0	0.214362	-0.00292622	0.839586	0.00372092
chr19_38950354	0.29	0.17	0.2	0.11	0.12	0	0	0.259772	-0.0029195	0.8199	0.00501042
chr19_1167867	0.25	0.17	0.14	0	0	0	0	0.212547	-0.00291771	0.820661	0.00495604
chr3_47160585	0.22	0.22	0.12	0	0	0	0	0.212405	-0.00291458	0.816433	0.00526269
chr2_120221799	0.22	0.2	0.15	0	0	0	0	0.213793	-0.00291368	0.840153	0.00368727
chr9_35689666	0.22	0.18	0.18	0	0	0	0	0.215181	-0.00291279	0.831166	0.00424326
chr7_87874873	0.2	0.2	0.19	0.1	0	0	0	0.230875	-0.00291234	0.931862	0.000421907
chr19_2552425	0.21	0.24	0.11	0.11	0	0	0	0.227885	-0.00290943	0.874511	0.00198575
chr8_129998074	0.18	0.19	0.24	0.14	0	0	0	0.238846	-0.00289913	0.820871	0.00494112
chr7_158856026	0.19	0.23	0.16	0.14	0	0	0	0.234469	-0.00289712	0.890605	0.00140003
chr9_92944539	0.22	0.25	0.21	0.17	0	0.12	0	0.269949	-0.00289197	0.83545	0.00397214
chr8_33562660	0.2	0.22	0.15	0	0	0	0	0.212654	-0.00288861	0.825756	0.00460173
chr19_2080066	0.17	0.27	0.13	0.11	0	0	0	0.227778	-0.00287563	0.815099	0.0053618
chr22_46738900	0.25	0.15	0.16	0.11	0	0	0	0.226248	-0.00287339	0.899581	0.00112634
chr12_9646992	0.25	0.17	0.13	0.14	0	0	0	0.229024	-0.0028716	0.878742	0.00181953
chr19_574412	0.21	0.18	0.19	0.17	0	0	0	0.237423	-0.00286779	0.858394	0.00270343
chr16_2596253	0.2	0.18	0.2	0	0	0	0	0.212476	-0.00285324	0.807447	0.0059531
chr9_89472288	0.26	0.12	0.18	0.1	0	0	0	0.223864	-0.00285235	0.835124	0.0039924
chr17_8109374	0.25	0.17	0.12	0	0	0	0	0.20664	-0.00285056	0.80844	0.00587415
chr9_133584329	0.21	0.18	0.18	0.11	0	0	0	0.226141	-0.00283959	0.936561	0.000352261
chr2_96762520	0.22	0.17	0.17	0	0	0	0	0.20849	-0.00282839	0.831474	0.0042234
chr11_64209451	0.2	0.22	0.13	0	0	0	0	0.206746	-0.00282145	0.818261	0.00512873
chr15_70584948	0.22	0.2	0.12	0	0	0	0	0.204931	-0.00281295	0.825876	0.00459357
chr16_28928962	0.18	0.23	0.15	0	0	0	0	0.207778	-0.00281272	0.801403	0.00644785
chr20_34953683	0.22	0.2	0.12	0.09	0	0	0	0.217422	-0.00280489	0.926338	0.000513772
chr19_14385112	0.19	0.2	0.17	0	0	0	0	0.206781	-0.00279079	0.825646	0.00460919
chr18_9917569	0.2	0.2	0.15	0	0	0	0	0.20518	-0.00278698	0.836094	0.00393235
chr7_1570877	0.2	0.17	0.19	0	0	0	0	0.205785	-0.00276885	0.812717	0.00554175
chr12_131039043	0.22	0.22	0.21	0.14	0.12	0	0	0.255429	-0.00276101	0.859524	0.00264863
chr6_33534055	0.19	0.18	0.19	0	0	0	0	0.205215	-0.00275631	0.810762	0.00569222
chr15_25861502	0.2	0.2	0.14	0	0	0	0	0.202226	-0.0027534	0.834982	0.00400126
chr21_45633203	0.2	0.17	0.18	0	0	0	0	0.202831	-0.00273527	0.821994	0.00486179
chr19_17751040	0.15	0.2	0.23	0.1	0	0	0	0.221158	-0.0027299	0.801423	0.00644619
chr17_14305795	0.19	0.17	0.2	0.12	0	0	0	0.221087	-0.00272833	0.890544	0.00140205
chr5_315448	0.18	0.2	0.17	0	0	0	0	0.202475	-0.00272744	0.817292	0.00519949
chr16_379380	0.18	0.2	0.17	0	0	0	0	0.202475	-0.00272744	0.817292	0.00519949
chr16_89667176	0.22	0.15	0.17	0	0	0	0	0.201016	-0.00272676	0.816086	0.00528834
chr2_74463701	0.19	0.18	0.18	0	0	0	0	0.202261	-0.00272273	0.820124	0.00499435
chr8_144101438	0.23	0.17	0.12	0.14	0	0	0	0.217457	-0.00271132	0.87572	0.00193735
chr20_45933433	0.23	0.17	0.12	0.17	0	0	0	0.221621	-0.00270863	0.820181	0.00499028
chr1_1513463	0.2	0.21	0.11	0	0	0	0	0.197101	-0.00270348	0.810173	0.00573802
chr15_74905691	0.22	0.2	0.09	0.14	0	0	0	0.2155	-0.00269968	0.834396	0.00403786
chr19_14251135	0.23	0.22	0.14	0.15	0.09	0	0	0.241194	-0.00269923	0.87587	0.00193139
chr19_10639772	0.18	0.17	0.21	0.12	0	0	0	0.219735	-0.00269856	0.864729	0.002405
chr9_136888927	0.21	0.17	0.15	0	0	0	0	0.198275	-0.00269789	0.838879	0.00376315
chr7_105678396	0.22	0.19	0.1	0	0	0	0	0.195286	-0.00269498	0.808292	0.00588593
chr21_10521321	0.25	0.19	0.16	0.11	0	0.1	0	0.237991	-0.00269162	0.879457	0.00179229
chr7_102188269	0.19	0.2	0.14	0	0	0	0	0.19792	-0.00269005	0.831012	0.00425324
chr9_89422522	0.2	0.16	0.18	0	0	0	0	0.199094	-0.00268446	0.816227	0.00527792
chr17_76123475	0.22	0.12	0.2	0.11	0	0	0	0.213934	-0.0026652	0.831114	0.00424665
chr17_82963751	0.17	0.2	0.17	0	0	0	0	0.198168	-0.00266408	0.80675	0.0060089
chr2_131527263	0.22	0.17	0.12	0	0	0	0	0.19372	-0.0026605	0.828184	0.00443858
chr9_133473160	0.22	0.17	0.12	0	0	0	0	0.19372	-0.0026605	0.828184	0.00443858
chr11_133967164	0.22	0.17	0.12	0	0	0	0	0.19372	-0.0026605	0.828184	0.00443858
chr12_3076696	0.22	0.17	0.12	0	0	0	0	0.19372	-0.0026605	0.828184	0.00443858
chr12_117155734	0.25	0.12	0.14	0.08	0	0	0	0.204966	-0.00265647	0.846974	0.00329716
chr20_26498963	0.2	0.2	0.25	0.12	0.04	0.08	0	0.247812	-0.00265625	0.870212	0.00216393
chr18_58041817	0.2	0.2	0.11	0	0	0	0	0.193364	-0.00265267	0.81732	0.00519742
chr1_27469921	0.25	0.14	0.11	0.14	0	0	0	0.211905	-0.002652	0.81184	0.00560892
chr22_36454025	0.18	0.24	0.09	0.12	0	0	0	0.210446	-0.00265133	0.80395	0.00623632
chr11_69443952	0.2	0.16	0.17	0	0	0	0	0.19614	-0.00265088	0.824795	0.00466732
chr19_49596819	0.17	0.2	0.17	0.17	0	0	0	0.221763	-0.00264886	0.818809	0.00508899
chr17_4006089	0.22	0.18	0.1	0	0	0	0	0.191549	-0.00264416	0.80998	0.00575305
chr6_41940042	0.22	0.14	0.16	0	0	0	0	0.194325	-0.00264237	0.810565	0.00570748
chr7_66904070	0.14	0.22	0.19	0.09	0	0	0	0.211122	-0.00263476	0.825203	0.0046394
chr16_49696253	0.2	0.17	0.15	0	0	0	0	0.193969	-0.00263454	0.839357	0.00373453
chr19_13851282	0.17	0.19	0.18	0.14	0	0	0	0.216816	-0.00263431	0.869338	0.0022013
chr16_69324724	0.21	0.17	0.13	0	0	0	0	0.192367	-0.00263073	0.837388	0.00385318
chr10_102437181	0.17	0.2	0.16	0	0	0	0	0.195214	-0.00263051	0.812167	0.00558379
chr8_144128482	0.18	0.2	0.14	0	0	0	0	0.193613	-0.0026267	0.824992	0.0046538
chr16_14922545	0.19	0.18	0.15	0	0	0	0	0.193399	-0.002622	0.837738	0.00383187
chr1_54050413	0.2	0.2	0.1	0	0	0	0	0.19041	-0.00261909	0.806404	0.00603671
chr9_136480845	0.21	0.18	0.11	0	0	0	0	0.190197	-0.00261439	0.824783	0.00466816
chr16_3503223	0.22	0.16	0.12	0	0	0	0	0.189983	-0.00260969	0.824939	0.00465745
chr17_18265964	0.2	0.2	0.1	0.12	0	0	0	0.207065	-0.00260835	0.87738	0.00187205
chr14_92687556	0.2	0.2	0.1	0.14	0	0	0	0.209841	-0.00260655	0.848734	0.00320089
chr14_45086229	0.2	0.17	0.14	0	0	0	0	0.191015	-0.00260096	0.840861	0.00364551
chr1_229270772	0.18	0.15	0.21	0.11	0	0	0	0.210873	-0.00259782	0.848754	0.00319979
chr16_68312282	0.22	0.17	0.1	0	0	0	0	0.187812	-0.00259335	0.809809	0.00576642
chr6_37007347	0.2	0.21	0.08	0.11	0	0	0	0.203506	-0.0025929	0.838458	0.00378843
chr11_1759492	0.25	0.17	0.18	0.14	0	0.12	0	0.239947	-0.00257745	0.813063	0.00551537
chr17_3635525	0.19	0.14	0.2	0.11	0	0	0	0.208488	-0.00257678	0.859749	0.00263781
chr16_50271625	0.21	0.14	0.16	0.12	0	0	0	0.206673	-0.00256828	0.895618	0.00124269
chr12_124443124	0.17	0.15	0.22	0.12	0	0	0	0.210908	-0.00256716	0.80924	0.00581108
chr2_231465597	0.21	0.17	0.11	0	0	0	0	0.18646	-0.00256357	0.825592	0.00461288
chr9_136478318	0.21	0.17	0.11	0	0	0	0	0.18646	-0.00256357	0.825592	0.00461288
chr14_103776599	0.17	0.2	0.14	0	0	0	0	0.189307	-0.00256335	0.81672	0.00524148
chr1_3121194	0.18	0.2	0.12	0	0	0	0	0.187705	-0.00255955	0.818396	0.0051189
chr9_89442009	0.22	0.17	0.09	0.11	0	0	0	0.200125	-0.00254992	0.868604	0.00223298
chr8_143564370	0.35	0.27	0.29	0.25	0.2	0.14	0.1	0.34436	-0.0025488	0.903507	0.0010179
chr9_133431546	0.17	0.2	0.14	0.17	0	0	0	0.212901	-0.00254813	0.807049	0.00598491
chr15_40764838	0.18	0.2	0.12	0.17	0	0	0	0.211299	-0.00254432	0.801074	0.00647549
chr11_75349232	0.22	0.14	0.13	0	0	0	0	0.185463	-0.00254164	0.81473	0.00538943
chr17_78803000	0.22	0.14	0.13	0	0	0	0	0.185463	-0.00254164	0.81473	0.00538943
chr2_240367153	0.2	0.18	0.11	0.12	0	0	0	0.202545	-0.00254029	0.900289	0.00110628
chr9_88177916	0.2	0.2	0.08	0.14	0	0	0	0.203933	-0.0025394	0.805563	0.00610467
chr2_86945748	0.2	0.15	0.15	0	0	0	0	0.186495	-0.00253291	0.83072	0.00427214
chr21_42756806	0.21	0.17	0.1	0	0	0	0	0.183506	-0.00253	0.815574	0.0053264
chr1_10613160	0.36	0.28	0.32	0.17	0.17	0.14	0.15	0.341833	-0.00252462	0.827695	0.00447117
chr17_1108061	0.16	0.18	0.18	0.11	0	0	0	0.204609	-0.00252283	0.886847	0.00152563
chr14_20802985	0.2	0.14	0.16	0	0	0	0	0.185712	-0.00251567	0.81614	0.00528434
chrX_337046	0.14	0.23	0.14	0.12	0	0	0	0.204253	-0.002515	0.810557	0.00570814
chr6_26058795	0.22	0.17	0.08	0.14	0	0	0	0.201335	-0.00251366	0.804155	0.00621953
chr8_98294641	0.17	0.17	0.17	0	0	0	0	0.186957	-0.00251164	0.81259	0.00555147
chr22_37513319	0.18	0.17	0.15	0	0	0	0	0.185356	-0.00250783	0.834678	0.00402017
chr19_655293	0.16	0.17	0.19	0.11	0	0	0	0.203826	-0.0025056	0.870967	0.00213193
chr8_1829829	0.17	0.17	0.17	0.08	0	0	0	0.198061	-0.00250448	0.922928	0.000576059
chr14_89620483	0.2	0.17	0.11	0	0	0	0	0.182153	-0.00250022	0.82962	0.00434388
chr16_48387042	0.2	0.17	0.11	0	0	0	0	0.182153	-0.00250022	0.82962	0.00434388
chr19_4865785	0.2	0.17	0.11	0	0	0	0	0.182153	-0.00250022	0.82962	0.00434388
chr18_9138277	0.14	0.22	0.15	0.12	0	0	0	0.20347	-0.00249776	0.826023	0.0045836
chr1_149557138	0.17	0.17	0.17	0.17	0	0	0	0.210552	-0.00249642	0.80277	0.0063338
chr9_137368639	0.17	0.2	0.12	0	0	0	0	0.183399	-0.00249619	0.811518	0.00563371
chr12_63842692	0.17	0.2	0.12	0	0	0	0	0.183399	-0.00249619	0.811518	0.00563371
chr17_74329083	0.17	0.18	0.15	0	0	0	0	0.184786	-0.0024953	0.826355	0.00456117
chr7_131110761	0.2	0.17	0.11	0.14	0	0	0	0.201584	-0.00248769	0.864468	0.0024169
chr9_93133212	0.2	0.18	0.09	0	0	0	0	0.179982	-0.00248388	0.804471	0.00619366
chr17_78105603	0.2	0.18	0.09	0	0	0	0	0.179982	-0.00248388	0.804471	0.00619366
chr17_45241867	0.19	0.2	0.08	0.11	0	0	0	0.195462	-0.00247873	0.84245	0.00355286
chr17_38255919	0.17	0.17	0.16	0	0	0	0	0.184003	-0.00247806	0.821814	0.00487445
chr7_72944662	0.18	0.17	0.14	0	0	0	0	0.182402	-0.00247426	0.83838	0.0037931
chr2_233353606	0.2	0.14	0.15	0.14	0	0	0	0.202188	-0.00246956	0.864893	0.00239756
chr8_144523645	0.17	0.2	0.11	0	0	0	0	0.180445	-0.00246262	0.80485	0.00616267
chr2_25879275	0.21	0.15	0.11	0	0	0	0	0.178985	-0.00246194	0.820499	0.0049676
chr1_212437039	0.17	0.18	0.14	0	0	0	0	0.181832	-0.00246172	0.829906	0.00432512
chr7_2359256	0.17	0.18	0.14	0	0	0	0	0.181832	-0.00246172	0.829906	0.00432512
chr8_1201292	0.17	0.18	0.14	0	0	0	0	0.181832	-0.00246172	0.829906	0.00432512
chr16_1304744	0.23	0.12	0.12	0.09	0	0	0	0.191832	-0.00246172	0.859414	0.00265393
chr10_71747775	0.19	0.17	0.12	0.14	0	0	0	0.200231	-0.00245792	0.874527	0.00198509
chr4_78056084	0.2	0.14	0.14	0	0	0	0	0.179804	-0.00244851	0.8266	0.00454461
chr13_46556491	0.2	0.14	0.14	0	0	0	0	0.179804	-0.00244851	0.8266	0.00454461
chr9_33382953	0.19	0.2	0.07	0.12	0	0	0	0.193896	-0.00244426	0.805337	0.00612299
chr17_4434864	0.17	0.19	0.12	0.12	0	0	0	0.196316	-0.00243463	0.892754	0.00133117
chr14_99200820	0.18	0.17	0.13	0.08	0	0	0	0.190551	-0.00243352	0.94956	0.000197606
chr3_129123739	0.2	0.17	0.09	0	0	0	0	0.176245	-0.00243307	0.807728	0.00593071
chr6_170279333	0.2	0.17	0.09	0	0	0	0	0.176245	-0.00243307	0.807728	0.00593071
chr7_77795441	0.2	0.17	0.09	0	0	0	0	0.176245	-0.00243307	0.807728	0.00593071
chr11_116704977	0.2	0.17	0.09	0	0	0	0	0.176245	-0.00243307	0.807728	0.00593071
chr16_66551142	0.2	0.17	0.09	0	0	0	0	0.176245	-0.00243307	0.807728	0.00593071
chr17_21418714	0.14	0.18	0.19	0.08	0	0	0	0.194786	-0.0024324	0.843344	0.00350136
chr12_2652706	0.2	0.15	0.12	0	0	0	0	0.177633	-0.00243217	0.832563	0.00415363
chr9_136995387	0.2	0.17	0.09	0.11	0	0	0	0.191512	-0.00242322	0.877889	0.00185229
chr1_1229920	0.18	0.14	0.17	0	0	0	0	0.180053	-0.00242255	0.803703	0.00625664
chr8_96265743	0.2	0.17	0.09	0.12	0	0	0	0.1929	-0.00242232	0.86394	0.00244099
chr19_58580059	0.22	0.17	0.19	0.14	0	0.12	0	0.229982	-0.00242098	0.802664	0.0063426
chr7_100126171	0.22	0.13	0.11	0.07	0	0	0	0.185533	-0.0024174	0.884332	0.00161344
chr1_145286025	0.14	0.17	0.2	0.08	0	0	0	0.194003	-0.00241516	0.824072	0.00471704
chr8_143360103	0.2	0.14	0.13	0	0	0	0	0.17685	-0.00241494	0.828109	0.00444356
chr1_167552960	0.18	0.2	0.08	0.12	0	0	0	0.192544	-0.00241449	0.824135	0.00471269
chr1_228174002	0.18	0.14	0.17	0.11	0	0	0	0.19532	-0.0024127	0.89361	0.00130434
chr5_81973221	0.17	0.17	0.14	0	0	0	0	0.178095	-0.00241091	0.83383	0.00407338
chr11_123303630	0.17	0.17	0.14	0	0	0	0	0.178095	-0.00241091	0.83383	0.00407338
chr16_595670	0.17	0.15	0.17	0	0	0	0	0.179483	-0.00241001	0.805782	0.00608694
chr1_184756750	0.18	0.17	0.12	0	0	0	0	0.176494	-0.0024071	0.837655	0.00383691
chr22_48045196	0.2	0.18	0.07	0.11	0	0	0	0.189341	-0.00240688	0.828915	0.00439019
chr1_16160528	0.17	0.16	0.15	0	0	0	0	0.177312	-0.00239367	0.829407	0.00435782
chr17_21031360	0.19	0.14	0.14	0	0	0	0	0.175497	-0.00238516	0.829978	0.00432047
chr6_41944376	0.2	0.14	0.12	0	0	0	0	0.173896	-0.00238136	0.826791	0.00453174
chr9_85804704	0.2	0.14	0.12	0	0	0	0	0.173896	-0.00238136	0.826791	0.00453174
chr12_123149836	0.2	0.14	0.12	0	0	0	0	0.173896	-0.00238136	0.826791	0.00453174
chr22_19973152	0.2	0.14	0.12	0	0	0	0	0.173896	-0.00238136	0.826791	0.00453174
chr17_2196191	0.17	0.19	0.1	0	0	0	0	0.173754	-0.00237822	0.806198	0.00605331
chr1_207874472	0.17	0.17	0.13	0	0	0	0	0.175141	-0.00237733	0.836001	0.0039381
chr6_18265881	0.17	0.17	0.13	0	0	0	0	0.175141	-0.00237733	0.836001	0.0039381
chr17_38876462	0.15	0.21	0.11	0.12	0	0	0	0.192223	-0.00237598	0.830656	0.00427631
chr3_195785611	0.27	0.19	0.17	0.08	0.11	0.12	0	0.24201	-0.00237128	0.805097	0.00614257
chr16_88700092	0.2	0.12	0.15	0.12	0	0	0	0.191939	-0.00236972	0.862056	0.00252832
chr1_212283864	0.2	0.14	0.12	0.14	0	0	0	0.193326	-0.00236882	0.849149	0.00317845
chr14_68555201	0.19	0.15	0.12	0	0	0	0	0.173326	-0.00236882	0.837237	0.00386235
chr22_40734043	0.19	0.15	0.12	0	0	0	0	0.173326	-0.00236882	0.837237	0.00386235
chr19_1065823	0.17	0.19	0.1	0.11	0	0	0	0.18902	-0.00236837	0.879824	0.00177842
chr14_102556932	0.2	0.17	0.2	0.12	0	0.11	0	0.221867	-0.00236815	0.813927	0.00544991
chr19_41426217	0.23	0.12	0.09	0.1	0	0	0	0.184358	-0.00236009	0.812621	0.0055491
chr7_3029869	0.18	0.18	0.09	0	0	0	0	0.171369	-0.00235718	0.806404	0.00603671
chr16_3503225	0.18	0.16	0.12	0	0	0	0	0.172757	-0.00235629	0.840185	0.00368534
chr7_26290452	0.18	0.14	0.15	0	0	0	0	0.174145	-0.00235539	0.824465	0.00468997
chr13_114082690	0.17	0.2	0.08	0.12	0	0	0	0.188237	-0.00235114	0.814983	0.00537047
chr17_7685509	0.22	0.13	0.09	0.11	0	0	0	0.185177	-0.00234666	0.831082	0.00424867
chr1_2243410	0.17	0.17	0.12	0	0	0	0	0.172187	-0.00234375	0.83523	0.0039858
chr19_42194532	0.17	0.17	0.12	0	0	0	0	0.172187	-0.00234375	0.83523	0.0039858
chr4_2845359	0.18	0.2	0.19	0.11	0.12	0	0	0.220657	-0.00234151	0.803023	0.00631279
chr2_61475104	0.18	0.17	0.1	0	0	0	0	0.170586	-0.00233994	0.824661	0.00467652
chr1_158180410	0.18	0.15	0.13	0	0	0	0	0.171974	-0.00233905	0.839887	0.00370298
chr21_42305771	0.16	0.15	0.17	0.11	0	0	0	0.190444	-0.00233681	0.885122	0.00158553
chr9_129868515	0.14	0.2	0.13	0.07	0	0	0	0.183148	-0.00233345	0.874332	0.00199298
chr11_65539707	0.17	0.15	0.15	0.11	0	0	0	0.188842	-0.00233301	0.915459	0.000728011
chr22_48049730	0.2	0.15	0.09	0	0	0	0	0.168771	-0.00233144	0.807782	0.0059264
chr8_76999217	0.15	0.2	0.11	0.14	0	0	0	0.191262	-0.00232338	0.805423	0.00611606
chr5_61330279	0.2	0.11	0.15	0.14	0	0	0	0.190977	-0.00231711	0.801083	0.00647476
chr2_100564358	0.17	0.14	0.16	0.11	0	0	0	0.188059	-0.00231577	0.897252	0.00119387
chr2_238429328	0.2	0.14	0.1	0	0	0	0	0.167988	-0.0023142	0.814857	0.0053799
chr19_37857255	0.2	0.14	0.1	0	0	0	0	0.167988	-0.0023142	0.814857	0.0053799
chr1_205356942	0.2	0.12	0.13	0	0	0	0	0.169376	-0.00231331	0.805991	0.00607
chr3_49341621	0.2	0.12	0.13	0	0	0	0	0.169376	-0.00231331	0.805991	0.00607
chr8_41651053	0.2	0.12	0.13	0	0	0	0	0.169376	-0.00231331	0.805991	0.00607
chr22_24272350	0.17	0.14	0.16	0.14	0	0	0	0.192223	-0.00231308	0.84218	0.00356847
chr9_121073990	0.17	0.17	0.11	0	0	0	0	0.169234	-0.00231017	0.831275	0.00423622
chr11_57464949	0.17	0.17	0.11	0	0	0	0	0.169234	-0.00231017	0.831275	0.00423622
chr15_73923636	0.17	0.17	0.11	0	0	0	0	0.169234	-0.00231017	0.831275	0.00423622
chr18_12882529	0.17	0.17	0.11	0	0	0	0	0.169234	-0.00231017	0.831275	0.00423622
chr19_35300134	0.17	0.17	0.11	0	0	0	0	0.169234	-0.00231017	0.831275	0.00423622
chr19_4370315	0.17	0.15	0.14	0	0	0	0	0.170621	-0.00230928	0.834706	0.00401847
chr2_20348604	0.2	0.12	0.13	0.09	0	0	0	0.181867	-0.00230525	0.89854	0.00115621
chr7_87874876	0.13	0.2	0.14	0.1	0	0	0	0.185959	-0.00230099	0.842905	0.0035266
chr19_44750696	0.17	0.17	0.11	0.12	0	0	0	0.185888	-0.00229943	0.890638	0.00139898
chr1_2235827	0.2	0.13	0.11	0	0	0	0	0.167205	-0.00229696	0.814414	0.00541315
chr16_349944	0.18	0.17	0.09	0.12	0	0	0	0.184287	-0.00229562	0.86233	0.00251552
chr2_61693983	0.14	0.2	0.12	0.12	0	0	0	0.187134	-0.0022954	0.833463	0.00409649
chr7_76954730	0.17	0.14	0.15	0	0	0	0	0.169838	-0.00229204	0.822291	0.0048409
chr10_932674	0.17	0.14	0.15	0	0	0	0	0.169838	-0.00229204	0.822291	0.0048409
chr16_89877773	0.18	0.14	0.13	0	0	0	0	0.168237	-0.00228823	0.835966	0.00394025
chr19_671630	0.18	0.14	0.13	0	0	0	0	0.168237	-0.00228823	0.835966	0.00394025
chr11_1339147	0.19	0.14	0.11	0	0	0	0	0.166635	-0.00228443	0.82963	0.00434322
chr22_49934227	0.19	0.12	0.14	0	0	0	0	0.168023	-0.00228353	0.808269	0.00588769
chr1_33128488	0.2	0.12	0.12	0	0	0	0	0.166422	-0.00227973	0.806137	0.00605823
chr9_33819723	0.2	0.12	0.12	0	0	0	0	0.166422	-0.00227973	0.806137	0.00605823
chr1_6395498	0.18	0.18	0.07	0.12	0	0	0	0.182116	-0.00227928	0.810889	0.00568237
chr1_26164140	0.14	0.17	0.16	0.11	0	0	0	0.186351	-0.00227816	0.868346	0.0022442
chr5_177302810	0.15	0.17	0.14	0.11	0	0	0	0.184749	-0.00227436	0.899823	0.00111946
chr17_78344622	0.15	0.17	0.14	0.11	0	0	0	0.184749	-0.00227436	0.899823	0.00111946
chr20_51004507	0.18	0.15	0.11	0	0	0	0	0.166066	-0.00227189	0.837235	0.00386249
chr16_3006522	0.18	0.13	0.14	0	0	0	0	0.167454	-0.002271	0.823419	0.00476221
chr1_24414246	0.17	0.17	0.1	0.08	0	0	0	0.177383	-0.00226943	0.923995	0.000556091
chr17_17799868	0.19	0.13	0.12	0	0	0	0	0.165852	-0.00226719	0.825382	0.0046272
chr1_154868154	0.15	0.16	0.15	0	0	0	0	0.168699	-0.00226697	0.81237	0.00556823
chr1_226634675	0.21	0.17	0.14	0.14	0	0.1	0	0.211546	-0.00226674	0.826244	0.00456867
chr19_47293903	0.17	0.13	0.16	0.1	0	0	0	0.182934	-0.00226585	0.895196	0.00125549
chr17_44212653	0.38	0.32	0.31	0.2	0.25	0.17	0.17	0.360016	-0.00226451	0.811181	0.00565976
chr17_81036760	0.15	0.14	0.18	0.07	0	0	0	0.179803	-0.0022598	0.863464	0.00246287
chr21_41954578	0.17	0.16	0.11	0	0	0	0	0.165497	-0.00225936	0.836526	0.00390582
chr8_125433618	0.17	0.14	0.14	0	0	0	0	0.166884	-0.00225846	0.830985	0.00425494
chr19_2135967	0.14	0.21	0.17	0.1	0.07	0	0	0.201119	-0.00225734	0.823554	0.00475284
chr21_42064627	0.17	0.2	0.17	0.08	0.11	0	0	0.206528	-0.00225063	0.804687	0.00617595
chr1_150013837	0.2	0.12	0.11	0	0	0	0	0.163468	-0.00224615	0.803203	0.00629795
chr8_143022902	0.17	0.17	0.09	0	0	0	0	0.163326	-0.00224302	0.813134	0.00550999
chr11_65480659	0.17	0.17	0.09	0	0	0	0	0.163326	-0.00224302	0.813134	0.00550999
chr11_65856325	0.17	0.13	0.15	0	0	0	0	0.166101	-0.00224122	0.814192	0.00542986
chr14_52696352	0.13	0.2	0.12	0.09	0	0	0	0.178664	-0.00223473	0.844411	0.00344056
chr1_1838988	0.13	0.18	0.15	0.11	0	0	0	0.182827	-0.00223205	0.848161	0.00323204
chr1_19390186	0.16	0.16	0.12	0	0	0	0	0.164144	-0.00222958	0.836094	0.00393235
chr18_58674232	0.17	0.14	0.13	0	0	0	0	0.16393	-0.00222488	0.836984	0.00387777
chr8_41569609	0.18	0.14	0.11	0	0	0	0	0.162329	-0.00222108	0.835388	0.003976
chr4_185397186	0.14	0.17	0.14	0	0	0	0	0.165176	-0.00222085	0.803541	0.00627001
chr6_87695509	0.14	0.17	0.14	0	0	0	0	0.165176	-0.00222085	0.803541	0.00627001
chr7_67301296	0.14	0.17	0.14	0	0	0	0	0.165176	-0.00222085	0.803541	0.00627001
chr11_61360704	0.14	0.17	0.14	0	0	0	0	0.165176	-0.00222085	0.803541	0.00627001
chr7_100569430	0.12	0.17	0.18	0.09	0	0	0	0.18087	-0.00222041	0.806748	0.00600908
chr1_16159110	0.18	0.12	0.14	0	0	0	0	0.163717	-0.00222018	0.811938	0.00560135
chr22_49853646	0.18	0.12	0.14	0	0	0	0	0.163717	-0.00222018	0.811938	0.00560135
chr2_24048568	0.17	0.14	0.13	0.1	0	0	0	0.177809	-0.00221593	0.928683	0.000473435
chr14_99185747	0.18	0.12	0.14	0.1	0	0	0	0.177596	-0.00221123	0.89813	0.00116813
chr1_1055361	0.14	0.18	0.12	0	0	0	0	0.163005	-0.00220451	0.800518	0.00652241
chr1_179365339	0.17	0.17	0.08	0.12	0	0	0	0.177026	-0.00219869	0.835095	0.00399419
chr4_7123981	0.18	0.17	0.06	0.1	0	0	0	0.172649	-0.00219668	0.815897	0.00530237
chr10_124637335	0.15	0.18	0.1	0.1	0	0	0	0.175283	-0.00219175	0.881654	0.00171027
chr12_7907893	0.18	0.12	0.13	0	0	0	0	0.160763	-0.0021866	0.818343	0.00512274
chr11_119067025	0.16	0.15	0.12	0	0	0	0	0.160407	-0.00217877	0.839508	0.00372556
chr11_693449	0.17	0.15	0.1	0	0	0	0	0.158806	-0.00217496	0.833937	0.00406666
chr13_50126667	0.19	0.12	0.11	0.14	0	0	0	0.178592	-0.00217026	0.803694	0.00625742
chr16_88642098	0.14	0.2	0.08	0.08	0	0	0	0.169766	-0.00216467	0.815122	0.00536011
chr10_69322718	0.17	0.11	0.16	0.1	0	0	0	0.17546	-0.00216422	0.855424	0.00285086
chr19_2017629	0.17	0.13	0.13	0.11	0	0	0	0.17546	-0.00216422	0.901882	0.00106195
chr19_41562831	0.14	0.2	0.08	0.09	0	0	0	0.171154	-0.00216377	0.808779	0.00584741
chr20_34518844	0.17	0.11	0.16	0.12	0	0	0	0.178236	-0.00216243	0.824351	0.0046978
chr20_34269772	0.17	0.14	0.11	0	0	0	0	0.158022	-0.00215773	0.839319	0.00373678
chr21_25731356	0.17	0.14	0.11	0	0	0	0	0.158022	-0.00215773	0.839319	0.00373678
chr22_38337697	0.17	0.14	0.11	0	0	0	0	0.158022	-0.00215773	0.839319	0.00373678
chr4_131743580	0.2	0.17	0.15	0.05	0	0.03	0.05	0.190869	-0.0021575	0.8041	0.00622404
chr9_114377634	0.17	0.12	0.14	0	0	0	0	0.15941	-0.00215683	0.813668	0.00546947
chr17_78171127	0.18	0.14	0.09	0	0	0	0	0.156421	-0.00215392	0.820469	0.00496977
chr19_55280703	0.18	0.14	0.09	0	0	0	0	0.156421	-0.00215392	0.820469	0.00496977
chr6_168190805	0.14	0.17	0.12	0	0	0	0	0.159268	-0.0021537	0.811305	0.00565015
chr20_54170524	0.14	0.17	0.12	0	0	0	0	0.159268	-0.0021537	0.811305	0.00565015
chr6_166436156	0.18	0.12	0.12	0	0	0	0	0.157809	-0.00215303	0.821738	0.00487977
chr16_4391757	0.18	0.12	0.12	0	0	0	0	0.157809	-0.00215303	0.821738	0.00487977
chr2_10150558	0.19	0.12	0.1	0	0	0	0	0.156207	-0.00214922	0.807935	0.0059142
chr16_22440896	0.14	0.17	0.12	0.08	0	0	0	0.170371	-0.00214653	0.914805	0.000742339
chr1_22026520	0.17	0.15	0.09	0	0	0	0	0.155852	-0.00214139	0.824658	0.00467672
chr22_39456552	0.14	0.15	0.15	0.14	0	0	0	0.180086	-0.00214027	0.808818	0.00584432
chr19_17473217	0.18	0.13	0.1	0	0	0	0	0.155638	-0.00213669	0.825695	0.0046059
chr11_69299422	0.17	0.17	0.06	0.08	0	0	0	0.165567	-0.00213512	0.833938	0.00406659
chr9_87824975	0.17	0.14	0.1	0	0	0	0	0.155068	-0.00212415	0.834965	0.0040023
chr11_67124298	0.17	0.14	0.1	0	0	0	0	0.155068	-0.00212415	0.834965	0.0040023
chr2_175182743	0.17	0.12	0.13	0	0	0	0	0.156456	-0.00212325	0.822003	0.00486117
chr1_47336049	0.15	0.14	0.14	0.1	0	0	0	0.17215	-0.00212281	0.910886	0.000831949
chr1_92302639	0.14	0.17	0.11	0	0	0	0	0.156314	-0.00212012	0.810317	0.00572678
chr12_52051806	0.14	0.17	0.11	0	0	0	0	0.156314	-0.00212012	0.810317	0.00572678
chrUn_KI270742v1_16630	0.14	0.17	0.11	0	0	0	0	0.156314	-0.00212012	0.810317	0.00572678
chr12_123366987	0.15	0.17	0.09	0	0	0	0	0.154713	-0.00211631	0.80546	0.00611299
chr16_28949613	0.15	0.17	0.09	0	0	0	0	0.154713	-0.00211631	0.80546	0.00611299
chr7_100762510	0.15	0.15	0.12	0.08	0	0	0	0.167204	-0.00210826	0.942809	0.000271197
chr8_28408387	0.14	0.17	0.11	0.14	0	0	0	0.175745	-0.00210758	0.800763	0.00650171
chr17_58692398	0.17	0.13	0.11	0	0	0	0	0.154285	-0.00210691	0.836014	0.00393727
chr5_180799374	0.15	0.13	0.15	0.12	0	0	0	0.174143	-0.00210378	0.853684	0.00293951
chr1_1637960	0.18	0.18	0.12	0.12	0	0.09	0	0.194001	-0.00210064	0.835982	0.00393928
chr3_127670967	0.17	0.13	0.11	0.09	0	0	0	0.166777	-0.00209885	0.928248	0.000480765
chr16_68538568	0.15	0.14	0.13	0	0	0	0	0.155317	-0.00209818	0.831203	0.00424088
chr19_17825878	0.15	0.14	0.13	0	0	0	0	0.155317	-0.00209818	0.831203	0.00424088
chr1_1256801	0.16	0.14	0.11	0	0	0	0	0.153716	-0.00209438	0.840987	0.00363811
chr19_46975789	0.16	0.12	0.14	0	0	0	0	0.155104	-0.00209348	0.81305	0.00551638
chr1_2026434	0.17	0.12	0.12	0	0	0	0	0.153502	-0.00208968	0.827274	0.00449931
chr17_74522683	0.17	0.12	0.12	0	0	0	0	0.153502	-0.00208968	0.827274	0.00449931
chr22_26589068	0.17	0.12	0.12	0	0	0	0	0.153502	-0.00208968	0.827274	0.00449931
chr1_222714476	0.14	0.17	0.1	0	0	0	0	0.15336	-0.00208654	0.805661	0.00609673
chr5_172840581	0.14	0.17	0.1	0	0	0	0	0.15336	-0.00208654	0.805661	0.00609673
chr7_128031612	0.14	0.17	0.1	0	0	0	0	0.15336	-0.00208654	0.805661	0.00609673
chr13_46383940	0.14	0.17	0.1	0	0	0	0	0.15336	-0.00208654	0.805661	0.00609673
chr9_129893731	0.18	0.12	0.1	0	0	0	0	0.151901	-0.00208587	0.818019	0.00514629
chr10_124801362	0.15	0.13	0.14	0	0	0	0	0.154534	-0.00208095	0.817602	0.00517673
chr10_27101410	0.15	0.13	0.14	0.06	0	0	0	0.162862	-0.00207557	0.926117	0.000517674
chr12_132237764	0.18	0.11	0.11	0	0	0	0	0.151118	-0.00206863	0.809324	0.00580444
chr12_124416554	0.14	0.14	0.14	0	0	0	0	0.153965	-0.00206841	0.81259	0.00555147
chr16_29596719	0.14	0.14	0.14	0	0	0	0	0.153965	-0.00206841	0.81259	0.00555147
chr7_2662996	0.27	0.3	0.26	0.2	0.1	0.17	0.14	0.299588	-0.0020664	0.831512	0.00422094
chr11_2942389	0.14	0.18	0.08	0.09	0	0	0	0.16368	-0.00206214	0.842788	0.00353332
chr1_28523963	0.22	0.17	0.17	0.17	0.12	0.08	0	0.226527	-0.00206192	0.838884	0.00376284
chr22_39523938	0.16	0.12	0.13	0	0	0	0	0.15215	-0.0020599	0.823424	0.00476185
chr1_123144268	0.17	0.14	0.08	0	0	0	0	0.149161	-0.00205699	0.814027	0.00544232
chr8_6606536	0.17	0.14	0.08	0	0	0	0	0.149161	-0.00205699	0.814027	0.00544232
chr19_7979764	0.17	0.14	0.08	0	0	0	0	0.149161	-0.00205699	0.814027	0.00544232
chr22_50341440	0.17	0.14	0.08	0	0	0	0	0.149161	-0.00205699	0.814027	0.00544232
chr7_101232929	0.17	0.12	0.11	0	0	0	0	0.150548	-0.0020561	0.829028	0.00438277
chr9_98088384	0.17	0.12	0.11	0	0	0	0	0.150548	-0.0020561	0.829028	0.00438277
chr16_30947993	0.17	0.12	0.11	0	0	0	0	0.150548	-0.0020561	0.829028	0.00438277
chr19_1436264	0.15	0.14	0.12	0.1	0	0	0	0.166242	-0.00205565	0.919038	0.000652492
chr4_1834295	0.2	0.09	0.1	0.08	0	0	0	0.160406	-0.00205296	0.816467	0.00526016
chr15_59657881	0.18	0.12	0.09	0	0	0	0	0.148947	-0.00205229	0.810311	0.00572728
chr14_19097777	0.17	0.12	0.11	0.07	0	0	0	0.160264	-0.00204983	0.932917	0.000405609
chr11_68812591	0.15	0.15	0.1	0	0	0	0	0.150193	-0.00204826	0.83296	0.00412836
chr13_98562378	0.16	0.15	0.08	0	0	0	0	0.148591	-0.00204446	0.813951	0.00544809
chr19_18101735	0.14	0.15	0.12	0.1	0	0	0	0.165673	-0.00204311	0.907863	0.000905356
chr10_24953374	0.17	0.11	0.12	0	0	0	0	0.149765	-0.00203886	0.815186	0.00535529
chr11_65260182	0.17	0.11	0.12	0	0	0	0	0.149765	-0.00203886	0.815186	0.00535529
chr12_10111733	0.17	0.11	0.12	0	0	0	0	0.149765	-0.00203886	0.815186	0.00535529
chr22_42446910	0.17	0.11	0.12	0	0	0	0	0.149765	-0.00203886	0.815186	0.00535529
chr14_93015218	0.18	0.11	0.1	0	0	0	0	0.148164	-0.00203506	0.806482	0.00603046
chr16_348214	0.18	0.11	0.1	0	0	0	0	0.148164	-0.00203506	0.806482	0.00603046
chr22_38574960	0.18	0.11	0.1	0	0	0	0	0.148164	-0.00203506	0.806482	0.00603046
chr10_928877	0.14	0.14	0.13	0	0	0	0	0.151011	-0.00203483	0.823536	0.0047541
chr14_70644098	0.14	0.14	0.13	0	0	0	0	0.151011	-0.00203483	0.823536	0.0047541
chr22_46801648	0.13	0.18	0.09	0.11	0	0	0	0.165103	-0.00203058	0.813577	0.00547637
chr12_111489429	0.16	0.14	0.09	0	0	0	0	0.147808	-0.00202722	0.830702	0.00427332
chr3_195748290	0.15	0.14	0.11	0.06	0	0	0	0.157737	-0.00202565	0.949748	0.000195756
chr12_64614373	0.17	0.12	0.1	0	0	0	0	0.147594	-0.00202252	0.826854	0.00452753
chr20_44644474	0.17	0.12	0.1	0	0	0	0	0.147594	-0.00202252	0.826854	0.00452753
chr17_80100475	0.19	0.09	0.11	0.09	0	0	0	0.160441	-0.0020223	0.828921	0.00438982
chr19_55241221	0.14	0.15	0.11	0	0	0	0	0.14884	-0.00201849	0.829568	0.00434725
chr5_180797888	0.14	0.13	0.14	0	0	0	0	0.150228	-0.00201759	0.809643	0.00577944
chr17_57662278	0.15	0.15	0.09	0	0	0	0	0.147239	-0.00201468	0.82569	0.00460618
chr19_18169255	0.15	0.15	0.09	0	0	0	0	0.147239	-0.00201468	0.82569	0.00460618
chr20_57402145	0.15	0.15	0.09	0	0	0	0	0.147239	-0.00201468	0.82569	0.00460618
chr7_55054017	0.2	0.2	0.18	0.17	0.14	0.09	0	0.23126	-0.00200886	0.809863	0.00576222
chr19_2699292	0.14	0.17	0.08	0.12	0	0	0	0.164107	-0.00200864	0.801046	0.00647787
chr20_23357361	0.18	0.1	0.11	0.12	0	0	0	0.164036	-0.00200707	0.809875	0.00576128
chr19_35927436	0.15	0.17	0.06	0.1	0	0	0	0.15973	-0.00200663	0.800864	0.00649323
chr1_230201811	0.17	0.13	0.08	0	0	0	0	0.145424	-0.00200618	0.813546	0.00547869
chr6_29926166	0.17	0.11	0.11	0	0	0	0	0.146811	-0.00200528	0.818002	0.00514755
chr7_100587591	0.17	0.11	0.11	0	0	0	0	0.146811	-0.00200528	0.818002	0.00514755
chr8_143879302	0.17	0.11	0.11	0	0	0	0	0.146811	-0.00200528	0.818002	0.00514755
chr19_11641100	0.17	0.11	0.11	0	0	0	0	0.146811	-0.00200528	0.818002	0.00514755
chr11_102346204	0.14	0.14	0.12	0	0	0	0	0.148057	-0.00200125	0.831376	0.00422973
chr20_23366152	0.17	0.15	0.05	0.08	0	0	0	0.155139	-0.00199991	0.813625	0.00547273
chr19_4643148	0.15	0.14	0.1	0	0	0	0	0.146455	-0.00199745	0.838346	0.00379517
chr14_95464209	0.16	0.14	0.08	0	0	0	0	0.144854	-0.00199364	0.818975	0.00507695
chr11_47364268	0.14	0.12	0.15	0.12	0	0	0	0.1661	-0.00198961	0.820969	0.00493415
chr1_151994688	0.11	0.17	0.13	0.09	0	0	0	0.161794	-0.00198917	0.833761	0.00407774
chr10_72296516	0.17	0.12	0.09	0	0	0	0	0.14464	-0.00198894	0.820415	0.00497357
chr19_14397493	0.17	0.12	0.09	0	0	0	0	0.14464	-0.00198894	0.820415	0.00497357
chr17_3635523	0.24	0.25	0.2	0.14	0.14	0.08	0.09	0.252897	-0.001982	0.890794	0.0013939
chr16_30426213	0.15	0.15	0.08	0	0	0	0	0.144285	-0.00198111	0.813964	0.00544705
chr9_129337612	0.17	0.12	0.09	0.11	0	0	0	0.159907	-0.00197909	0.856025	0.00282064
chr17_17121435	0.14	0.17	0.07	0.08	0	0	0	0.155601	-0.00197864	0.844891	0.00341344
chr17_78262252	0.18	0.12	0.07	0.08	0	0	0	0.154142	-0.00197797	0.855895	0.00282718
chr19_19326102	0.18	0.12	0.07	0.09	0	0	0	0.15553	-0.00197708	0.843553	0.00348942
chr16_70687511	0.18	0.12	0.07	0.11	0	0	0	0.158306	-0.00197529	0.806195	0.00605359
chr6_118648695	0.17	0.11	0.1	0	0	0	0	0.143857	-0.0019717	0.816876	0.00523004
chr17_81280683	0.17	0.11	0.1	0	0	0	0	0.143857	-0.0019717	0.816876	0.00523004
chr21_45279071	0.17	0.11	0.1	0	0	0	0	0.143857	-0.0019717	0.816876	0.00523004
chr7_6438263	0.13	0.14	0.13	0	0	0	0	0.146704	-0.00197148	0.812106	0.00558846
chr19_16895893	0.15	0.11	0.14	0.1	0	0	0	0.160939	-0.00197036	0.869766	0.00218296
chr11_69303563	0.14	0.14	0.11	0	0	0	0	0.145103	-0.00196768	0.835549	0.00396601
chr2_121531732	0.14	0.12	0.14	0	0	0	0	0.146491	-0.00196678	0.80298	0.00631637
chr2_131445787	0.14	0.12	0.14	0	0	0	0	0.146491	-0.00196678	0.80298	0.00631637
chr2_231711832	0.15	0.14	0.09	0	0	0	0	0.143502	-0.00196387	0.83232	0.00416912
chr7_4711398	0.15	0.14	0.09	0	0	0	0	0.143502	-0.00196387	0.83232	0.00416912
chr16_2971247	0.15	0.12	0.12	0	0	0	0	0.144889	-0.00196297	0.831562	0.00421777
chr22_45166347	0.17	0.09	0.13	0.11	0	0	0	0.160512	-0.00196096	0.810283	0.0057294
chr7_102530721	0.14	0.14	0.11	0.08	0	0	0	0.156206	-0.00196051	0.93826	0.000328937
chr20_36493652	0.18	0.11	0.08	0.09	0	0	0	0.154747	-0.00195984	0.851957	0.00302914
chr17_2872127	0.16	0.12	0.1	0	0	0	0	0.143288	-0.00195917	0.833981	0.00406387
chr19_867359	0.18	0.09	0.11	0.11	0	0	0	0.158911	-0.00195715	0.804107	0.00622343
chr19_4303653	0.11	0.17	0.12	0.08	0	0	0	0.157452	-0.00195648	0.845681	0.00336906
chr2_26609504	0.17	0.12	0.08	0	0	0	0	0.141687	-0.00195536	0.809483	0.00579195
chr3_32400625	0.17	0.12	0.08	0	0	0	0	0.141687	-0.00195536	0.809483	0.00579195
chr19_12036773	0.17	0.12	0.08	0	0	0	0	0.141687	-0.00195536	0.809483	0.00579195
chr9_33845370	0.13	0.15	0.11	0	0	0	0	0.144533	-0.00195514	0.819395	0.00504668
chr19_4116257	0.17	0.1	0.11	0	0	0	0	0.143074	-0.00195447	0.802656	0.00634327
chr20_36943816	0.14	0.13	0.12	0	0	0	0	0.14432	-0.00195044	0.832232	0.00417478
chr6_33619972	0.17	0.12	0.08	0.1	0	0	0	0.155565	-0.00194641	0.859088	0.00266971
chr16_303828	0.15	0.11	0.13	0	0	0	0	0.144106	-0.00194574	0.811533	0.00563253
chr3_9769149	0.14	0.11	0.15	0.07	0	0	0	0.155423	-0.00194328	0.874978	0.00196696
chr12_8085112	0.14	0.11	0.15	0.12	0	0	0	0.162363	-0.0019388	0.800378	0.00653423
chr5_134904069	0.17	0.11	0.09	0	0	0	0	0.140903	-0.00193813	0.811427	0.00564076
chr13_17401685	0.2	0.14	0.08	0.08	0.03	0.05	0	0.170832	-0.00193656	0.862677	0.00249935
chr1_11657959	0.14	0.14	0.1	0	0	0	0	0.142149	-0.0019341	0.83553	0.00396719
chr5_177556153	0.14	0.14	0.1	0	0	0	0	0.142149	-0.0019341	0.83553	0.00396719
chr17_49506092	0.14	0.12	0.13	0	0	0	0	0.143537	-0.0019332	0.817587	0.00517783
chr17_82293900	0.14	0.12	0.13	0	0	0	0	0.143537	-0.0019332	0.817587	0.00517783
chr1_153944258	0.15	0.12	0.11	0	0	0	0	0.141935	-0.0019294	0.837335	0.00385639
chr16_1556437	0.12	0.15	0.12	0	0	0	0	0.143181	-0.00192537	0.800004	0.00656593
chr17_48575138	0.15	0.14	0.08	0.09	0	0	0	0.153039	-0.00192223	0.894161	0.00128723
chr6_149749028	0.17	0.1	0.1	0	0	0	0	0.14012	-0.00192089	0.802491	0.00635699
chr12_105109259	0.17	0.1	0.1	0	0	0	0	0.14012	-0.00192089	0.802491	0.00635699
chr20_62911312	0.13	0.13	0.13	0	0	0	0	0.142967	-0.00192067	0.81259	0.00555147
chr17_19378997	0.13	0.17	0.07	0.08	0	0	0	0.151295	-0.00191529	0.830997	0.00425422
chr17_7158611	0.12	0.15	0.12	0.12	0	0	0	0.159836	-0.00191462	0.819608	0.00503137
chr7_35692746	0.15	0.11	0.12	0	0	0	0	0.141152	-0.00191216	0.822441	0.00483044
chr19_16273078	0.16	0.11	0.1	0	0	0	0	0.139551	-0.00190835	0.825823	0.00459716
chr16_84507759	0.14	0.15	0.08	0.11	0	0	0	0.155245	-0.00190791	0.839065	0.00375196
chr4_922470	0.14	0.15	0.08	0.12	0	0	0	0.156633	-0.00190701	0.81148	0.00563665
chr17_82523038	0.14	0.11	0.14	0.1	0	0	0	0.156633	-0.00190701	0.859568	0.00264653
chr5_424099	0.17	0.11	0.08	0	0	0	0	0.137949	-0.00190455	0.80138	0.0064498
chr17_80665765	0.17	0.11	0.08	0	0	0	0	0.137949	-0.00190455	0.80138	0.0064498
chr2_134122002	0.14	0.14	0.09	0	0	0	0	0.139195	-0.00190052	0.830866	0.0042627
chr7_348039	0.14	0.14	0.09	0	0	0	0	0.139195	-0.00190052	0.830866	0.0042627
chr9_114504248	0.14	0.14	0.09	0	0	0	0	0.139195	-0.00190052	0.830866	0.0042627
chr15_43775026	0.14	0.14	0.09	0	0	0	0	0.139195	-0.00190052	0.830866	0.0042627
chr2_100563934	0.14	0.12	0.12	0	0	0	0	0.140583	-0.00189962	0.829229	0.00436954
chr10_43127574	0.17	0.11	0.08	0.08	0	0	0	0.149053	-0.00189739	0.878811	0.00181688
chr1_9402418	0.17	0.09	0.11	0.11	0	0	0	0.154604	-0.0018938	0.809171	0.00581652
chr1_234984850	0.18	0.11	0.06	0.08	0	0	0	0.147451	-0.00189358	0.81474	0.00538868
chr19_18705441	0.14	0.12	0.12	0.08	0	0	0	0.151686	-0.00189246	0.930166	0.000448942
chr19_1071592	0.1	0.15	0.15	0.08	0	0	0	0.154533	-0.00189224	0.80216	0.0063845
chr7_352296	0.12	0.15	0.11	0	0	0	0	0.140227	-0.00189179	0.805011	0.00614957
chr10_87864203	0.12	0.15	0.11	0	0	0	0	0.140227	-0.00189179	0.805011	0.00614957
chr10_21535462	0.13	0.15	0.09	0	0	0	0	0.138626	-0.00188798	0.814072	0.00543892
chr16_2672304	0.12	0.15	0.11	0.07	0	0	0	0.149942	-0.00188552	0.908567	0.000887926
chr12_121468633	0.15	0.1	0.13	0.12	0	0	0	0.157024	-0.00188418	0.80667	0.00601535
chr9_137411223	0.14	0.13	0.1	0	0	0	0	0.138412	-0.00188328	0.840088	0.0036911
chr8_100149566	0.14	0.11	0.13	0	0	0	0	0.1398	-0.00188239	0.808427	0.00587523
chr18_51042777	0.14	0.11	0.13	0	0	0	0	0.1398	-0.00188239	0.808427	0.00587523
chr11_73788706	0.15	0.11	0.11	0	0	0	0	0.138198	-0.00187858	0.82974	0.00433601
chr11_124761321	0.15	0.11	0.11	0	0	0	0	0.138198	-0.00187858	0.82974	0.00433601
chr15_93049899	0.15	0.11	0.11	0	0	0	0	0.138198	-0.00187858	0.82974	0.00433601
chr16_2052598	0.15	0.11	0.11	0	0	0	0	0.138198	-0.00187858	0.82974	0.00433601
chr19_46820019	0.15	0.11	0.11	0	0	0	0	0.138198	-0.00187858	0.82974	0.00433601
chr7_27129966	0.14	0.15	0.07	0.09	0	0	0	0.149515	-0.00187612	0.858284	0.00270884
chr7_158973455	0.12	0.14	0.12	0	0	0	0	0.139444	-0.00187455	0.807485	0.0059501
chr3_51990591	0.13	0.14	0.1	0	0	0	0	0.137842	-0.00187075	0.828941	0.00438849
chr16_29076167	0.13	0.14	0.1	0	0	0	0	0.137842	-0.00187075	0.828941	0.00438849
chr7_102590193	0.11	0.16	0.11	0.1	0	0	0	0.153536	-0.0018703	0.830305	0.00429908
chr1_30751662	0.13	0.12	0.13	0	0	0	0	0.13923	-0.00186985	0.809268	0.00580889
chr19_18420624	0.14	0.14	0.08	0	0	0	0	0.136241	-0.00186694	0.821218	0.00491654
chr20_35224108	0.14	0.14	0.08	0	0	0	0	0.136241	-0.00186694	0.821218	0.00491654
chr2_108718640	0.14	0.12	0.11	0	0	0	0	0.137629	-0.00186605	0.83721	0.003864
chr2_226798278	0.14	0.12	0.11	0	0	0	0	0.137629	-0.00186605	0.83721	0.003864
chr3_52216612	0.14	0.12	0.11	0	0	0	0	0.137629	-0.00186605	0.83721	0.003864
chr7_152129284	0.14	0.12	0.11	0	0	0	0	0.137629	-0.00186605	0.83721	0.003864
chr15_80990661	0.12	0.14	0.12	0.1	0	0	0	0.153323	-0.0018656	0.871519	0.00210875
chr6_149751004	0.12	0.12	0.15	0.11	0	0	0	0.156099	-0.00186381	0.800725	0.00650487
chr3_51990589	0.15	0.12	0.09	0	0	0	0	0.136027	-0.00186224	0.835597	0.00396302
chr9_125187165	0.15	0.12	0.09	0	0	0	0	0.136027	-0.00186224	0.835597	0.00396302
chr1_234984909	0.16	0.12	0.07	0	0	0	0	0.134426	-0.00185843	0.804417	0.006198
chr1_32963442	0.12	0.15	0.1	0	0	0	0	0.137273	-0.00185821	0.805904	0.00607703
chr19_45884511	0.13	0.15	0.08	0	0	0	0	0.135672	-0.00185441	0.804288	0.00620863
chr20_63942597	0.15	0.1	0.12	0.12	0	0	0	0.15407	-0.0018506	0.809466	0.00579331
chr8_1786279	0.14	0.11	0.12	0	0	0	0	0.136846	-0.00184881	0.821815	0.0048744
chr10_125076810	0.14	0.11	0.12	0	0	0	0	0.136846	-0.00184881	0.821815	0.0048744
chr19_4063200	0.14	0.11	0.12	0	0	0	0	0.136846	-0.00184881	0.821815	0.0048744
chr19_35002430	0.14	0.11	0.12	0	0	0	0	0.136846	-0.00184881	0.821815	0.0048744
chr11_67431524	0.12	0.15	0.1	0.11	0	0	0	0.15254	-0.00184836	0.835812	0.00394978
chr8_85815572	0.15	0.13	0.07	0	0	0	0	0.133857	-0.0018459	0.811369	0.0056452
chr17_46020748	0.15	0.11	0.1	0	0	0	0	0.135244	-0.001845	0.832778	0.00413997
chr19_16080789	0.15	0.11	0.1	0	0	0	0	0.135244	-0.001845	0.832778	0.00413997
chr19_17751128	0.17	0.1	0.08	0.1	0	0	0	0.148091	-0.00184478	0.823555	0.00475277
chr1_149858581	0.14	0.13	0.09	0.09	0	0	0	0.147949	-0.00184165	0.91053	0.000840387
chr20_62205003	0.16	0.11	0.08	0	0	0	0	0.133643	-0.0018412	0.813311	0.00549651
chr1_23559575	0.12	0.14	0.11	0	0	0	0	0.13649	-0.00184097	0.814864	0.00537941
chr4_25915511	0.12	0.14	0.11	0	0	0	0	0.13649	-0.00184097	0.814864	0.00537941
chr5_76717658	0.12	0.14	0.11	0	0	0	0	0.13649	-0.00184097	0.814864	0.00537941
chr5_172669424	0.12	0.14	0.11	0	0	0	0	0.13649	-0.00184097	0.814864	0.00537941
chr5_176874167	0.12	0.14	0.11	0	0	0	0	0.13649	-0.00184097	0.814864	0.00537941
chr7_151795519	0.12	0.14	0.11	0	0	0	0	0.13649	-0.00184097	0.814864	0.00537941
chr9_127936439	0.12	0.14	0.11	0	0	0	0	0.13649	-0.00184097	0.814864	0.00537941
chr10_102681695	0.12	0.14	0.11	0	0	0	0	0.13649	-0.00184097	0.814864	0.00537941
chr15_45139455	0.12	0.14	0.11	0	0	0	0	0.13649	-0.00184097	0.814864	0.00537941
chr16_2021085	0.12	0.14	0.11	0	0	0	0	0.13649	-0.00184097	0.814864	0.00537941
chr5_180799321	0.13	0.14	0.09	0	0	0	0	0.134889	-0.00183717	0.82572	0.00460419
chr10_133069130	0.13	0.14	0.09	0	0	0	0	0.134889	-0.00183717	0.82572	0.00460419
chr16_11233922	0.13	0.12	0.12	0	0	0	0	0.136276	-0.00183627	0.823112	0.00478356
chr19_16251424	0.13	0.12	0.12	0	0	0	0	0.136276	-0.00183627	0.823112	0.00478356
chr4_183397699	0.11	0.14	0.13	0.11	0	0	0	0.153358	-0.00183493	0.813903	0.00545171
chr17_47099206	0.11	0.14	0.13	0.11	0	0	0	0.153358	-0.00183493	0.813903	0.00545171
chr9_127940450	0.14	0.14	0.07	0	0	0	0	0.133287	-0.00183336	0.806404	0.00603671
chr3_125142959	0.14	0.12	0.1	0	0	0	0	0.134675	-0.00183247	0.84084	0.00364674
chr19_54465616	0.14	0.12	0.1	0	0	0	0	0.134675	-0.00183247	0.84084	0.00364674
chr2_10141031	0.15	0.12	0.08	0	0	0	0	0.133074	-0.00182866	0.827151	0.00450758
chr10_133678594	0.15	0.12	0.08	0	0	0	0	0.133074	-0.00182866	0.827151	0.00450758
chrX_2613306	0.15	0.12	0.08	0	0	0	0	0.133074	-0.00182866	0.827151	0.00450758
chr14_103593254	0.13	0.14	0.09	0.1	0	0	0	0.148767	-0.00182821	0.875207	0.00195779
chr22_20551055	0.15	0.1	0.11	0	0	0	0	0.134461	-0.00182777	0.81729	0.0051996
chr14_99184084	0.12	0.15	0.09	0	0	0	0	0.134319	-0.00182463	0.802189	0.00638212
chr19_587818	0.16	0.1	0.09	0	0	0	0	0.13286	-0.00182396	0.81034	0.00572499
chr12_48715552	0.14	0.12	0.1	0.1	0	0	0	0.148554	-0.00182351	0.892689	0.00133324
chr1_241980854	0.13	0.13	0.1	0	0	0	0	0.134105	-0.00181993	0.835935	0.00394217
chr11_67113111	0.13	0.11	0.13	0	0	0	0	0.135493	-0.00181904	0.801599	0.0064314
chr20_62727181	0.11	0.13	0.14	0.1	0	0	0	0.151187	-0.00181859	0.821703	0.00488228
chr2_238104945	0.14	0.11	0.11	0	0	0	0	0.133892	-0.00181523	0.831622	0.00421388
chr17_1567298	0.14	0.11	0.11	0	0	0	0	0.133892	-0.00181523	0.831622	0.00421388
chr19_18683150	0.14	0.11	0.11	0	0	0	0	0.133892	-0.00181523	0.831622	0.00421388
chr10_5839871	0.15	0.11	0.09	0	0	0	0	0.13229	-0.00181143	0.830956	0.00425688
chr11_119219871	0.15	0.11	0.09	0	0	0	0	0.13229	-0.00181143	0.830956	0.00425688
chr2_91448257	0.12	0.14	0.1	0	0	0	0	0.133536	-0.0018074	0.817989	0.00514853
chr2_237604561	0.12	0.14	0.1	0	0	0	0	0.133536	-0.0018074	0.817989	0.00514853
chr3_149753305	0.12	0.14	0.1	0	0	0	0	0.133536	-0.0018074	0.817989	0.00514853
chr10_76111844	0.12	0.14	0.1	0	0	0	0	0.133536	-0.0018074	0.817989	0.00514853
chr11_65383805	0.12	0.14	0.1	0	0	0	0	0.133536	-0.0018074	0.817989	0.00514853
chr12_6142762	0.12	0.14	0.1	0	0	0	0	0.133536	-0.0018074	0.817989	0.00514853
chr16_30895820	0.12	0.14	0.1	0	0	0	0	0.133536	-0.0018074	0.817989	0.00514853
chr16_85041275	0.12	0.14	0.1	0	0	0	0	0.133536	-0.0018074	0.817989	0.00514853
chr17_81966585	0.12	0.14	0.1	0	0	0	0	0.133536	-0.0018074	0.817989	0.00514853
chr19_11048780	0.12	0.14	0.1	0	0	0	0	0.133536	-0.0018074	0.817989	0.00514853
chr17_75130409	0.13	0.14	0.08	0	0	0	0	0.131935	-0.00180359	0.817296	0.00519913
chr7_6607986	0.13	0.12	0.11	0	0	0	0	0.133322	-0.0018027	0.833358	0.00410313
chr1_32109271	0.14	0.12	0.09	0	0	0	0	0.131721	-0.00179889	0.839482	0.0037271
chr11_33256601	0.14	0.12	0.09	0	0	0	0	0.131721	-0.00179889	0.839482	0.0037271
chr14_68948525	0.14	0.12	0.09	0	0	0	0	0.131721	-0.00179889	0.839482	0.0037271
chr19_2699900	0.14	0.12	0.09	0	0	0	0	0.131721	-0.00179889	0.839482	0.0037271
chr22_48243735	0.12	0.12	0.13	0.09	0	0	0	0.147415	-0.00179844	0.875678	0.00193901
chr7_44794923	0.14	0.1	0.12	0	0	0	0	0.133109	-0.00179799	0.809501	0.00579061
chr7_99471470	0.14	0.1	0.12	0	0	0	0	0.133109	-0.00179799	0.809501	0.00579061
chr17_75077218	0.14	0.1	0.12	0	0	0	0	0.133109	-0.00179799	0.809501	0.00579061
chr19_10749808	0.14	0.1	0.12	0	0	0	0	0.133109	-0.00179799	0.809501	0.00579061
chrX_375404	0.15	0.12	0.07	0	0	0	0	0.13012	-0.00179508	0.813264	0.00550006
chr11_778345	0.13	0.1	0.14	0.08	0	0	0	0.145813	-0.00179464	0.857426	0.00275099
chr17_7150511	0.15	0.1	0.1	0	0	0	0	0.131507	-0.00179419	0.821738	0.00487977
chr18_50282539	0.13	0.14	0.08	0.11	0	0	0	0.147201	-0.00179374	0.828907	0.00439075
chr5_1073850	0.12	0.13	0.11	0	0	0	0	0.132753	-0.00179016	0.821809	0.00487483
chr19_46756259	0.12	0.13	0.11	0	0	0	0	0.132753	-0.00179016	0.821809	0.00487483
chr17_78354062	0.15	0.08	0.13	0.05	0	0	0	0.139835	-0.00178882	0.840849	0.0036462
chr5_115839639	0.14	0.11	0.1	0	0	0	0	0.130938	-0.00178165	0.837082	0.00387177
chr9_114590025	0.14	0.11	0.1	0	0	0	0	0.130938	-0.00178165	0.837082	0.00387177
chr11_57669747	0.14	0.11	0.1	0	0	0	0	0.130938	-0.00178165	0.837082	0.00387177
chr17_45249548	0.14	0.11	0.1	0	0	0	0	0.130938	-0.00178165	0.837082	0.00387177
chr19_47225502	0.14	0.11	0.1	0	0	0	0	0.130938	-0.00178165	0.837082	0.00387177
chr16_85551616	0.13	0.11	0.12	0.07	0	0	0	0.142255	-0.00177919	0.923042	0.0005739
chr9_133681744	0.13	0.11	0.12	0.08	0	0	0	0.143643	-0.0017783	0.911405	0.000819716
chr12_132763403	0.15	0.11	0.08	0	0	0	0	0.129336	-0.00177785	0.823784	0.00473691
chr3_53256623	0.12	0.14	0.09	0	0	0	0	0.130582	-0.00177382	0.816245	0.0052766
chr10_119532788	0.12	0.14	0.09	0	0	0	0	0.130582	-0.00177382	0.816245	0.0052766
chr12_123150121	0.12	0.14	0.09	0	0	0	0	0.130582	-0.00177382	0.816245	0.0052766
chr19_53939715	0.12	0.14	0.09	0	0	0	0	0.130582	-0.00177382	0.816245	0.0052766
chr17_59154060	0.12	0.12	0.12	0	0	0	0	0.13197	-0.00177292	0.81259	0.00555147
chr19_33391311	0.12	0.16	0.06	0.06	0	0	0	0.137521	-0.00176934	0.820708	0.0049527
chr22_49134048	0.13	0.12	0.1	0	0	0	0	0.130368	-0.00176912	0.839216	0.00374298
chr2_97724082	0.11	0.14	0.11	0.1	0	0	0	0.146062	-0.00176867	0.846925	0.00329989
chr6_139137892	0.14	0.12	0.08	0	0	0	0	0.128767	-0.00176531	0.83261	0.00415061
chr7_148986102	0.14	0.12	0.08	0	0	0	0	0.128767	-0.00176531	0.83261	0.00415061
chr10_12459239	0.14	0.12	0.08	0	0	0	0	0.128767	-0.00176531	0.83261	0.00415061
chr2_41697785	0.12	0.14	0.09	0.1	0	0	0	0.144461	-0.00176486	0.857841	0.00273051
chr1_201954060	0.14	0.1	0.11	0	0	0	0	0.130155	-0.00176442	0.820964	0.00493454
chr10_93060325	0.14	0.1	0.11	0	0	0	0	0.130155	-0.00176442	0.820964	0.00493454
chr11_75398062	0.14	0.1	0.11	0	0	0	0	0.130155	-0.00176442	0.820964	0.00493454
chr14_99199199	0.14	0.1	0.11	0	0	0	0	0.130155	-0.00176442	0.820964	0.00493454
chr15_99440790	0.14	0.1	0.11	0	0	0	0	0.130155	-0.00176442	0.820964	0.00493454
chr16_88068381	0.14	0.1	0.11	0	0	0	0	0.130155	-0.00176442	0.820964	0.00493454
chr20_45293202	0.14	0.1	0.11	0	0	0	0	0.130155	-0.00176442	0.820964	0.00493454
chr20_62684920	0.12	0.12	0.12	0.1	0	0	0	0.145849	-0.00176397	0.864432	0.00241852
chr15_89354697	0.15	0.1	0.09	0	0	0	0	0.128553	-0.00176061	0.821305	0.00491037
chr1_10751640	0.12	0.13	0.1	0	0	0	0	0.129799	-0.00175658	0.827365	0.00449325
chr10_119499248	0.12	0.13	0.1	0	0	0	0	0.129799	-0.00175658	0.827365	0.00449325
chr19_48195322	0.13	0.11	0.11	0	0	0	0	0.129585	-0.00175188	0.829916	0.00432447
chr11_69303500	0.11	0.13	0.12	0.1	0	0	0	0.145279	-0.00175143	0.844834	0.00341663
chr2_25242357	0.14	0.11	0.09	0	0	0	0	0.127984	-0.00174807	0.837467	0.00384833
chr11_2405357	0.14	0.11	0.09	0	0	0	0	0.127984	-0.00174807	0.837467	0.00384833
chr13_98578685	0.14	0.11	0.09	0	0	0	0	0.127984	-0.00174807	0.837467	0.00384833
chr15_22758215	0.14	0.11	0.09	0	0	0	0	0.127984	-0.00174807	0.837467	0.00384833
chr15_40323087	0.14	0.11	0.09	0	0	0	0	0.127984	-0.00174807	0.837467	0.00384833
chr6_157535840	0.12	0.13	0.1	0.12	0	0	0	0.146454	-0.00174584	0.805667	0.00609622
chr15_90930610	0.11	0.14	0.1	0	0	0	0	0.129229	-0.00174405	0.802117	0.00638813
chr19_32408188	0.11	0.14	0.1	0	0	0	0	0.129229	-0.00174405	0.802117	0.00638813
chr20_6007091	0.11	0.14	0.1	0	0	0	0	0.129229	-0.00174405	0.802117	0.00638813
chr17_21421486	0.15	0.09	0.1	0	0	0	0	0.12777	-0.00174337	0.805302	0.00612583
chr19_4832128	0.15	0.09	0.1	0	0	0	0	0.12777	-0.00174337	0.805302	0.00612583
chr2_200868932	0.12	0.14	0.08	0	0	0	0	0.127628	-0.00174024	0.809128	0.00581985
chr7_4684921	0.12	0.14	0.08	0	0	0	0	0.127628	-0.00174024	0.809128	0.00581985
chr9_36194614	0.12	0.14	0.08	0	0	0	0	0.127628	-0.00174024	0.809128	0.00581985
chr9_97121223	0.12	0.14	0.08	0	0	0	0	0.127628	-0.00174024	0.809128	0.00581985
chr11_72819905	0.12	0.14	0.08	0	0	0	0	0.127628	-0.00174024	0.809128	0.00581985
chr16_11171527	0.12	0.14	0.08	0	0	0	0	0.127628	-0.00174024	0.809128	0.00581985
chr19_54204445	0.12	0.14	0.08	0	0	0	0	0.127628	-0.00174024	0.809128	0.00581985
chr1_6579602	0.12	0.12	0.11	0	0	0	0	0.129016	-0.00173934	0.825074	0.00464823
chr7_75100125	0.12	0.12	0.11	0	0	0	0	0.129016	-0.00173934	0.825074	0.00464823
chr7_135663532	0.12	0.12	0.11	0	0	0	0	0.129016	-0.00173934	0.825074	0.00464823
chr8_81525371	0.12	0.12	0.11	0	0	0	0	0.129016	-0.00173934	0.825074	0.00464823
chr17_40419238	0.12	0.12	0.11	0	0	0	0	0.129016	-0.00173934	0.825074	0.00464823
chr19_2288331	0.12	0.12	0.11	0	0	0	0	0.129016	-0.00173934	0.825074	0.00464823
chr22_20552204	0.12	0.12	0.11	0	0	0	0	0.129016	-0.00173934	0.825074	0.00464823
chr22_49724509	0.13	0.12	0.09	0	0	0	0	0.127414	-0.00173554	0.839927	0.00370062
chr7_1049651	0.13	0.1	0.12	0	0	0	0	0.128802	-0.00173464	0.806828	0.00600264
chr9_107437471	0.13	0.1	0.12	0	0	0	0	0.128802	-0.00173464	0.806828	0.00600264
chr17_38923507	0.11	0.12	0.13	0.1	0	0	0	0.144496	-0.0017342	0.828287	0.00443177
chr6_5258211	0.14	0.12	0.07	0	0	0	0	0.125813	-0.00173173	0.819871	0.00501249
chr7_782324	0.14	0.12	0.07	0	0	0	0	0.125813	-0.00173173	0.819871	0.00501249
chr10_124557988	0.14	0.12	0.07	0	0	0	0	0.125813	-0.00173173	0.819871	0.00501249
chr14_51650425	0.14	0.12	0.07	0	0	0	0	0.125813	-0.00173173	0.819871	0.00501249
chr15_34225730	0.14	0.12	0.07	0	0	0	0	0.125813	-0.00173173	0.819871	0.00501249
chr19_10542969	0.14	0.12	0.07	0	0	0	0	0.125813	-0.00173173	0.819871	0.00501249
chr2_20446356	0.14	0.1	0.1	0	0	0	0	0.127201	-0.00173084	0.828146	0.00444113
chr7_6059809	0.14	0.1	0.1	0	0	0	0	0.127201	-0.00173084	0.828146	0.00444113
chr9_111481483	0.14	0.1	0.1	0	0	0	0	0.127201	-0.00173084	0.828146	0.00444113
chr17_19866482	0.12	0.12	0.11	0.1	0	0	0	0.142895	-0.00173039	0.869696	0.00218595
chr17_3923870	0.15	0.1	0.08	0	0	0	0	0.125599	-0.00172703	0.815426	0.00533743
chr19_54461427	0.15	0.1	0.08	0	0	0	0	0.125599	-0.00172703	0.815426	0.00533743
chr20_36487851	0.15	0.1	0.08	0	0	0	0	0.125599	-0.00172703	0.815426	0.00533743
chr19_3824403	0.11	0.13	0.11	0	0	0	0	0.128446	-0.00172681	0.806332	0.00604253
chr1_32107590	0.14	0.1	0.1	0.08	0	0	0	0.138304	-0.00172367	0.911559	0.000816114
chr3_47804510	0.12	0.11	0.12	0	0	0	0	0.128233	-0.00172211	0.808802	0.00584558
chr8_129989912	0.12	0.11	0.12	0	0	0	0	0.128233	-0.00172211	0.808802	0.00584558
chr12_7918753	0.12	0.11	0.12	0	0	0	0	0.128233	-0.00172211	0.808802	0.00584558
chr14_100377752	0.12	0.11	0.12	0	0	0	0	0.128233	-0.00172211	0.808802	0.00584558
chr16_11350567	0.12	0.11	0.12	0	0	0	0	0.128233	-0.00172211	0.808802	0.00584558
chr7_54757968	0.14	0.12	0.07	0.11	0	0	0	0.14108	-0.00172188	0.810571	0.00570702
chr17_75765480	0.14	0.12	0.07	0.11	0	0	0	0.14108	-0.00172188	0.810571	0.00570702
chr16_4793163	0.15	0.1	0.08	0.08	0	0	0	0.136703	-0.00171987	0.886829	0.00152626
chr10_1102546	0.13	0.13	0.07	0	0	0	0	0.125244	-0.0017192	0.815027	0.0053672
chr1_112785339	0.14	0.11	0.08	0	0	0	0	0.12503	-0.0017145	0.83215	0.00417999
chr12_8836725	0.14	0.11	0.08	0	0	0	0	0.12503	-0.0017145	0.83215	0.00417999
chr19_46364017	0.14	0.11	0.08	0	0	0	0	0.12503	-0.0017145	0.83215	0.00417999
chr7_6530020	0.14	0.09	0.11	0	0	0	0	0.126418	-0.0017136	0.804762	0.00616985
chr2_48313363	0.11	0.14	0.09	0	0	0	0	0.126276	-0.00171047	0.801821	0.00641285
chr9_134836702	0.11	0.14	0.09	0	0	0	0	0.126276	-0.00171047	0.801821	0.00641285
chr19_7489879	0.11	0.14	0.09	0	0	0	0	0.126276	-0.00171047	0.801821	0.00641285
chr22_39452012	0.15	0.09	0.09	0	0	0	0	0.124816	-0.0017098	0.806137	0.00605823
chr5_181188230	0.12	0.12	0.1	0	0	0	0	0.126062	-0.00170577	0.833201	0.00411307
chr19_45904179	0.12	0.12	0.1	0	0	0	0	0.126062	-0.00170577	0.833201	0.00411307
chr10_133741539	0.17	0.15	0.13	0.08	0.09	0.06	0	0.174603	-0.00170509	0.912058	0.000804488
chr6_32166687	0.13	0.12	0.08	0	0	0	0	0.124461	-0.00170196	0.834839	0.00401012
chr17_42965221	0.13	0.1	0.11	0	0	0	0	0.125848	-0.00170107	0.821245	0.00491462
chr19_6831261	0.13	0.1	0.11	0	0	0	0	0.125848	-0.00170107	0.821245	0.00491462
chr2_105749936	0.14	0.12	0.06	0	0	0	0	0.122859	-0.00169816	0.801132	0.0064706
chr5_1100791	0.14	0.12	0.06	0	0	0	0	0.122859	-0.00169816	0.801132	0.0064706
chr7_1934685	0.14	0.12	0.06	0	0	0	0	0.122859	-0.00169816	0.801132	0.0064706
chr8_2181489	0.14	0.12	0.06	0	0	0	0	0.122859	-0.00169816	0.801132	0.0064706
chr11_62672792	0.14	0.12	0.06	0	0	0	0	0.122859	-0.00169816	0.801132	0.0064706
chr11_77591992	0.14	0.12	0.06	0	0	0	0	0.122859	-0.00169816	0.801132	0.0064706
chr12_122501916	0.14	0.12	0.06	0	0	0	0	0.122859	-0.00169816	0.801132	0.0064706
chr1_6506963	0.14	0.1	0.09	0	0	0	0	0.124247	-0.00169726	0.830234	0.00430374
chr19_10739150	0.14	0.1	0.09	0	0	0	0	0.124247	-0.00169726	0.830234	0.00430374
chr5_179796809	0.15	0.1	0.07	0	0	0	0	0.122646	-0.00169345	0.8037	0.00625688
chr9_137032469	0.12	0.13	0.08	0	0	0	0	0.123891	-0.00168943	0.822587	0.00482022
chr12_124187030	0.12	0.13	0.08	0	0	0	0	0.123891	-0.00168943	0.822587	0.00482022
chr8_144284904	0.12	0.11	0.11	0	0	0	0	0.125279	-0.00168853	0.823841	0.004733
chr16_30562012	0.12	0.11	0.11	0	0	0	0	0.125279	-0.00168853	0.823841	0.004733
chr20_25495239	0.12	0.11	0.11	0	0	0	0	0.125279	-0.00168853	0.823841	0.004733
chr20_53608051	0.12	0.11	0.11	0	0	0	0	0.125279	-0.00168853	0.823841	0.004733
chr22_37417930	0.12	0.11	0.11	0	0	0	0	0.125279	-0.00168853	0.823841	0.004733
chr7_73739800	0.15	0.1	0.07	0.09	0	0	0	0.135137	-0.0016854	0.843706	0.00348065
chr12_121785801	0.13	0.11	0.09	0	0	0	0	0.123677	-0.00168472	0.840798	0.00364919
chr19_54465665	0.13	0.11	0.09	0	0	0	0	0.123677	-0.00168472	0.840798	0.00364919
chr1_39408957	0.14	0.11	0.07	0	0	0	0	0.122076	-0.00168092	0.820677	0.0049549
chr4_89305359	0.14	0.11	0.07	0	0	0	0	0.122076	-0.00168092	0.820677	0.0049549
chr14_104511432	0.14	0.09	0.1	0	0	0	0	0.123464	-0.00168002	0.813456	0.00548549
chr2_127408981	0.11	0.12	0.11	0	0	0	0	0.124709	-0.00167599	0.811654	0.00562325
chr2_131040970	0.11	0.12	0.11	0	0	0	0	0.124709	-0.00167599	0.811654	0.00562325
chr3_13111406	0.11	0.12	0.11	0	0	0	0	0.124709	-0.00167599	0.811654	0.00562325
chr11_238285	0.11	0.12	0.11	0	0	0	0	0.124709	-0.00167599	0.811654	0.00562325
chr12_34349205	0.11	0.12	0.11	0	0	0	0	0.124709	-0.00167599	0.811654	0.00562325
chr12_121808790	0.11	0.12	0.11	0	0	0	0	0.124709	-0.00167599	0.811654	0.00562325
chr22_50278134	0.11	0.12	0.11	0	0	0	0	0.124709	-0.00167599	0.811654	0.00562325
chr1_12041049	0.12	0.12	0.09	0	0	0	0	0.123108	-0.00167219	0.836094	0.00393235
chr2_97660856	0.12	0.12	0.09	0	0	0	0	0.123108	-0.00167219	0.836094	0.00393235
chr11_62598933	0.12	0.12	0.09	0	0	0	0	0.123108	-0.00167219	0.836094	0.00393235
chr11_66632784	0.12	0.12	0.09	0	0	0	0	0.123108	-0.00167219	0.836094	0.00393235
chr14_75453475	0.12	0.12	0.09	0	0	0	0	0.123108	-0.00167219	0.836094	0.00393235
chr16_70344642	0.12	0.12	0.09	0	0	0	0	0.123108	-0.00167219	0.836094	0.00393235
chr17_78934389	0.12	0.12	0.09	0	0	0	0	0.123108	-0.00167219	0.836094	0.00393235
chr19_576952	0.12	0.12	0.09	0	0	0	0	0.123108	-0.00167219	0.836094	0.00393235
chr10_1099273	0.13	0.12	0.07	0	0	0	0	0.121507	-0.00166838	0.823474	0.00475841
chr17_50946137	0.12	0.14	0.06	0.07	0	0	0	0.131435	-0.00166682	0.853584	0.00294463
chr9_137579496	0.14	0.1	0.08	0	0	0	0	0.121293	-0.00166368	0.826503	0.00455116
chr11_112228426	0.14	0.1	0.08	0	0	0	0	0.121293	-0.00166368	0.826503	0.00455116
chr12_131951239	0.14	0.1	0.08	0	0	0	0	0.121293	-0.00166368	0.826503	0.00455116
chr14_88566098	0.14	0.1	0.08	0	0	0	0	0.121293	-0.00166368	0.826503	0.00455116
chr17_79977339	0.14	0.1	0.08	0	0	0	0	0.121293	-0.00166368	0.826503	0.00455116
chr19_38853954	0.14	0.1	0.08	0	0	0	0	0.121293	-0.00166368	0.826503	0.00455116
chr9_125261245	0.12	0.1	0.12	0.11	0	0	0	0.139763	-0.00166144	0.801771	0.00641705
chr10_79240300	0.13	0.08	0.13	0.07	0	0	0	0.133998	-0.00166032	0.834324	0.00404233
chr18_13613638	0.11	0.13	0.09	0	0	0	0	0.122539	-0.00165965	0.815959	0.00529776
chr1_1227452	0.1	0.15	0.08	0.09	0	0	0	0.135243	-0.00165629	0.803075	0.0063085
chr17_81412681	0.12	0.13	0.07	0	0	0	0	0.120937	-0.00165585	0.811146	0.00566246
chr19_45690309	0.12	0.13	0.07	0	0	0	0	0.120937	-0.00165585	0.811146	0.00566246
chr2_241726136	0.12	0.11	0.1	0	0	0	0	0.122325	-0.00165495	0.834588	0.00402582
chr19_2078423	0.12	0.11	0.1	0	0	0	0	0.122325	-0.00165495	0.834588	0.00402582
chr16_11610293	0.13	0.11	0.08	0	0	0	0	0.120723	-0.00165115	0.83761	0.00383964
chr5_1296220	0.13	0.09	0.11	0	0	0	0	0.122111	-0.00165025	0.806741	0.00600965
chr1_1667328	0.14	0.11	0.06	0	0	0	0	0.119122	-0.00164734	0.802833	0.00632855
chr1_230211660	0.14	0.11	0.06	0	0	0	0	0.119122	-0.00164734	0.802833	0.00632855
chr2_218012450	0.14	0.11	0.06	0	0	0	0	0.119122	-0.00164734	0.802833	0.00632855
chr6_36027733	0.14	0.11	0.06	0	0	0	0	0.119122	-0.00164734	0.802833	0.00632855
chr11_46705380	0.14	0.11	0.06	0	0	0	0	0.119122	-0.00164734	0.802833	0.00632855
chr15_83006529	0.14	0.11	0.06	0	0	0	0	0.119122	-0.00164734	0.802833	0.00632855
chr19_1600055	0.14	0.11	0.06	0	0	0	0	0.119122	-0.00164734	0.802833	0.00632855
chr5_1496605	0.14	0.09	0.09	0	0	0	0	0.12051	-0.00164645	0.817112	0.00521264
chr7_4700089	0.14	0.09	0.09	0	0	0	0	0.12051	-0.00164645	0.817112	0.00521264
chr3_177359206	0.11	0.12	0.1	0	0	0	0	0.121755	-0.00164242	0.821992	0.00486191
chr12_6770093	0.11	0.12	0.1	0	0	0	0	0.121755	-0.00164242	0.821992	0.00486191
chr17_13017095	0.11	0.12	0.1	0	0	0	0	0.121755	-0.00164242	0.821992	0.00486191
chr18_79460615	0.11	0.12	0.1	0	0	0	0	0.121755	-0.00164242	0.821992	0.00486191
chr19_16466947	0.14	0.11	0.06	0.08	0	0	0	0.130225	-0.00164018	0.859627	0.00264369
chr1_146386410	0.12	0.12	0.08	0	0	0	0	0.120154	-0.00163861	0.83296	0.00412836
chr2_7034225	0.12	0.12	0.08	0	0	0	0	0.120154	-0.00163861	0.83296	0.00412836
chr6_170452738	0.12	0.12	0.08	0	0	0	0	0.120154	-0.00163861	0.83296	0.00412836
chr10_303048	0.12	0.12	0.08	0	0	0	0	0.120154	-0.00163861	0.83296	0.00412836
chr11_126367580	0.12	0.12	0.08	0	0	0	0	0.120154	-0.00163861	0.83296	0.00412836
chr14_73853481	0.12	0.12	0.08	0	0	0	0	0.120154	-0.00163861	0.83296	0.00412836
chr16_3503118	0.12	0.12	0.08	0	0	0	0	0.120154	-0.00163861	0.83296	0.00412836
chr16_84609187	0.12	0.12	0.08	0	0	0	0	0.120154	-0.00163861	0.83296	0.00412836
chr8_141411312	0.12	0.1	0.11	0	0	0	0	0.121542	-0.00163771	0.817293	0.00519935
chr12_112127237	0.12	0.1	0.11	0	0	0	0	0.121542	-0.00163771	0.817293	0.00519935
chr15_65610336	0.12	0.1	0.11	0	0	0	0	0.121542	-0.00163771	0.817293	0.00519935
chr16_84949791	0.12	0.1	0.11	0	0	0	0	0.121542	-0.00163771	0.817293	0.00519935
chr19_1134450	0.12	0.1	0.11	0	0	0	0	0.121542	-0.00163771	0.817293	0.00519935
chr9_34180966	0.13	0.1	0.09	0	0	0	0	0.11994	-0.00163391	0.836319	0.00391853
chr10_42150036	0.13	0.1	0.09	0	0	0	0	0.11994	-0.00163391	0.836319	0.00391853
chr4_82893141	0.14	0.1	0.07	0	0	0	0	0.118339	-0.0016301	0.816397	0.00526532
chr5_77779500	0.14	0.1	0.07	0	0	0	0	0.118339	-0.0016301	0.816397	0.00526532
chr11_33256875	0.14	0.1	0.07	0	0	0	0	0.118339	-0.0016301	0.816397	0.00526532
chr11_117145051	0.14	0.1	0.07	0	0	0	0	0.118339	-0.0016301	0.816397	0.00526532
chr16_89442146	0.14	0.1	0.07	0	0	0	0	0.118339	-0.0016301	0.816397	0.00526532
chr21_46600974	0.14	0.1	0.07	0	0	0	0	0.118339	-0.0016301	0.816397	0.00526532
chr2_218368473	0.24	0.17	0.22	0.18	0.1	0.14	0.08	0.23535	-0.00162719	0.809034	0.00582731
chr17_78674616	0.11	0.13	0.08	0	0	0	0	0.119585	-0.00162607	0.812366	0.00556854
chr19_1228959	0.11	0.13	0.08	0	0	0	0	0.119585	-0.00162607	0.812366	0.00556854
chr7_102435876	0.11	0.11	0.11	0	0	0	0	0.120972	-0.00162518	0.81259	0.00555147
chr16_74666059	0.11	0.11	0.11	0	0	0	0	0.120972	-0.00162518	0.81259	0.00555147
chr19_48195002	0.11	0.11	0.11	0	0	0	0	0.120972	-0.00162518	0.81259	0.00555147
chr20_47395938	0.11	0.11	0.11	0	0	0	0	0.120972	-0.00162518	0.81259	0.00555147
chr21_34955557	0.11	0.11	0.11	0	0	0	0	0.120972	-0.00162518	0.81259	0.00555147
chr6_28898450	0.12	0.11	0.09	0	0	0	0	0.119371	-0.00162137	0.840029	0.00369457
chr19_6887275	0.12	0.11	0.09	0	0	0	0	0.119371	-0.00162137	0.840029	0.00369457
chr16_4810560	0.15	0.1	0.05	0.07	0	0	0	0.126453	-0.00162003	0.823326	0.00476869
chr16_86996864	0.13	0.11	0.07	0	0	0	0	0.11777	-0.00161757	0.827801	0.00446411
chr19_54312096	0.13	0.11	0.07	0	0	0	0	0.11777	-0.00161757	0.827801	0.00446411
chr3_49019196	0.13	0.09	0.1	0	0	0	0	0.119157	-0.00161667	0.818766	0.00509204
chr7_5403252	0.13	0.09	0.1	0	0	0	0	0.119157	-0.00161667	0.818766	0.00509204
chr12_104301526	0.11	0.11	0.11	0.11	0	0	0	0.136239	-0.00161533	0.80277	0.0063338
chr17_77482847	0.12	0.09	0.12	0.08	0	0	0	0.131862	-0.00161331	0.861271	0.00256524
chr11_61360702	0.14	0.09	0.08	0	0	0	0	0.117556	-0.00161287	0.814916	0.00537548
chr12_121466003	0.14	0.09	0.08	0	0	0	0	0.117556	-0.00161287	0.814916	0.00537548
chr15_59371268	0.14	0.09	0.08	0	0	0	0	0.117556	-0.00161287	0.814916	0.00537548
chr9_86284366	0.12	0.11	0.09	0.1	0	0	0	0.13325	-0.00161242	0.855247	0.00285979
chr9_97986747	0.12	0.09	0.12	0.1	0	0	0	0.134638	-0.00161152	0.809021	0.0058283
chr12_4135086	0.11	0.12	0.09	0	0	0	0	0.118801	-0.00160884	0.82709	0.00451166
chr16_8951097	0.11	0.12	0.09	0	0	0	0	0.118801	-0.00160884	0.82709	0.00451166
chr19_3041315	0.11	0.12	0.09	0	0	0	0	0.118801	-0.00160884	0.82709	0.00451166
chr2_8592727	0.12	0.12	0.07	0	0	0	0	0.1172	-0.00160503	0.823182	0.00477871
chr3_32400591	0.12	0.12	0.07	0	0	0	0	0.1172	-0.00160503	0.823182	0.00477871
chr9_129341553	0.12	0.12	0.07	0	0	0	0	0.1172	-0.00160503	0.823182	0.00477871
chr14_70639564	0.12	0.12	0.07	0	0	0	0	0.1172	-0.00160503	0.823182	0.00477871
chr19_42250430	0.12	0.12	0.07	0	0	0	0	0.1172	-0.00160503	0.823182	0.00477871
chr11_64766135	0.12	0.1	0.1	0	0	0	0	0.118588	-0.00160414	0.830581	0.00428114
chr16_3086416	0.12	0.1	0.1	0	0	0	0	0.118588	-0.00160414	0.830581	0.00428114
chr17_1769364	0.12	0.1	0.1	0	0	0	0	0.118588	-0.00160414	0.830581	0.00428114
chr19_46715801	0.12	0.1	0.1	0	0	0	0	0.118588	-0.00160414	0.830581	0.00428114
chr4_8188114	0.13	0.1	0.08	0	0	0	0	0.116986	-0.00160033	0.835093	0.00399435
chr17_76995214	0.11	0.12	0.09	0.11	0	0	0	0.134068	-0.00159899	0.804336	0.00620466
chr20_62814093	0.12	0.12	0.07	0.1	0	0	0	0.131079	-0.00159608	0.825837	0.00459622
chr9_137075366	0.13	0.12	0.05	0.06	0	0	0	0.123926	-0.00159585	0.860578	0.00259811
chr2_74120886	0.11	0.13	0.07	0	0	0	0	0.116631	-0.0015925	0.802338	0.00636965
chr20_47395960	0.11	0.13	0.07	0	0	0	0	0.116631	-0.0015925	0.802338	0.00636965
chr21_42243886	0.11	0.13	0.07	0	0	0	0	0.116631	-0.0015925	0.802338	0.00636965
chr22_36451181	0.13	0.1	0.08	0.09	0	0	0	0.129478	-0.00159227	0.87256	0.00206541
chr11_61746746	0.11	0.11	0.1	0	0	0	0	0.118018	-0.0015916	0.826006	0.00458476
chr15_68577103	0.11	0.11	0.1	0	0	0	0	0.118018	-0.0015916	0.826006	0.00458476
chr16_85624990	0.11	0.11	0.1	0	0	0	0	0.118018	-0.0015916	0.826006	0.00458476
chr21_43722192	0.11	0.11	0.1	0	0	0	0	0.118018	-0.0015916	0.826006	0.00458476
chr1_19070897	0.12	0.11	0.08	0	0	0	0	0.116417	-0.0015878	0.839213	0.00374316
chr1_145167731	0.12	0.11	0.08	0	0	0	0	0.116417	-0.0015878	0.839213	0.00374316
chr6_46688296	0.12	0.11	0.08	0	0	0	0	0.116417	-0.0015878	0.839213	0.00374316
chr9_92760497	0.12	0.11	0.08	0	0	0	0	0.116417	-0.0015878	0.839213	0.00374316
chr15_64616579	0.12	0.11	0.08	0	0	0	0	0.116417	-0.0015878	0.839213	0.00374316
chr20_44913544	0.12	0.11	0.08	0	0	0	0	0.116417	-0.0015878	0.839213	0.00374316
chr1_9856572	0.12	0.09	0.11	0	0	0	0	0.117805	-0.0015869	0.804688	0.0061759
chr11_119285047	0.12	0.09	0.11	0	0	0	0	0.117805	-0.0015869	0.804688	0.0061759
chr12_6163184	0.12	0.09	0.11	0	0	0	0	0.117805	-0.0015869	0.804688	0.0061759
chr17_82598847	0.12	0.09	0.11	0	0	0	0	0.117805	-0.0015869	0.804688	0.0061759
chr19_5905785	0.12	0.09	0.11	0	0	0	0	0.117805	-0.0015869	0.804688	0.0061759
chr4_39970831	0.13	0.11	0.06	0	0	0	0	0.114816	-0.00158399	0.811021	0.0056721
chr9_136435669	0.13	0.11	0.06	0	0	0	0	0.114816	-0.00158399	0.811021	0.0056721
chr14_99192796	0.13	0.11	0.06	0	0	0	0	0.114816	-0.00158399	0.811021	0.0056721
chr16_4653634	0.13	0.11	0.06	0	0	0	0	0.114816	-0.00158399	0.811021	0.0056721
chr16_28602616	0.13	0.09	0.09	0	0	0	0	0.116203	-0.00158309	0.825638	0.00460979
chr11_59136308	0.14	0.09	0.07	0	0	0	0	0.114602	-0.00157929	0.806214	0.00605199
chr11_68213308	0.14	0.09	0.07	0	0	0	0	0.114602	-0.00157929	0.806214	0.00605199
chr20_50822191	0.14	0.09	0.07	0	0	0	0	0.114602	-0.00157929	0.806214	0.00605199
chr1_28886265	0.1	0.12	0.1	0	0	0	0	0.117449	-0.00157907	0.804821	0.006165
chr1_228161581	0.1	0.12	0.1	0	0	0	0	0.117449	-0.00157907	0.804821	0.006165
chr2_239321260	0.1	0.12	0.1	0	0	0	0	0.117449	-0.00157907	0.804821	0.006165
chr9_37967453	0.1	0.12	0.1	0	0	0	0	0.117449	-0.00157907	0.804821	0.006165
chr15_29116317	0.1	0.12	0.1	0	0	0	0	0.117449	-0.00157907	0.804821	0.006165
chr16_84963385	0.1	0.12	0.1	0	0	0	0	0.117449	-0.00157907	0.804821	0.006165
chr19_36116274	0.1	0.12	0.1	0	0	0	0	0.117449	-0.00157907	0.804821	0.006165
chr19_4811116	0.12	0.11	0.08	0.11	0	0	0	0.131684	-0.00157795	0.802521	0.00635447
chr1_16157014	0.11	0.12	0.08	0	0	0	0	0.115848	-0.00157526	0.826014	0.00458425
chr1_28213439	0.11	0.12	0.08	0	0	0	0	0.115848	-0.00157526	0.826014	0.00458425
chr6_168231191	0.11	0.12	0.08	0	0	0	0	0.115848	-0.00157526	0.826014	0.00458425
chr7_4687394	0.11	0.12	0.08	0	0	0	0	0.115848	-0.00157526	0.826014	0.00458425
chr16_16334037	0.11	0.12	0.08	0	0	0	0	0.115848	-0.00157526	0.826014	0.00458425
chr17_30825507	0.11	0.12	0.08	0	0	0	0	0.115848	-0.00157526	0.826014	0.00458425
chr17_47099240	0.11	0.12	0.08	0	0	0	0	0.115848	-0.00157526	0.826014	0.00458425
chr19_3041887	0.11	0.12	0.08	0	0	0	0	0.115848	-0.00157526	0.826014	0.00458425
chr22_41621841	0.11	0.12	0.08	0	0	0	0	0.115848	-0.00157526	0.826014	0.00458425
chr2_218893644	0.11	0.1	0.11	0	0	0	0	0.117235	-0.00157436	0.808212	0.00589224
chr11_69648956	0.11	0.1	0.11	0	0	0	0	0.117235	-0.00157436	0.808212	0.00589224
chr17_81280918	0.11	0.1	0.11	0	0	0	0	0.117235	-0.00157436	0.808212	0.00589224
chr19_48195000	0.11	0.1	0.11	0	0	0	0	0.117235	-0.00157436	0.808212	0.00589224
chr19_55115516	0.11	0.1	0.11	0	0	0	0	0.117235	-0.00157436	0.808212	0.00589224
chr10_72078426	0.14	0.09	0.07	0.08	0	0	0	0.125705	-0.00157213	0.858557	0.00269552
chr2_233349932	0.12	0.12	0.06	0	0	0	0	0.114246	-0.00157145	0.806404	0.00603671
chr7_74659277	0.12	0.12	0.06	0	0	0	0	0.114246	-0.00157145	0.806404	0.00603671
chr7_102435175	0.12	0.12	0.06	0	0	0	0	0.114246	-0.00157145	0.806404	0.00603671
chr8_123417821	0.12	0.12	0.06	0	0	0	0	0.114246	-0.00157145	0.806404	0.00603671
chr16_4691814	0.12	0.12	0.06	0	0	0	0	0.114246	-0.00157145	0.806404	0.00603671
chr17_80272490	0.12	0.12	0.06	0	0	0	0	0.114246	-0.00157145	0.806404	0.00603671
chr17_82319364	0.12	0.12	0.06	0	0	0	0	0.114246	-0.00157145	0.806404	0.00603671
chr19_2520386	0.12	0.12	0.06	0	0	0	0	0.114246	-0.00157145	0.806404	0.00603671
chr19_17808901	0.12	0.12	0.06	0	0	0	0	0.114246	-0.00157145	0.806404	0.00603671
chr20_62774908	0.12	0.12	0.06	0	0	0	0	0.114246	-0.00157145	0.806404	0.00603671
chr12_124734078	0.14	0.07	0.1	0.08	0	0	0	0.127093	-0.00157123	0.821793	0.0048759
chr9_136459895	0.12	0.1	0.09	0	0	0	0	0.115634	-0.00157056	0.838588	0.00378062
chr10_42934644	0.12	0.1	0.09	0	0	0	0	0.115634	-0.00157056	0.838588	0.00378062
chr19_55249668	0.12	0.1	0.09	0	0	0	0	0.115634	-0.00157056	0.838588	0.00378062
chr20_63734521	0.12	0.1	0.09	0	0	0	0	0.115634	-0.00157056	0.838588	0.00378062
chr2_240701368	0.1	0.12	0.1	0.1	0	0	0	0.131328	-0.00157011	0.819402	0.00504619
chr1_3286353	0.13	0.1	0.07	0	0	0	0	0.114033	-0.00156675	0.826976	0.00451929
chr7_615751	0.13	0.1	0.07	0	0	0	0	0.114033	-0.00156675	0.826976	0.00451929
chr7_65075539	0.13	0.1	0.07	0	0	0	0	0.114033	-0.00156675	0.826976	0.00451929
chr7_73769652	0.13	0.1	0.07	0	0	0	0	0.114033	-0.00156675	0.826976	0.00451929
chr9_120893608	0.13	0.1	0.07	0	0	0	0	0.114033	-0.00156675	0.826976	0.00451929
chr11_541653	0.13	0.1	0.07	0	0	0	0	0.114033	-0.00156675	0.826976	0.00451929
chr12_122410218	0.13	0.1	0.07	0	0	0	0	0.114033	-0.00156675	0.826976	0.00451929
chr19_55250061	0.12	0.12	0.06	0.09	0	0	0	0.126737	-0.0015634	0.830955	0.00425689
chr1_3736880	0.11	0.11	0.09	0	0	0	0	0.115064	-0.00155802	0.834142	0.00405378
chr1_112621530	0.11	0.11	0.09	0	0	0	0	0.115064	-0.00155802	0.834142	0.00405378
chr7_72967449	0.11	0.11	0.09	0	0	0	0	0.115064	-0.00155802	0.834142	0.00405378
chr12_12787598	0.11	0.11	0.09	0	0	0	0	0.115064	-0.00155802	0.834142	0.00405378
chr12_124902214	0.11	0.11	0.09	0	0	0	0	0.115064	-0.00155802	0.834142	0.00405378
chr14_39171628	0.11	0.11	0.09	0	0	0	0	0.115064	-0.00155802	0.834142	0.00405378
chr14_100244063	0.11	0.11	0.09	0	0	0	0	0.115064	-0.00155802	0.834142	0.00405378
chr16_85537550	0.11	0.11	0.09	0	0	0	0	0.115064	-0.00155802	0.834142	0.00405378
chr17_39016099	0.11	0.11	0.09	0	0	0	0	0.115064	-0.00155802	0.834142	0.00405378
chr19_2552630	0.11	0.11	0.09	0	0	0	0	0.115064	-0.00155802	0.834142	0.00405378
chr20_377801	0.11	0.11	0.09	0	0	0	0	0.115064	-0.00155802	0.834142	0.00405378
chr17_80416128	0.14	0.08	0.08	0.08	0	0	0	0.124922	-0.00155489	0.849077	0.00318232
chr1_3903253	0.12	0.11	0.07	0	0	0	0	0.113463	-0.00155422	0.831351	0.00423135
chr1_44844316	0.12	0.11	0.07	0	0	0	0	0.113463	-0.00155422	0.831351	0.00423135
chr3_32400580	0.12	0.11	0.07	0	0	0	0	0.113463	-0.00155422	0.831351	0.00423135
chr7_5502083	0.12	0.11	0.07	0	0	0	0	0.113463	-0.00155422	0.831351	0.00423135
chr7_157867959	0.12	0.11	0.07	0	0	0	0	0.113463	-0.00155422	0.831351	0.00423135
chr10_72222716	0.12	0.11	0.07	0	0	0	0	0.113463	-0.00155422	0.831351	0.00423135
chr11_6401758	0.12	0.11	0.07	0	0	0	0	0.113463	-0.00155422	0.831351	0.00423135
chr11_62832993	0.12	0.11	0.07	0	0	0	0	0.113463	-0.00155422	0.831351	0.00423135
chr12_132553039	0.12	0.11	0.07	0	0	0	0	0.113463	-0.00155422	0.831351	0.00423135
chr14_68939367	0.12	0.11	0.07	0	0	0	0	0.113463	-0.00155422	0.831351	0.00423135
chr14_99213242	0.12	0.11	0.07	0	0	0	0	0.113463	-0.00155422	0.831351	0.00423135
chr16_88229554	0.12	0.11	0.07	0	0	0	0	0.113463	-0.00155422	0.831351	0.00423135
chr17_37487559	0.12	0.11	0.07	0	0	0	0	0.113463	-0.00155422	0.831351	0.00423135
chr18_5898177	0.12	0.11	0.07	0	0	0	0	0.113463	-0.00155422	0.831351	0.00423135
chr19_45002414	0.12	0.11	0.07	0	0	0	0	0.113463	-0.00155422	0.831351	0.00423135
chr19_55578159	0.12	0.11	0.07	0	0	0	0	0.113463	-0.00155422	0.831351	0.00423135
chr13_102804223	0.12	0.09	0.1	0	0	0	0	0.114851	-0.00155332	0.820282	0.00498311
chr16_89422467	0.12	0.09	0.1	0	0	0	0	0.114851	-0.00155332	0.820282	0.00498311
chr20_57092903	0.12	0.09	0.1	0	0	0	0	0.114851	-0.00155332	0.820282	0.00498311
chr7_1941728	0.13	0.09	0.08	0	0	0	0	0.113249	-0.00154952	0.826329	0.00456289
chr7_102508245	0.1	0.12	0.09	0	0	0	0	0.114495	-0.00154549	0.812028	0.0055945
chr19_512588	0.1	0.12	0.09	0	0	0	0	0.114495	-0.00154549	0.812028	0.0055945
chr19_16266098	0.1	0.12	0.09	0	0	0	0	0.114495	-0.00154549	0.812028	0.0055945
chr20_3821440	0.1	0.12	0.09	0	0	0	0	0.114495	-0.00154549	0.812028	0.0055945
chr1_87334597	0.11	0.12	0.07	0	0	0	0	0.112894	-0.00154168	0.817994	0.00514814
chr7_76068536	0.11	0.12	0.07	0	0	0	0	0.112894	-0.00154168	0.817994	0.00514814
chr12_49321895	0.11	0.12	0.07	0	0	0	0	0.112894	-0.00154168	0.817994	0.00514814
chr15_99565163	0.11	0.12	0.07	0	0	0	0	0.112894	-0.00154168	0.817994	0.00514814
chr17_3923165	0.11	0.12	0.07	0	0	0	0	0.112894	-0.00154168	0.817994	0.00514814
chr17_47968585	0.11	0.12	0.07	0	0	0	0	0.112894	-0.00154168	0.817994	0.00514814
chr22_35711547	0.11	0.12	0.07	0	0	0	0	0.112894	-0.00154168	0.817994	0.00514814
chr6_425591	0.11	0.1	0.1	0	0	0	0	0.114281	-0.00154079	0.824668	0.00467602
chr17_46015606	0.11	0.1	0.1	0	0	0	0	0.114281	-0.00154079	0.824668	0.00467602
chr17_60602505	0.11	0.1	0.1	0	0	0	0	0.114281	-0.00154079	0.824668	0.00467602
chr17_78923213	0.11	0.1	0.1	0	0	0	0	0.114281	-0.00154079	0.824668	0.00467602
chr19_2292440	0.14	0.07	0.09	0.08	0	0	0	0.124139	-0.00153765	0.821317	0.00490954
chr2_71127904	0.12	0.1	0.08	0	0	0	0	0.11268	-0.00153698	0.8402	0.00368448
chr2_121226656	0.12	0.1	0.08	0	0	0	0	0.11268	-0.00153698	0.8402	0.00368448
chr2_197501693	0.12	0.1	0.08	0	0	0	0	0.11268	-0.00153698	0.8402	0.00368448
chr9_134332468	0.12	0.1	0.08	0	0	0	0	0.11268	-0.00153698	0.8402	0.00368448
chr10_100517956	0.12	0.1	0.08	0	0	0	0	0.11268	-0.00153698	0.8402	0.00368448
chr14_54487454	0.12	0.1	0.08	0	0	0	0	0.11268	-0.00153698	0.8402	0.00368448
chr17_21843524	0.12	0.1	0.08	0	0	0	0	0.11268	-0.00153698	0.8402	0.00368448
chr22_17273554	0.12	0.1	0.08	0	0	0	0	0.11268	-0.00153698	0.8402	0.00368448
chr3_47757777	0.13	0.1	0.06	0	0	0	0	0.111079	-0.00153318	0.811493	0.00563565
chr11_1530812	0.13	0.1	0.06	0	0	0	0	0.111079	-0.00153318	0.811493	0.00563565
chr17_35579288	0.13	0.1	0.06	0	0	0	0	0.111079	-0.00153318	0.811493	0.00563565
chr19_10768447	0.13	0.1	0.06	0	0	0	0	0.111079	-0.00153318	0.811493	0.00563565
chr8_143559543	0.13	0.08	0.09	0	0	0	0	0.112466	-0.00153228	0.808047	0.00590531
chr9_127699123	0.13	0.08	0.09	0	0	0	0	0.112466	-0.00153228	0.808047	0.00590531
chr11_65108799	0.13	0.08	0.09	0	0	0	0	0.112466	-0.00153228	0.808047	0.00590531
chr14_102079264	0.12	0.12	0.05	0.07	0	0	0	0.121007	-0.00153161	0.846467	0.00332523
chr22_36312149	0.12	0.12	0.05	0.08	0	0	0	0.122395	-0.00153071	0.824174	0.00470998
chr21_17613563	0.12	0.1	0.08	0.08	0	0	0	0.123783	-0.00152982	0.901273	0.00107876
chr4_8226282	0.1	0.11	0.1	0	0	0	0	0.113712	-0.00152825	0.811304	0.00565025
chr7_100881533	0.1	0.11	0.1	0	0	0	0	0.113712	-0.00152825	0.811304	0.00565025
chr13_111413629	0.1	0.11	0.1	0	0	0	0	0.113712	-0.00152825	0.811304	0.00565025
chr16_1747259	0.1	0.11	0.1	0	0	0	0	0.113712	-0.00152825	0.811304	0.00565025
chr20_53555653	0.12	0.1	0.08	0.1	0	0	0	0.126559	-0.00152803	0.830439	0.00429041
chr2_108718868	0.11	0.11	0.08	0	0	0	0	0.11211	-0.00152444	0.835867	0.00394635
chr3_30892980	0.11	0.11	0.08	0	0	0	0	0.11211	-0.00152444	0.835867	0.00394635
chr3_174442472	0.11	0.11	0.08	0	0	0	0	0.11211	-0.00152444	0.835867	0.00394635
chr5_90531462	0.11	0.11	0.08	0	0	0	0	0.11211	-0.00152444	0.835867	0.00394635
chr5_139678130	0.11	0.11	0.08	0	0	0	0	0.11211	-0.00152444	0.835867	0.00394635
chr11_47187282	0.11	0.11	0.08	0	0	0	0	0.11211	-0.00152444	0.835867	0.00394635
chr14_75543884	0.11	0.11	0.08	0	0	0	0	0.11211	-0.00152444	0.835867	0.00394635
chr17_82654738	0.11	0.11	0.08	0	0	0	0	0.11211	-0.00152444	0.835867	0.00394635
chr19_47361327	0.11	0.11	0.08	0	0	0	0	0.11211	-0.00152444	0.835867	0.00394635
chrX_358347	0.11	0.11	0.08	0	0	0	0	0.11211	-0.00152444	0.835867	0.00394635
chr21_43729902	0.14	0.08	0.07	0.07	0	0	0	0.12058	-0.00152221	0.855455	0.00284931
chr9_137022455	0.14	0.08	0.07	0.08	0	0	0	0.121968	-0.00152131	0.832434	0.00416187
chr1_181103517	0.12	0.11	0.06	0	0	0	0	0.110509	-0.00152064	0.815932	0.00529976
chr4_6922106	0.12	0.11	0.06	0	0	0	0	0.110509	-0.00152064	0.815932	0.00529976
chr5_96702768	0.12	0.11	0.06	0	0	0	0	0.110509	-0.00152064	0.815932	0.00529976
chr6_106361804	0.12	0.11	0.06	0	0	0	0	0.110509	-0.00152064	0.815932	0.00529976
chr11_47584032	0.12	0.11	0.06	0	0	0	0	0.110509	-0.00152064	0.815932	0.00529976
chr1_43363398	0.12	0.09	0.09	0	0	0	0	0.111897	-0.00151974	0.83072	0.00427214
chr15_41662902	0.12	0.09	0.09	0	0	0	0	0.111897	-0.00151974	0.83072	0.00427214
chr17_82003265	0.12	0.09	0.09	0	0	0	0	0.111897	-0.00151974	0.83072	0.00427214
chr19_18108027	0.12	0.09	0.09	0	0	0	0	0.111897	-0.00151974	0.83072	0.00427214
chr7_102592674	0.08	0.14	0.09	0.04	0	0	0	0.118908	-0.00151683	0.806756	0.00600845
chr22_23301624	0.11	0.11	0.08	0.09	0	0	0	0.124602	-0.00151639	0.864646	0.00240877
chr9_36478397	0.13	0.09	0.07	0	0	0	0	0.110295	-0.00151594	0.819963	0.00500591
chr17_81966185	0.13	0.09	0.07	0	0	0	0	0.110295	-0.00151594	0.819963	0.00500591
chr9_136698423	0.1	0.12	0.08	0	0	0	0	0.111541	-0.00151191	0.813012	0.00551924
chr12_67268341	0.1	0.12	0.08	0	0	0	0	0.111541	-0.00151191	0.813012	0.00551924
chr12_122125223	0.1	0.12	0.08	0	0	0	0	0.111541	-0.00151191	0.813012	0.00551924
chr1_39027848	0.11	0.12	0.06	0	0	0	0	0.10994	-0.0015081	0.802535	0.0063533
chr1_54781601	0.11	0.12	0.06	0	0	0	0	0.10994	-0.0015081	0.802535	0.0063533
chr1_90834518	0.11	0.12	0.06	0	0	0	0	0.10994	-0.0015081	0.802535	0.0063533
chr5_10562882	0.11	0.12	0.06	0	0	0	0	0.10994	-0.0015081	0.802535	0.0063533
chr7_32763458	0.11	0.12	0.06	0	0	0	0	0.10994	-0.0015081	0.802535	0.0063533
chr9_97121408	0.11	0.12	0.06	0	0	0	0	0.10994	-0.0015081	0.802535	0.0063533
chr9_109117368	0.11	0.12	0.06	0	0	0	0	0.10994	-0.0015081	0.802535	0.0063533
chr9_127941264	0.11	0.12	0.06	0	0	0	0	0.10994	-0.0015081	0.802535	0.0063533
chr16_11613141	0.11	0.12	0.06	0	0	0	0	0.10994	-0.0015081	0.802535	0.0063533
chr17_42179002	0.11	0.12	0.06	0	0	0	0	0.10994	-0.0015081	0.802535	0.0063533
chr17_80414981	0.11	0.12	0.06	0	0	0	0	0.10994	-0.0015081	0.802535	0.0063533
chr19_5455488	0.11	0.12	0.06	0	0	0	0	0.10994	-0.0015081	0.802535	0.0063533
chr21_44867750	0.11	0.12	0.06	0	0	0	0	0.10994	-0.0015081	0.802535	0.0063533
chr22_36436776	0.11	0.12	0.06	0	0	0	0	0.10994	-0.0015081	0.802535	0.0063533
chr9_114381271	0.13	0.07	0.1	0.08	0	0	0	0.122787	-0.00150788	0.825779	0.00460019
chr1_1725077	0.11	0.1	0.09	0	0	0	0	0.111327	-0.00150721	0.835917	0.00394327
chr4_748491	0.11	0.1	0.09	0	0	0	0	0.111327	-0.00150721	0.835917	0.00394327
chr7_132124361	0.11	0.1	0.09	0	0	0	0	0.111327	-0.00150721	0.835917	0.00394327
chr19_8537601	0.11	0.1	0.09	0	0	0	0	0.111327	-0.00150721	0.835917	0.00394327
chr19_46356137	0.11	0.1	0.09	0	0	0	0	0.111327	-0.00150721	0.835917	0.00394327
chr3_13560362	0.12	0.1	0.07	0	0	0	0	0.109726	-0.0015034	0.834451	0.00403441
chr5_141123636	0.12	0.1	0.07	0	0	0	0	0.109726	-0.0015034	0.834451	0.00403441
chr7_183905	0.12	0.1	0.07	0	0	0	0	0.109726	-0.0015034	0.834451	0.00403441
chr9_125188332	0.12	0.1	0.07	0	0	0	0	0.109726	-0.0015034	0.834451	0.00403441
chr14_103107279	0.12	0.1	0.07	0	0	0	0	0.109726	-0.0015034	0.834451	0.00403441
chr16_22534584	0.12	0.1	0.07	0	0	0	0	0.109726	-0.0015034	0.834451	0.00403441
chr18_22936139	0.12	0.1	0.07	0	0	0	0	0.109726	-0.0015034	0.834451	0.00403441
chr18_47027048	0.15	0.13	0.1	0.03	0.03	0.03	0.03	0.139726	-0.0015034	0.834451	0.00403441
chr19_2735723	0.12	0.1	0.07	0	0	0	0	0.109726	-0.0015034	0.834451	0.00403441
chr19_2840554	0.12	0.1	0.07	0	0	0	0	0.109726	-0.0015034	0.834451	0.00403441
chr20_45929833	0.12	0.1	0.07	0	0	0	0	0.109726	-0.0015034	0.834451	0.00403441
chr22_30577648	0.12	0.1	0.07	0	0	0	0	0.109726	-0.0015034	0.834451	0.00403441
chr1_25567832	0.12	0.08	0.1	0	0	0	0	0.111114	-0.00150251	0.802932	0.00632034
chr2_240394111	0.12	0.08	0.1	0	0	0	0	0.111114	-0.00150251	0.802932	0.00632034
chr16_139510	0.12	0.08	0.1	0	0	0	0	0.111114	-0.00150251	0.802932	0.00632034
chr19_43718749	0.12	0.08	0.1	0	0	0	0	0.111114	-0.00150251	0.802932	0.00632034
chr20_25198303	0.12	0.08	0.1	0	0	0	0	0.111114	-0.00150251	0.802932	0.00632034
chr22_39239694	0.12	0.08	0.1	0	0	0	0	0.111114	-0.00150251	0.802932	0.00632034
chr19_54462016	0.11	0.1	0.09	0.08	0	0	0	0.122431	-0.00150004	0.899088	0.00114044
chr14_99176117	0.13	0.08	0.08	0	0	0	0	0.109512	-0.0014987	0.810485	0.00571369
chr7_74660352	0.11	0.1	0.09	0.1	0	0	0	0.125206	-0.00149825	0.826014	0.0045842
chr6_26211581	0.1	0.11	0.09	0	0	0	0	0.110758	-0.00149467	0.82207	0.00485645
chr7_98256077	0.1	0.11	0.09	0	0	0	0	0.110758	-0.00149467	0.82207	0.00485645
chr9_124777631	0.1	0.11	0.09	0	0	0	0	0.110758	-0.00149467	0.82207	0.00485645
chr12_113315827	0.1	0.11	0.09	0	0	0	0	0.110758	-0.00149467	0.82207	0.00485645
chr14_104976991	0.1	0.11	0.09	0	0	0	0	0.110758	-0.00149467	0.82207	0.00485645
chr19_14765493	0.1	0.11	0.09	0	0	0	0	0.110758	-0.00149467	0.82207	0.00485645
chr19_5138058	0.13	0.08	0.08	0.08	0	0	0	0.120616	-0.00149154	0.858214	0.00271224
chr3_139677223	0.11	0.11	0.07	0	0	0	0	0.109157	-0.00149087	0.830198	0.00430605
chr12_113813868	0.11	0.11	0.07	0	0	0	0	0.109157	-0.00149087	0.830198	0.00430605
chr16_30191211	0.11	0.11	0.07	0	0	0	0	0.109157	-0.00149087	0.830198	0.00430605
chr19_40531223	0.11	0.11	0.07	0	0	0	0	0.109157	-0.00149087	0.830198	0.00430605
chr19_47270114	0.11	0.11	0.07	0	0	0	0	0.109157	-0.00149087	0.830198	0.00430605
chr19_57320529	0.11	0.11	0.07	0	0	0	0	0.109157	-0.00149087	0.830198	0.00430605
chr7_5242409	0.11	0.09	0.1	0	0	0	0	0.110544	-0.00148997	0.816907	0.00522774
chr8_143518159	0.11	0.09	0.1	0	0	0	0	0.110544	-0.00148997	0.816907	0.00522774
chr12_132515855	0.11	0.09	0.1	0	0	0	0	0.110544	-0.00148997	0.816907	0.00522774
chr16_19115517	0.11	0.09	0.1	0	0	0	0	0.110544	-0.00148997	0.816907	0.00522774
chr19_1044230	0.11	0.09	0.1	0	0	0	0	0.110544	-0.00148997	0.816907	0.00522774
chr19_47281683	0.11	0.09	0.1	0	0	0	0	0.110544	-0.00148997	0.816907	0.00522774
chr1_125079904	0.12	0.09	0.08	0	0	0	0	0.108943	-0.00148617	0.834742	0.00401617
chr2_27377945	0.12	0.09	0.08	0	0	0	0	0.108943	-0.00148617	0.834742	0.00401617
chr2_105891647	0.12	0.09	0.08	0	0	0	0	0.108943	-0.00148617	0.834742	0.00401617
chr7_337631	0.12	0.09	0.08	0	0	0	0	0.108943	-0.00148617	0.834742	0.00401617
chr7_958466	0.12	0.09	0.08	0	0	0	0	0.108943	-0.00148617	0.834742	0.00401617
chr12_123457627	0.12	0.09	0.08	0	0	0	0	0.108943	-0.00148617	0.834742	0.00401617
chr14_100620398	0.12	0.09	0.08	0	0	0	0	0.108943	-0.00148617	0.834742	0.00401617
chr16_2911159	0.12	0.09	0.08	0	0	0	0	0.108943	-0.00148617	0.834742	0.00401617
chr16_16317768	0.12	0.09	0.08	0	0	0	0	0.108943	-0.00148617	0.834742	0.00401617
chr22_19607842	0.12	0.09	0.08	0	0	0	0	0.108943	-0.00148617	0.834742	0.00401617
chr8_143956562	0.11	0.11	0.07	0.09	0	0	0	0.121648	-0.00148281	0.846735	0.00331041
chr1_12133631	0.13	0.09	0.06	0	0	0	0	0.107342	-0.00148236	0.805927	0.00607521
chr3_50194291	0.13	0.09	0.06	0	0	0	0	0.107342	-0.00148236	0.805927	0.00607521
chr7_2588724	0.11	0.11	0.07	0.1	0	0	0	0.123035	-0.00148191	0.806765	0.0060077
chr11_118996821	0.12	0.09	0.08	0.08	0	0	0	0.120046	-0.001479	0.88673	0.00152965
chr1_10657239	0.1	0.12	0.07	0	0	0	0	0.108587	-0.00147833	0.806851	0.00600079
chr1_28197383	0.1	0.12	0.07	0	0	0	0	0.108587	-0.00147833	0.806851	0.00600079
chr2_10803560	0.1	0.12	0.07	0	0	0	0	0.108587	-0.00147833	0.806851	0.00600079
chr7_73625483	0.1	0.12	0.07	0	0	0	0	0.108587	-0.00147833	0.806851	0.00600079
chr11_10450776	0.1	0.12	0.07	0	0	0	0	0.108587	-0.00147833	0.806851	0.00600079
chr12_113802795	0.1	0.12	0.07	0	0	0	0	0.108587	-0.00147833	0.806851	0.00600079
chr1_225844512	0.1	0.1	0.1	0	0	0	0	0.109975	-0.00147744	0.81259	0.00555147
chr2_234957886	0.1	0.1	0.1	0	0	0	0	0.109975	-0.00147744	0.81259	0.00555147
chr2_239382792	0.1	0.1	0.1	0	0	0	0	0.109975	-0.00147744	0.81259	0.00555147
chr4_83483337	0.1	0.1	0.1	0	0	0	0	0.109975	-0.00147744	0.81259	0.00555147
chr7_2734147	0.1	0.1	0.1	0	0	0	0	0.109975	-0.00147744	0.81259	0.00555147
chr13_36213814	0.1	0.1	0.1	0	0	0	0	0.109975	-0.00147744	0.81259	0.00555147
chr14_104780891	0.1	0.1	0.1	0	0	0	0	0.109975	-0.00147744	0.81259	0.00555147
chr1_6400250	0.11	0.1	0.08	0	0	0	0	0.108373	-0.00147363	0.840633	0.0036589
chr1_155261003	0.11	0.1	0.08	0	0	0	0	0.108373	-0.00147363	0.840633	0.0036589
chr1_160285697	0.11	0.1	0.08	0	0	0	0	0.108373	-0.00147363	0.840633	0.0036589
chr8_123242170	0.11	0.1	0.08	0	0	0	0	0.108373	-0.00147363	0.840633	0.0036589
chr10_119893557	0.11	0.1	0.08	0	0	0	0	0.108373	-0.00147363	0.840633	0.0036589
chr17_28722121	0.11	0.1	0.08	0	0	0	0	0.108373	-0.00147363	0.840633	0.0036589
chr19_1871229	0.11	0.1	0.08	0	0	0	0	0.108373	-0.00147363	0.840633	0.0036589
chr19_45789976	0.11	0.1	0.08	0	0	0	0	0.108373	-0.00147363	0.840633	0.0036589
chr20_62157295	0.11	0.1	0.08	0	0	0	0	0.108373	-0.00147363	0.840633	0.0036589
chr21_9014877	0.11	0.1	0.08	0	0	0	0	0.108373	-0.00147363	0.840633	0.0036589
chr16_89387620	0.1	0.12	0.07	0.06	0	0	0	0.116914	-0.00147296	0.899079	0.0011407
chr1_8338912	0.12	0.1	0.06	0	0	0	0	0.106772	-0.00146982	0.820652	0.00495671
chr3_125706581	0.12	0.1	0.06	0	0	0	0	0.106772	-0.00146982	0.820652	0.00495671
chr3_183633531	0.12	0.1	0.06	0	0	0	0	0.106772	-0.00146982	0.820652	0.00495671
chr5_65930596	0.12	0.1	0.06	0	0	0	0	0.106772	-0.00146982	0.820652	0.00495671
chr7_1541627	0.12	0.1	0.06	0	0	0	0	0.106772	-0.00146982	0.820652	0.00495671
chr8_43142531	0.12	0.1	0.06	0	0	0	0	0.106772	-0.00146982	0.820652	0.00495671
chr16_3705094	0.12	0.1	0.06	0	0	0	0	0.106772	-0.00146982	0.820652	0.00495671
chr16_88505706	0.12	0.1	0.06	0	0	0	0	0.106772	-0.00146982	0.820652	0.00495671
chr17_38726365	0.12	0.1	0.06	0	0	0	0	0.106772	-0.00146982	0.820652	0.00495671
chr22_38842354	0.12	0.1	0.06	0	0	0	0	0.106772	-0.00146982	0.820652	0.00495671
chr6_26058784	0.12	0.08	0.09	0	0	0	0	0.10816	-0.00146893	0.815492	0.00533251
chr7_100880426	0.12	0.08	0.09	0	0	0	0	0.10816	-0.00146893	0.815492	0.00533251
chr14_102024762	0.12	0.08	0.09	0	0	0	0	0.10816	-0.00146893	0.815492	0.00533251
chr19_48814347	0.12	0.08	0.09	0	0	0	0	0.10816	-0.00146893	0.815492	0.00533251
chr20_32740705	0.12	0.08	0.09	0	0	0	0	0.10816	-0.00146893	0.815492	0.00533251
chrX_123872457	0.12	0.08	0.09	0	0	0	0	0.10816	-0.00146893	0.815492	0.00533251
chr1_1644954	0.13	0.08	0.07	0	0	0	0	0.106558	-0.00146512	0.805818	0.00608402
chr16_67983664	0.13	0.08	0.07	0	0	0	0	0.106558	-0.00146512	0.805818	0.00608402
chr19_13794601	0.13	0.08	0.07	0	0	0	0	0.106558	-0.00146512	0.805818	0.00608402
chr1_112705559	0.1	0.11	0.08	0	0	0	0	0.107804	-0.00146109	0.826392	0.00455866
chr2_24969452	0.1	0.11	0.08	0	0	0	0	0.107804	-0.00146109	0.826392	0.00455866
chr3_46697961	0.1	0.11	0.08	0	0	0	0	0.107804	-0.00146109	0.826392	0.00455866
chr5_80253009	0.1	0.11	0.08	0	0	0	0	0.107804	-0.00146109	0.826392	0.00455866
chr16_89641627	0.1	0.11	0.08	0	0	0	0	0.107804	-0.00146109	0.826392	0.00455866
chr17_18784100	0.1	0.11	0.08	0	0	0	0	0.107804	-0.00146109	0.826392	0.00455866
chr17_19723297	0.1	0.11	0.08	0	0	0	0	0.107804	-0.00146109	0.826392	0.00455866
chr20_29744284	0.1	0.11	0.08	0	0	0	0	0.107804	-0.00146109	0.826392	0.00455866
chr3_50258320	0.11	0.11	0.06	0	0	0	0	0.106203	-0.00145729	0.816433	0.00526269
chr3_141230691	0.11	0.11	0.06	0	0	0	0	0.106203	-0.00145729	0.816433	0.00526269
chr8_144545037	0.11	0.11	0.06	0	0	0	0	0.106203	-0.00145729	0.816433	0.00526269
chr9_89476095	0.11	0.11	0.06	0	0	0	0	0.106203	-0.00145729	0.816433	0.00526269
chr10_101819324	0.11	0.11	0.06	0	0	0	0	0.106203	-0.00145729	0.816433	0.00526269
chr12_31896011	0.11	0.11	0.06	0	0	0	0	0.106203	-0.00145729	0.816433	0.00526269
chr12_131089093	0.11	0.11	0.06	0	0	0	0	0.106203	-0.00145729	0.816433	0.00526269
chr17_58252970	0.11	0.11	0.06	0	0	0	0	0.106203	-0.00145729	0.816433	0.00526269
chr17_76071574	0.11	0.11	0.06	0	0	0	0	0.106203	-0.00145729	0.816433	0.00526269
chr19_6230274	0.11	0.11	0.06	0	0	0	0	0.106203	-0.00145729	0.816433	0.00526269
chr19_48661989	0.11	0.11	0.06	0	0	0	0	0.106203	-0.00145729	0.816433	0.00526269
chr20_842538	0.11	0.11	0.06	0	0	0	0	0.106203	-0.00145729	0.816433	0.00526269
chr20_61291329	0.11	0.11	0.06	0	0	0	0	0.106203	-0.00145729	0.816433	0.00526269
chr1_228274217	0.11	0.09	0.09	0	0	0	0	0.10759	-0.00145639	0.831166	0.00424326
chr7_98873749	0.11	0.09	0.09	0	0	0	0	0.10759	-0.00145639	0.831166	0.00424326
chr17_1770489	0.11	0.09	0.09	0	0	0	0	0.10759	-0.00145639	0.831166	0.00424326
chr20_63629224	0.11	0.09	0.09	0	0	0	0	0.10759	-0.00145639	0.831166	0.00424326
chr7_4202791	0.12	0.09	0.07	0	0	0	0	0.105989	-0.00145259	0.831203	0.00424088
chr17_1586616	0.12	0.09	0.07	0	0	0	0	0.105989	-0.00145259	0.831203	0.00424088
chr18_10473052	0.12	0.09	0.07	0	0	0	0	0.105989	-0.00145259	0.831203	0.00424088
chr19_29846465	0.12	0.09	0.07	0	0	0	0	0.105989	-0.00145259	0.831203	0.00424088
chr19_49974268	0.12	0.09	0.07	0	0	0	0	0.105989	-0.00145259	0.831203	0.00424088
chr22_17266277	0.12	0.09	0.07	0	0	0	0	0.105989	-0.00145259	0.831203	0.00424088
chr3_195261294	0.1	0.1	0.09	0	0	0	0	0.107021	-0.00144386	0.827076	0.00451257
chr8_141628543	0.1	0.1	0.09	0	0	0	0	0.107021	-0.00144386	0.827076	0.00451257
chr9_65736651	0.1	0.1	0.09	0	0	0	0	0.107021	-0.00144386	0.827076	0.00451257
chr16_88839309	0.1	0.1	0.09	0	0	0	0	0.107021	-0.00144386	0.827076	0.00451257
chr22_42615867	0.1	0.1	0.09	0	0	0	0	0.107021	-0.00144386	0.827076	0.00451257
chr1_2241430	0.11	0.1	0.07	0	0	0	0	0.10542	-0.00144005	0.8376	0.00384028
chr14_74358364	0.11	0.1	0.07	0	0	0	0	0.10542	-0.00144005	0.8376	0.00384028
chr14_99207575	0.11	0.1	0.07	0	0	0	0	0.10542	-0.00144005	0.8376	0.00384028
chr15_63602377	0.11	0.1	0.07	0	0	0	0	0.10542	-0.00144005	0.8376	0.00384028
chr19_50383636	0.11	0.1	0.07	0	0	0	0	0.10542	-0.00144005	0.8376	0.00384028
chr7_64305571	0.11	0.08	0.1	0	0	0	0	0.106807	-0.00143916	0.801762	0.00641775
chr15_99010539	0.11	0.08	0.1	0	0	0	0	0.106807	-0.00143916	0.801762	0.00641775
chr20_50069001	0.1	0.1	0.09	0.09	0	0	0	0.119512	-0.0014358	0.844882	0.00341393
chr1_1564176	0.12	0.08	0.08	0	0	0	0	0.105206	-0.00143535	0.821738	0.00487977
chr2_231663011	0.12	0.08	0.08	0	0	0	0	0.105206	-0.00143535	0.821738	0.00487977
chr4_152778859	0.12	0.08	0.08	0	0	0	0	0.105206	-0.00143535	0.821738	0.00487977
chr7_6528208	0.12	0.08	0.08	0	0	0	0	0.105206	-0.00143535	0.821738	0.00487977
chr7_101820642	0.12	0.08	0.08	0	0	0	0	0.105206	-0.00143535	0.821738	0.00487977
chr8_125427478	0.12	0.08	0.08	0	0	0	0	0.105206	-0.00143535	0.821738	0.00487977
chr10_12097156	0.12	0.08	0.08	0	0	0	0	0.105206	-0.00143535	0.821738	0.00487977
chr17_31490490	0.12	0.08	0.08	0	0	0	0	0.105206	-0.00143535	0.821738	0.00487977
chr18_76918698	0.12	0.08	0.08	0	0	0	0	0.105206	-0.00143535	0.821738	0.00487977
chr19_1216132	0.12	0.08	0.08	0	0	0	0	0.105206	-0.00143535	0.821738	0.00487977
chr19_1945546	0.12	0.08	0.08	0	0	0	0	0.105206	-0.00143535	0.821738	0.00487977
chr21_36319644	0.12	0.08	0.08	0	0	0	0	0.105206	-0.00143535	0.821738	0.00487977
chr22_49925302	0.12	0.08	0.08	0	0	0	0	0.105206	-0.00143535	0.821738	0.00487977
chr20_64040395	0.1	0.1	0.09	0.1	0	0	0	0.1209	-0.0014349	0.802594	0.00634838
chr9_136077536	0.09	0.11	0.09	0	0	0	0	0.106451	-0.00143132	0.802796	0.00633165
chr16_1045506	0.09	0.11	0.09	0	0	0	0	0.106451	-0.00143132	0.802796	0.00633165
chr16_15700791	0.09	0.11	0.09	0	0	0	0	0.106451	-0.00143132	0.802796	0.00633165
chr19_579943	0.09	0.11	0.09	0	0	0	0	0.106451	-0.00143132	0.802796	0.00633165
chr19_2479738	0.09	0.11	0.09	0	0	0	0	0.106451	-0.00143132	0.802796	0.00633165
chr21_44295644	0.09	0.11	0.09	0	0	0	0	0.106451	-0.00143132	0.802796	0.00633165
chr1_125079774	0.1	0.11	0.07	0	0	0	0	0.10485	-0.00142752	0.82308	0.00478576
chr2_240026212	0.1	0.11	0.07	0	0	0	0	0.10485	-0.00142752	0.82308	0.00478576
chr7_1990665	0.1	0.11	0.07	0	0	0	0	0.10485	-0.00142752	0.82308	0.00478576
chr11_18011222	0.1	0.11	0.07	0	0	0	0	0.10485	-0.00142752	0.82308	0.00478576
chr12_111441195	0.1	0.11	0.07	0	0	0	0	0.10485	-0.00142752	0.82308	0.00478576
chr1_149835486	0.1	0.09	0.1	0	0	0	0	0.106238	-0.00142662	0.807447	0.0059531
chr7_66114229	0.1	0.09	0.1	0	0	0	0	0.106238	-0.00142662	0.807447	0.0059531
chr12_121635685	0.1	0.09	0.1	0	0	0	0	0.106238	-0.00142662	0.807447	0.0059531
chr19_344698	0.1	0.09	0.1	0	0	0	0	0.106238	-0.00142662	0.807447	0.0059531
chr19_16249829	0.1	0.09	0.1	0	0	0	0	0.106238	-0.00142662	0.807447	0.0059531
chr8_22108153	0.11	0.09	0.08	0	0	0	0	0.104636	-0.00142282	0.838907	0.00376147
chr11_46344555	0.11	0.09	0.08	0	0	0	0	0.104636	-0.00142282	0.838907	0.00376147
chr14_75173753	0.11	0.09	0.08	0	0	0	0	0.104636	-0.00142282	0.838907	0.00376147
chr16_56663673	0.11	0.09	0.08	0	0	0	0	0.104636	-0.00142282	0.838907	0.00376147
chr18_79677462	0.11	0.09	0.08	0	0	0	0	0.104636	-0.00142282	0.838907	0.00376147
chr1_19466879	0.12	0.09	0.06	0	0	0	0	0.103035	-0.00141901	0.819226	0.00505884
chr1_37801762	0.12	0.09	0.06	0	0	0	0	0.103035	-0.00141901	0.819226	0.00505884
chr2_119368291	0.12	0.09	0.06	0	0	0	0	0.103035	-0.00141901	0.819226	0.00505884
chr4_70994485	0.12	0.09	0.06	0	0	0	0	0.103035	-0.00141901	0.819226	0.00505884
chr5_131266516	0.12	0.09	0.06	0	0	0	0	0.103035	-0.00141901	0.819226	0.00505884
chr7_98205442	0.12	0.09	0.06	0	0	0	0	0.103035	-0.00141901	0.819226	0.00505884
chr7_151693321	0.12	0.09	0.06	0	0	0	0	0.103035	-0.00141901	0.819226	0.00505884
chr8_125000485	0.12	0.09	0.06	0	0	0	0	0.103035	-0.00141901	0.819226	0.00505884
chr17_16216421	0.12	0.09	0.06	0	0	0	0	0.103035	-0.00141901	0.819226	0.00505884
chr19_597575	0.12	0.09	0.06	0	0	0	0	0.103035	-0.00141901	0.819226	0.00505884
chr19_7943111	0.12	0.09	0.06	0	0	0	0	0.103035	-0.00141901	0.819226	0.00505884
chr19_11987187	0.12	0.09	0.06	0	0	0	0	0.103035	-0.00141901	0.819226	0.00505884
chr8_143975430	0.12	0.09	0.06	0.09	0	0	0	0.115526	-0.00141095	0.809948	0.00575562
chr3_10010159	0.1	0.1	0.08	0	0	0	0	0.104067	-0.00141028	0.835034	0.00399801
chr5_1595051	0.1	0.1	0.08	0	0	0	0	0.104067	-0.00141028	0.835034	0.00399801
chr5_6603637	0.1	0.1	0.08	0	0	0	0	0.104067	-0.00141028	0.835034	0.00399801
chr8_144108881	0.1	0.1	0.08	0	0	0	0	0.104067	-0.00141028	0.835034	0.00399801
chr16_69568211	0.1	0.1	0.08	0	0	0	0	0.104067	-0.00141028	0.835034	0.00399801
chr19_3546218	0.1	0.1	0.08	0	0	0	0	0.104067	-0.00141028	0.835034	0.00399801
chr19_53189885	0.1	0.1	0.08	0	0	0	0	0.104067	-0.00141028	0.835034	0.00399801
chr19_56090420	0.1	0.1	0.08	0	0	0	0	0.104067	-0.00141028	0.835034	0.00399801
chr4_2400318	0.11	0.1	0.06	0	0	0	0	0.102466	-0.00140647	0.825876	0.00459357
chr6_15185943	0.11	0.1	0.06	0	0	0	0	0.102466	-0.00140647	0.825876	0.00459357
chr10_102451437	0.11	0.1	0.06	0	0	0	0	0.102466	-0.00140647	0.825876	0.00459357
chr15_74022105	0.11	0.1	0.06	0	0	0	0	0.102466	-0.00140647	0.825876	0.00459357
chr17_6226155	0.11	0.1	0.06	0	0	0	0	0.102466	-0.00140647	0.825876	0.00459357
chr20_842172	0.11	0.1	0.06	0	0	0	0	0.102466	-0.00140647	0.825876	0.00459357
chr21_29024918	0.11	0.1	0.06	0	0	0	0	0.102466	-0.00140647	0.825876	0.00459357
chr22_44397038	0.11	0.1	0.06	0	0	0	0	0.102466	-0.00140647	0.825876	0.00459357
chr22_45979331	0.11	0.1	0.06	0	0	0	0	0.102466	-0.00140647	0.825876	0.00459357
chr3_127696486	0.11	0.08	0.09	0	0	0	0	0.103853	-0.00140558	0.818704	0.00509657
chr8_143289276	0.11	0.08	0.09	0	0	0	0	0.103853	-0.00140558	0.818704	0.00509657
chr11_47178013	0.11	0.08	0.09	0	0	0	0	0.103853	-0.00140558	0.818704	0.00509657
chr15_80034322	0.11	0.08	0.09	0	0	0	0	0.103853	-0.00140558	0.818704	0.00509657
chr16_67894094	0.11	0.08	0.09	0	0	0	0	0.103853	-0.00140558	0.818704	0.00509657
chr17_58697986	0.11	0.08	0.09	0	0	0	0	0.103853	-0.00140558	0.818704	0.00509657
chr19_3501211	0.11	0.08	0.09	0	0	0	0	0.103853	-0.00140558	0.818704	0.00509657
chr19_16768387	0.11	0.08	0.09	0	0	0	0	0.103853	-0.00140558	0.818704	0.00509657
chr20_63644280	0.11	0.08	0.09	0	0	0	0	0.103853	-0.00140558	0.818704	0.00509657
chr22_17153047	0.11	0.08	0.09	0	0	0	0	0.103853	-0.00140558	0.818704	0.00509657
chr2_24361252	0.12	0.08	0.07	0	0	0	0	0.102252	-0.00140177	0.820365	0.00497718
chr3_113210820	0.12	0.08	0.07	0	0	0	0	0.102252	-0.00140177	0.820365	0.00497718
chr6_33509946	0.12	0.08	0.07	0	0	0	0	0.102252	-0.00140177	0.820365	0.00497718
chr6_36780778	0.12	0.08	0.07	0	0	0	0	0.102252	-0.00140177	0.820365	0.00497718
chr6_52403366	0.12	0.08	0.07	0	0	0	0	0.102252	-0.00140177	0.820365	0.00497718
chr7_157401044	0.12	0.08	0.07	0	0	0	0	0.102252	-0.00140177	0.820365	0.00497718
chr7_157875027	0.12	0.08	0.07	0	0	0	0	0.102252	-0.00140177	0.820365	0.00497718
chr8_125000293	0.12	0.08	0.07	0	0	0	0	0.102252	-0.00140177	0.820365	0.00497718
chr9_125188353	0.12	0.08	0.07	0	0	0	0	0.102252	-0.00140177	0.820365	0.00497718
chr11_67399563	0.12	0.08	0.07	0	0	0	0	0.102252	-0.00140177	0.820365	0.00497718
chr12_124460849	0.12	0.08	0.07	0	0	0	0	0.102252	-0.00140177	0.820365	0.00497718
chr19_2271912	0.12	0.08	0.07	0	0	0	0	0.102252	-0.00140177	0.820365	0.00497718
chr9_126782849	0.11	0.08	0.09	0.08	0	0	0	0.114957	-0.00139842	0.861529	0.00255309
chr16_354392	0.11	0.08	0.09	0.08	0	0	0	0.114957	-0.00139842	0.861529	0.00255309
chr2_240026217	0.09	0.11	0.08	0	0	0	0	0.103497	-0.00139774	0.809602	0.00578265
chr3_194139355	0.09	0.11	0.08	0	0	0	0	0.103497	-0.00139774	0.809602	0.00578265
chr7_3029831	0.09	0.11	0.08	0	0	0	0	0.103497	-0.00139774	0.809602	0.00578265
chr7_5237048	0.09	0.11	0.08	0	0	0	0	0.103497	-0.00139774	0.809602	0.00578265
chr7_149496135	0.09	0.11	0.08	0	0	0	0	0.103497	-0.00139774	0.809602	0.00578265
chr8_37801100	0.09	0.11	0.08	0	0	0	0	0.103497	-0.00139774	0.809602	0.00578265
chr10_12463173	0.09	0.11	0.08	0	0	0	0	0.103497	-0.00139774	0.809602	0.00578265
chr13_111558374	0.09	0.11	0.08	0	0	0	0	0.103497	-0.00139774	0.809602	0.00578265
chr15_30574403	0.09	0.11	0.08	0	0	0	0	0.103497	-0.00139774	0.809602	0.00578265
chr16_467518	0.09	0.11	0.08	0	0	0	0	0.103497	-0.00139774	0.809602	0.00578265
chr11_65110745	0.12	0.08	0.07	0.07	0	0	0	0.111967	-0.00139551	0.88231	0.00168622
chr1_143207151	0.1	0.11	0.06	0	0	0	0	0.101896	-0.00139394	0.81122	0.00565673
chr5_141888088	0.1	0.11	0.06	0	0	0	0	0.101896	-0.00139394	0.81122	0.00565673
chr6_130017808	0.1	0.11	0.06	0	0	0	0	0.101896	-0.00139394	0.81122	0.00565673
chr9_97078137	0.1	0.11	0.06	0	0	0	0	0.101896	-0.00139394	0.81122	0.00565673
chr12_113357804	0.1	0.11	0.06	0	0	0	0	0.101896	-0.00139394	0.81122	0.00565673
chr16_1763671	0.1	0.11	0.06	0	0	0	0	0.101896	-0.00139394	0.81122	0.00565673
chr16_30416350	0.1	0.11	0.06	0	0	0	0	0.101896	-0.00139394	0.81122	0.00565673
chr17_1105972	0.1	0.11	0.06	0	0	0	0	0.101896	-0.00139394	0.81122	0.00565673
chr17_17583235	0.1	0.11	0.06	0	0	0	0	0.101896	-0.00139394	0.81122	0.00565673
chr19_2097781	0.1	0.11	0.06	0	0	0	0	0.101896	-0.00139394	0.81122	0.00565673
chr19_5058876	0.1	0.11	0.06	0	0	0	0	0.101896	-0.00139394	0.81122	0.00565673
chr13_19632717	0.12	0.08	0.07	0.09	0	0	0	0.114743	-0.00139371	0.810959	0.00567689
chr7_50303274	0.1	0.09	0.09	0	0	0	0	0.103284	-0.00139304	0.82561	0.00461166
chr17_1770481	0.1	0.09	0.09	0	0	0	0	0.103284	-0.00139304	0.82561	0.00461166
chr2_191022026	0.11	0.09	0.07	0	0	0	0	0.101682	-0.00138924	0.838678	0.00377521
chr4_1594077	0.11	0.09	0.07	0	0	0	0	0.101682	-0.00138924	0.838678	0.00377521
chr16_57246085	0.11	0.09	0.07	0	0	0	0	0.101682	-0.00138924	0.838678	0.00377521
chr17_3890916	0.11	0.09	0.07	0	0	0	0	0.101682	-0.00138924	0.838678	0.00377521
chr21_41316540	0.11	0.09	0.07	0	0	0	0	0.101682	-0.00138924	0.838678	0.00377521
chr21_42497038	0.11	0.09	0.07	0	0	0	0	0.101682	-0.00138924	0.838678	0.00377521
chr2_11536684	0.12	0.07	0.08	0	0	0	0	0.101469	-0.00138454	0.800314	0.00653968
chr5_17059837	0.12	0.07	0.08	0	0	0	0	0.101469	-0.00138454	0.800314	0.00653968
chr9_131574591	0.12	0.07	0.08	0	0	0	0	0.101469	-0.00138454	0.800314	0.00653968
chr11_802175	0.12	0.07	0.08	0	0	0	0	0.101469	-0.00138454	0.800314	0.00653968
chr12_56643733	0.12	0.07	0.08	0	0	0	0	0.101469	-0.00138454	0.800314	0.00653968
chr12_124498815	0.12	0.07	0.08	0	0	0	0	0.101469	-0.00138454	0.800314	0.00653968
chr16_4364141	0.12	0.07	0.08	0	0	0	0	0.101469	-0.00138454	0.800314	0.00653968
chr16_28284138	0.12	0.07	0.08	0	0	0	0	0.101469	-0.00138454	0.800314	0.00653968
chr17_3012029	0.12	0.07	0.08	0	0	0	0	0.101469	-0.00138454	0.800314	0.00653968
chr17_3943390	0.12	0.07	0.08	0	0	0	0	0.101469	-0.00138454	0.800314	0.00653968
chr19_3824405	0.12	0.07	0.08	0	0	0	0	0.101469	-0.00138454	0.800314	0.00653968
chr19_41124551	0.12	0.07	0.08	0	0	0	0	0.101469	-0.00138454	0.800314	0.00653968
chr19_58350722	0.12	0.07	0.08	0	0	0	0	0.101469	-0.00138454	0.800314	0.00653968
chr2_32326355	0.09	0.1	0.09	0	0	0	0	0.102714	-0.00138051	0.810818	0.00568787
chr9_124352127	0.09	0.1	0.09	0	0	0	0	0.102714	-0.00138051	0.810818	0.00568787
chr19_7671013	0.09	0.1	0.09	0	0	0	0	0.102714	-0.00138051	0.810818	0.00568787
chr20_63552644	0.24	0.2	0.2	0.17	0.14	0.17	0.09	0.23549	-0.00137872	0.870032	0.00217158
chr1_1645166	0.1	0.1	0.07	0	0	0	0	0.101113	-0.0013767	0.834982	0.00400126
chr1_151071772	0.1	0.1	0.07	0	0	0	0	0.101113	-0.0013767	0.834982	0.00400126
chr3_142508660	0.1	0.1	0.07	0	0	0	0	0.101113	-0.0013767	0.834982	0.00400126
chr9_129023951	0.1	0.1	0.07	0	0	0	0	0.101113	-0.0013767	0.834982	0.00400126
chr11_62676958	0.1	0.1	0.07	0	0	0	0	0.101113	-0.0013767	0.834982	0.00400126
chr14_49635782	0.1	0.1	0.07	0	0	0	0	0.101113	-0.0013767	0.834982	0.00400126
chr21_45509826	0.1	0.1	0.07	0	0	0	0	0.101113	-0.0013767	0.834982	0.00400126
chr4_118834165	0.11	0.1	0.05	0	0	0	0	0.0995116	-0.0013729	0.804968	0.006153
chr7_44795630	0.11	0.1	0.05	0	0	0	0	0.0995116	-0.0013729	0.804968	0.006153
chr7_63899449	0.11	0.1	0.05	0	0	0	0	0.0995116	-0.0013729	0.804968	0.006153
chr9_136346042	0.11	0.1	0.05	0	0	0	0	0.0995116	-0.0013729	0.804968	0.006153
chr10_79094439	0.11	0.1	0.05	0	0	0	0	0.0995116	-0.0013729	0.804968	0.006153
chr15_75576699	0.11	0.1	0.05	0	0	0	0	0.0995116	-0.0013729	0.804968	0.006153
chr16_89339410	0.11	0.1	0.05	0	0	0	0	0.0995116	-0.0013729	0.804968	0.006153
chr17_78167216	0.11	0.1	0.05	0	0	0	0	0.0995116	-0.0013729	0.804968	0.006153
chr21_44010962	0.11	0.1	0.05	0	0	0	0	0.0995116	-0.0013729	0.804968	0.006153
chr1_8920560	0.11	0.08	0.08	0	0	0	0	0.100899	-0.001372	0.829289	0.00436559
chr7_76166354	0.11	0.08	0.08	0	0	0	0	0.100899	-0.001372	0.829289	0.00436559
chr10_119181510	0.11	0.08	0.08	0	0	0	0	0.100899	-0.001372	0.829289	0.00436559
chr10_133758919	0.11	0.08	0.08	0	0	0	0	0.100899	-0.001372	0.829289	0.00436559
chr11_46699626	0.11	0.08	0.08	0	0	0	0	0.100899	-0.001372	0.829289	0.00436559
chr11_67126204	0.11	0.08	0.08	0	0	0	0	0.100899	-0.001372	0.829289	0.00436559
chr11_119081589	0.11	0.08	0.08	0	0	0	0	0.100899	-0.001372	0.829289	0.00436559
chr11_126445885	0.11	0.08	0.08	0	0	0	0	0.100899	-0.001372	0.829289	0.00436559
chr12_120949947	0.11	0.08	0.08	0	0	0	0	0.100899	-0.001372	0.829289	0.00436559
chr17_64004061	0.11	0.08	0.08	0	0	0	0	0.100899	-0.001372	0.829289	0.00436559
chr18_77090822	0.11	0.08	0.08	0	0	0	0	0.100899	-0.001372	0.829289	0.00436559
chr19_1271382	0.11	0.08	0.08	0	0	0	0	0.100899	-0.001372	0.829289	0.00436559
chr19_2437808	0.11	0.08	0.08	0	0	0	0	0.100899	-0.001372	0.829289	0.00436559
chr19_13791665	0.11	0.08	0.08	0	0	0	0	0.100899	-0.001372	0.829289	0.00436559
chr20_32734040	0.11	0.08	0.08	0	0	0	0	0.100899	-0.001372	0.829289	0.00436559
chr21_45300461	0.11	0.08	0.08	0	0	0	0	0.100899	-0.001372	0.829289	0.00436559
chr5_177307797	0.12	0.08	0.06	0	0	0	0	0.099298	-0.00136819	0.810311	0.00572728
chr6_44275394	0.12	0.08	0.06	0	0	0	0	0.099298	-0.00136819	0.810311	0.00572728
chr7_100226484	0.12	0.08	0.06	0	0	0	0	0.099298	-0.00136819	0.810311	0.00572728
chr11_78189358	0.12	0.08	0.06	0	0	0	0	0.099298	-0.00136819	0.810311	0.00572728
chr12_105107855	0.12	0.08	0.06	0	0	0	0	0.099298	-0.00136819	0.810311	0.00572728
chr16_2562873	0.12	0.08	0.06	0	0	0	0	0.099298	-0.00136819	0.810311	0.00572728
chr17_7848396	0.12	0.08	0.06	0	0	0	0	0.099298	-0.00136819	0.810311	0.00572728
chr17_21060580	0.12	0.08	0.06	0	0	0	0	0.099298	-0.00136819	0.810311	0.00572728
chr17_48059335	0.12	0.08	0.06	0	0	0	0	0.099298	-0.00136819	0.810311	0.00572728
chr17_78106457	0.12	0.08	0.06	0	0	0	0	0.099298	-0.00136819	0.810311	0.00572728
chr22_37286756	0.12	0.08	0.06	0	0	0	0	0.099298	-0.00136819	0.810311	0.00572728
chr6_170081425	0.09	0.11	0.07	0	0	0	0	0.100544	-0.00136417	0.808679	0.00585525
chr9_78151076	0.09	0.11	0.07	0	0	0	0	0.100544	-0.00136417	0.808679	0.00585525
chr19_10147558	0.09	0.11	0.07	0	0	0	0	0.100544	-0.00136417	0.808679	0.00585525
chr19_14476280	0.09	0.11	0.07	0	0	0	0	0.100544	-0.00136417	0.808679	0.00585525
chr3_126352135	0.1	0.09	0.08	0	0	0	0	0.10033	-0.00135946	0.837325	0.00385696
chr6_42145848	0.1	0.09	0.08	0	0	0	0	0.10033	-0.00135946	0.837325	0.00385696
chr7_2516004	0.1	0.09	0.08	0	0	0	0	0.10033	-0.00135946	0.837325	0.00385696
chr7_73308071	0.1	0.09	0.08	0	0	0	0	0.10033	-0.00135946	0.837325	0.00385696
chr11_47765684	0.1	0.09	0.08	0	0	0	0	0.10033	-0.00135946	0.837325	0.00385696
chr16_4781701	0.1	0.09	0.08	0	0	0	0	0.10033	-0.00135946	0.837325	0.00385696
chr4_1348961	0.11	0.09	0.06	0	0	0	0	0.0987285	-0.00135566	0.82928	0.00436618
chr5_96702166	0.11	0.09	0.06	0	0	0	0	0.0987285	-0.00135566	0.82928	0.00436618
chr6_32836432	0.11	0.09	0.06	0	0	0	0	0.0987285	-0.00135566	0.82928	0.00436618
chr6_41918025	0.11	0.09	0.06	0	0	0	0	0.0987285	-0.00135566	0.82928	0.00436618
chr7_6423897	0.11	0.09	0.06	0	0	0	0	0.0987285	-0.00135566	0.82928	0.00436618
chr8_23311934	0.11	0.09	0.06	0	0	0	0	0.0987285	-0.00135566	0.82928	0.00436618
chr9_128157914	0.11	0.09	0.06	0	0	0	0	0.0987285	-0.00135566	0.82928	0.00436618
chr9_133982932	0.11	0.09	0.06	0	0	0	0	0.0987285	-0.00135566	0.82928	0.00436618
chr16_49742175	0.11	0.09	0.06	0	0	0	0	0.0987285	-0.00135566	0.82928	0.00436618
chr19_1410907	0.11	0.09	0.06	0	0	0	0	0.0987285	-0.00135566	0.82928	0.00436618
chr19_17861316	0.11	0.09	0.06	0	0	0	0	0.0987285	-0.00135566	0.82928	0.00436618
chr21_36383772	0.11	0.09	0.06	0	0	0	0	0.0987285	-0.00135566	0.82928	0.00436618
chr8_6837162	0.12	0.07	0.07	0	0	0	0	0.098515	-0.00135096	0.800887	0.00649123
chr16_553803	0.12	0.07	0.07	0	0	0	0	0.098515	-0.00135096	0.800887	0.00649123
chr19_49611718	0.12	0.07	0.07	0	0	0	0	0.098515	-0.00135096	0.800887	0.00649123
chr20_31877206	0.12	0.07	0.07	0	0	0	0	0.098515	-0.00135096	0.800887	0.00649123
chr22_45503305	0.12	0.07	0.07	0	0	0	0	0.098515	-0.00135096	0.800887	0.00649123
chr1_11933392	0.11	0.09	0.06	0.08	0	0	0	0.109832	-0.0013485	0.847948	0.00324368
chr5_1084775	0.09	0.1	0.08	0	0	0	0	0.0997605	-0.00134693	0.821954	0.00486456
chr9_95353422	0.09	0.1	0.08	0	0	0	0	0.0997605	-0.00134693	0.821954	0.00486456
chr10_109919484	0.09	0.1	0.08	0	0	0	0	0.0997605	-0.00134693	0.821954	0.00486456
chr14_92037747	0.09	0.1	0.08	0	0	0	0	0.0997605	-0.00134693	0.821954	0.00486456
chr19_10480538	0.09	0.1	0.08	0	0	0	0	0.0997605	-0.00134693	0.821954	0.00486456
chr19_32720101	0.09	0.1	0.08	0	0	0	0	0.0997605	-0.00134693	0.821954	0.00486456
chr21_45480785	0.09	0.1	0.08	0	0	0	0	0.0997605	-0.00134693	0.821954	0.00486456
chr22_36253765	0.09	0.1	0.08	0	0	0	0	0.0997605	-0.00134693	0.821954	0.00486456
chr1_50976645	0.1	0.1	0.06	0	0	0	0	0.098159	-0.00134312	0.82569	0.00460618
chr2_28364097	0.1	0.1	0.06	0	0	0	0	0.098159	-0.00134312	0.82569	0.00460618
chr3_10236222	0.1	0.1	0.06	0	0	0	0	0.098159	-0.00134312	0.82569	0.00460618
chr8_144505045	0.1	0.1	0.06	0	0	0	0	0.098159	-0.00134312	0.82569	0.00460618
chr9_128830467	0.1	0.1	0.06	0	0	0	0	0.098159	-0.00134312	0.82569	0.00460618
chr10_12096487	0.1	0.1	0.06	0	0	0	0	0.098159	-0.00134312	0.82569	0.00460618
chr15_66496846	0.1	0.1	0.06	0	0	0	0	0.098159	-0.00134312	0.82569	0.00460618
chr16_30787809	0.1	0.1	0.06	0	0	0	0	0.098159	-0.00134312	0.82569	0.00460618
chr16_85651546	0.1	0.1	0.06	0	0	0	0	0.098159	-0.00134312	0.82569	0.00460618
chr17_2689580	0.1	0.1	0.06	0	0	0	0	0.098159	-0.00134312	0.82569	0.00460618
chr19_6601100	0.1	0.1	0.06	0	0	0	0	0.098159	-0.00134312	0.82569	0.00460618
chr19_45282817	0.1	0.1	0.06	0	0	0	0	0.098159	-0.00134312	0.82569	0.00460618
chr2_8618927	0.1	0.08	0.09	0	0	0	0	0.0995469	-0.00134223	0.816227	0.00527792
chr16_14379296	0.1	0.08	0.09	0	0	0	0	0.0995469	-0.00134223	0.816227	0.00527792
chr17_39212359	0.1	0.08	0.09	0	0	0	0	0.0995469	-0.00134223	0.816227	0.00527792
chr19_16222697	0.1	0.08	0.09	0	0	0	0	0.0995469	-0.00134223	0.816227	0.00527792
chr19_40622550	0.1	0.08	0.09	0	0	0	0	0.0995469	-0.00134223	0.816227	0.00527792
chr22_37419147	0.1	0.08	0.09	0	0	0	0	0.0995469	-0.00134223	0.816227	0.00527792
chr1_25028719	0.11	0.08	0.07	0	0	0	0	0.0979455	-0.00133842	0.831853	0.00419903
chr1_109503344	0.11	0.08	0.07	0	0	0	0	0.0979455	-0.00133842	0.831853	0.00419903
chr2_74149408	0.11	0.08	0.07	0	0	0	0	0.0979455	-0.00133842	0.831853	0.00419903
chr6_43271403	0.11	0.08	0.07	0	0	0	0	0.0979455	-0.00133842	0.831853	0.00419903
chr7_1853404	0.11	0.08	0.07	0	0	0	0	0.0979455	-0.00133842	0.831853	0.00419903
chr7_1928090	0.11	0.08	0.07	0	0	0	0	0.0979455	-0.00133842	0.831853	0.00419903
chr7_73431307	0.11	0.08	0.07	0	0	0	0	0.0979455	-0.00133842	0.831853	0.00419903
chr7_130492199	0.11	0.08	0.07	0	0	0	0	0.0979455	-0.00133842	0.831853	0.00419903
chr10_102812924	0.11	0.08	0.07	0	0	0	0	0.0979455	-0.00133842	0.831853	0.00419903
chr12_7969171	0.11	0.08	0.07	0	0	0	0	0.0979455	-0.00133842	0.831853	0.00419903
chr12_57313913	0.11	0.08	0.07	0	0	0	0	0.0979455	-0.00133842	0.831853	0.00419903
chr16_909298	0.11	0.08	0.07	0	0	0	0	0.0979455	-0.00133842	0.831853	0.00419903
chr16_12455627	0.11	0.08	0.07	0	0	0	0	0.0979455	-0.00133842	0.831853	0.00419903
chr21_8396631	0.12	0.1	0.09	0.04	0	0.06	0	0.119262	-0.00133596	0.832256	0.00417326
chr12_57230621	0.1	0.08	0.09	0.08	0	0	0	0.11065	-0.00133506	0.848862	0.00319395
chr16_57655311	0.1	0.1	0.06	0.09	0	0	0	0.11065	-0.00133506	0.801039	0.00647848
chr19_10409907	0.1	0.1	0.06	0.09	0	0	0	0.11065	-0.00133506	0.801039	0.00647848
chr10_21535743	0.1	0.08	0.09	0.09	0	0	0	0.112038	-0.00133417	0.806455	0.0060326
chr9_137268571	0.09	0.09	0.09	0	0	0	0	0.0989774	-0.00132969	0.81259	0.00555147
chr13_113205540	0.09	0.09	0.09	0	0	0	0	0.0989774	-0.00132969	0.81259	0.00555147
chr18_80035561	0.09	0.09	0.09	0	0	0	0	0.0989774	-0.00132969	0.81259	0.00555147
chr19_1410338	0.09	0.09	0.09	0	0	0	0	0.0989774	-0.00132969	0.81259	0.00555147
chrUn_GL000214v1_125450	0.1	0.11	0.11	0.09	0.03	0.03	0	0.127447	-0.00132745	0.89656	0.00121438
chr1_153778834	0.1	0.09	0.07	0	0	0	0	0.097376	-0.00132589	0.840816	0.00364811
chr11_64917898	0.1	0.09	0.07	0	0	0	0	0.097376	-0.00132589	0.840816	0.00364811
chr12_12349622	0.1	0.09	0.07	0	0	0	0	0.097376	-0.00132589	0.840816	0.00364811
chr16_68012170	0.1	0.09	0.07	0	0	0	0	0.097376	-0.00132589	0.840816	0.00364811
chr16_78100859	0.1	0.09	0.07	0	0	0	0	0.097376	-0.00132589	0.840816	0.00364811
chr17_46011924	0.1	0.09	0.07	0	0	0	0	0.097376	-0.00132589	0.840816	0.00364811
chr19_50207393	0.1	0.09	0.07	0	0	0	0	0.097376	-0.00132589	0.840816	0.00364811
chr1_149635402	0.09	0.11	0.06	0.08	0	0	0	0.108693	-0.00132342	0.81671	0.00524223
chr17_7590084	0.09	0.09	0.09	0.08	0	0	0	0.110081	-0.00132253	0.845617	0.00337263
chr1_2191081	0.11	0.09	0.05	0	0	0	0	0.0957745	-0.00132208	0.80998	0.00575305
chr5_150487137	0.11	0.09	0.05	0	0	0	0	0.0957745	-0.00132208	0.80998	0.00575305
chr8_30724108	0.11	0.09	0.05	0	0	0	0	0.0957745	-0.00132208	0.80998	0.00575305
chr9_128705502	0.11	0.09	0.05	0	0	0	0	0.0957745	-0.00132208	0.80998	0.00575305
chr10_133306582	0.11	0.09	0.05	0	0	0	0	0.0957745	-0.00132208	0.80998	0.00575305
chr11_298631	0.11	0.09	0.05	0	0	0	0	0.0957745	-0.00132208	0.80998	0.00575305
chr11_493244	0.11	0.09	0.05	0	0	0	0	0.0957745	-0.00132208	0.80998	0.00575305
chr12_131799223	0.11	0.09	0.05	0	0	0	0	0.0957745	-0.00132208	0.80998	0.00575305
chr13_110474102	0.11	0.09	0.05	0	0	0	0	0.0957745	-0.00132208	0.80998	0.00575305
chr14_20303184	0.11	0.09	0.05	0	0	0	0	0.0957745	-0.00132208	0.80998	0.00575305
chr16_46832059	0.11	0.09	0.05	0	0	0	0	0.0957745	-0.00132208	0.80998	0.00575305
chr17_7990741	0.11	0.09	0.05	0	0	0	0	0.0957745	-0.00132208	0.80998	0.00575305
chr19_1273467	0.11	0.09	0.05	0	0	0	0	0.0957745	-0.00132208	0.80998	0.00575305
chr19_37595588	0.11	0.09	0.05	0	0	0	0	0.0957745	-0.00132208	0.80998	0.00575305
chr19_46859530	0.11	0.09	0.05	0	0	0	0	0.0957745	-0.00132208	0.80998	0.00575305
chr21_28991092	0.11	0.09	0.05	0	0	0	0	0.0957745	-0.00132208	0.80998	0.00575305
chr5_177425449	0.11	0.07	0.08	0	0	0	0	0.0971624	-0.00132119	0.810565	0.00570748
chr12_122630739	0.11	0.07	0.08	0	0	0	0	0.0971624	-0.00132119	0.810565	0.00570748
chr14_105592212	0.11	0.07	0.08	0	0	0	0	0.0971624	-0.00132119	0.810565	0.00570748
chr15_74261953	0.11	0.07	0.08	0	0	0	0	0.0971624	-0.00132119	0.810565	0.00570748
chr15_82357299	0.11	0.07	0.08	0	0	0	0	0.0971624	-0.00132119	0.810565	0.00570748
chr15_84835284	0.11	0.07	0.08	0	0	0	0	0.0971624	-0.00132119	0.810565	0.00570748
chr16_153812	0.11	0.07	0.08	0	0	0	0	0.0971624	-0.00132119	0.810565	0.00570748
chr16_1560432	0.11	0.07	0.08	0	0	0	0	0.0971624	-0.00132119	0.810565	0.00570748
chr19_45790512	0.11	0.07	0.08	0	0	0	0	0.0971624	-0.00132119	0.810565	0.00570748
chr3_196505200	0.09	0.1	0.07	0	0	0	0	0.0968065	-0.00131335	0.824992	0.0046538
chr7_5320642	0.09	0.1	0.07	0	0	0	0	0.0968065	-0.00131335	0.824992	0.0046538
chr8_7576490	0.09	0.1	0.07	0	0	0	0	0.0968065	-0.00131335	0.824992	0.0046538
chr8_23339442	0.09	0.1	0.07	0	0	0	0	0.0968065	-0.00131335	0.824992	0.0046538
chr9_33459981	0.09	0.1	0.07	0	0	0	0	0.0968065	-0.00131335	0.824992	0.0046538
chr11_975833	0.09	0.1	0.07	0	0	0	0	0.0968065	-0.00131335	0.824992	0.0046538
chr17_58738506	0.09	0.1	0.07	0	0	0	0	0.0968065	-0.00131335	0.824992	0.0046538
chr17_81283470	0.09	0.1	0.07	0	0	0	0	0.0968065	-0.00131335	0.824992	0.0046538
chr19_54917897	0.09	0.1	0.07	0	0	0	0	0.0968065	-0.00131335	0.824992	0.0046538
chr21_37259845	0.09	0.1	0.07	0	0	0	0	0.0968065	-0.00131335	0.824992	0.0046538
chr3_52702413	0.1	0.1	0.05	0	0	0	0	0.0952051	-0.00130955	0.806404	0.00603671
chr8_143438232	0.1	0.1	0.05	0	0	0	0	0.0952051	-0.00130955	0.806404	0.00603671
chr9_127736336	0.1	0.1	0.05	0	0	0	0	0.0952051	-0.00130955	0.806404	0.00603671
chr13_114079205	0.1	0.1	0.05	0	0	0	0	0.0952051	-0.00130955	0.806404	0.00603671
chr16_29738165	0.1	0.1	0.05	0	0	0	0	0.0952051	-0.00130955	0.806404	0.00603671
chr16_88754099	0.1	0.1	0.05	0	0	0	0	0.0952051	-0.00130955	0.806404	0.00603671
chr17_3720706	0.1	0.1	0.05	0	0	0	0	0.0952051	-0.00130955	0.806404	0.00603671
chr19_2578724	0.1	0.1	0.05	0	0	0	0	0.0952051	-0.00130955	0.806404	0.00603671
chr19_10196253	0.1	0.1	0.05	0	0	0	0	0.0952051	-0.00130955	0.806404	0.00603671
chr19_18130163	0.1	0.1	0.05	0	0	0	0	0.0952051	-0.00130955	0.806404	0.00603671
chr19_49133079	0.1	0.1	0.05	0	0	0	0	0.0952051	-0.00130955	0.806404	0.00603671
chr19_49908529	0.1	0.1	0.05	0	0	0	0	0.0952051	-0.00130955	0.806404	0.00603671
chr22_23539516	0.1	0.1	0.05	0	0	0	0	0.0952051	-0.00130955	0.806404	0.00603671
chr4_1841528	0.1	0.08	0.08	0	0	0	0	0.0965929	-0.00130865	0.831562	0.00421777
chr5_197352	0.1	0.08	0.08	0	0	0	0	0.0965929	-0.00130865	0.831562	0.00421777
chr7_155351448	0.1	0.08	0.08	0	0	0	0	0.0965929	-0.00130865	0.831562	0.00421777
chr11_1643220	0.1	0.08	0.08	0	0	0	0	0.0965929	-0.00130865	0.831562	0.00421777
chr12_56157307	0.1	0.08	0.08	0	0	0	0	0.0965929	-0.00130865	0.831562	0.00421777
chr13_113470488	0.1	0.08	0.08	0	0	0	0	0.0965929	-0.00130865	0.831562	0.00421777
chr16_58627273	0.1	0.08	0.08	0	0	0	0	0.0965929	-0.00130865	0.831562	0.00421777
chr16_88505184	0.1	0.08	0.08	0	0	0	0	0.0965929	-0.00130865	0.831562	0.00421777
chr17_74739881	0.1	0.08	0.08	0	0	0	0	0.0965929	-0.00130865	0.831562	0.00421777
chr18_51044518	0.1	0.08	0.08	0	0	0	0	0.0965929	-0.00130865	0.831562	0.00421777
chr19_603163	0.1	0.08	0.08	0	0	0	0	0.0965929	-0.00130865	0.831562	0.00421777
chr19_17330399	0.1	0.08	0.08	0	0	0	0	0.0965929	-0.00130865	0.831562	0.00421777
chr19_19665098	0.1	0.08	0.08	0	0	0	0	0.0965929	-0.00130865	0.831562	0.00421777
chr19_33749831	0.1	0.08	0.08	0	0	0	0	0.0965929	-0.00130865	0.831562	0.00421777
chr21_46328324	0.1	0.08	0.08	0	0	0	0	0.0965929	-0.00130865	0.831562	0.00421777
chr22_17255392	0.1	0.08	0.08	0	0	0	0	0.0965929	-0.00130865	0.831562	0.00421777
chr21_8987747	0.09	0.1	0.07	0.06	0	0	0	0.105134	-0.00130798	0.911995	0.000805958
chr1_12141812	0.11	0.08	0.06	0	0	0	0	0.0949915	-0.00130484	0.824939	0.00465745
chr5_139698925	0.11	0.08	0.06	0	0	0	0	0.0949915	-0.00130484	0.824939	0.00465745
chr6_157275547	0.11	0.08	0.06	0	0	0	0	0.0949915	-0.00130484	0.824939	0.00465745
chr7_2822205	0.11	0.08	0.06	0	0	0	0	0.0949915	-0.00130484	0.824939	0.00465745
chr9_91776825	0.11	0.08	0.06	0	0	0	0	0.0949915	-0.00130484	0.824939	0.00465745
chr9_130176823	0.11	0.08	0.06	0	0	0	0	0.0949915	-0.00130484	0.824939	0.00465745
chr14_102907738	0.11	0.08	0.06	0	0	0	0	0.0949915	-0.00130484	0.824939	0.00465745
chr16_4372508	0.11	0.08	0.06	0	0	0	0	0.0949915	-0.00130484	0.824939	0.00465745
chr19_8608278	0.11	0.08	0.06	0	0	0	0	0.0949915	-0.00130484	0.824939	0.00465745
chr19_12781950	0.11	0.08	0.06	0	0	0	0	0.0949915	-0.00130484	0.824939	0.00465745
chr22_49771863	0.11	0.08	0.06	0	0	0	0	0.0949915	-0.00130484	0.824939	0.00465745
chr17_78262129	0.1	0.08	0.08	0.09	0	0	0	0.109084	-0.00130059	0.80559	0.00610249
chr2_96856161	0.09	0.09	0.08	0	0	0	0	0.0960235	-0.00129611	0.828311	0.00443017
chr6_157629396	0.09	0.09	0.08	0	0	0	0	0.0960235	-0.00129611	0.828311	0.00443017
chr11_65550049	0.09	0.09	0.08	0	0	0	0	0.0960235	-0.00129611	0.828311	0.00443017
chr16_2757864	0.09	0.09	0.08	0	0	0	0	0.0960235	-0.00129611	0.828311	0.00443017
chr16_28281420	0.09	0.09	0.08	0	0	0	0	0.0960235	-0.00129611	0.828311	0.00443017
chr16_89152943	0.09	0.09	0.08	0	0	0	0	0.0960235	-0.00129611	0.828311	0.00443017
chr1_3314050	0.1	0.09	0.06	0	0	0	0	0.094422	-0.00129231	0.834507	0.00403085
chr1_9796457	0.1	0.09	0.06	0	0	0	0	0.094422	-0.00129231	0.834507	0.00403085
chr1_161151334	0.1	0.09	0.06	0	0	0	0	0.094422	-0.00129231	0.834507	0.00403085
chr7_102583271	0.1	0.09	0.06	0	0	0	0	0.094422	-0.00129231	0.834507	0.00403085
chr10_23194885	0.1	0.09	0.06	0	0	0	0	0.094422	-0.00129231	0.834507	0.00403085
chr11_405986	0.1	0.09	0.06	0	0	0	0	0.094422	-0.00129231	0.834507	0.00403085
chr11_45179800	0.1	0.09	0.06	0	0	0	0	0.094422	-0.00129231	0.834507	0.00403085
chr17_16354204	0.1	0.09	0.06	0	0	0	0	0.094422	-0.00129231	0.834507	0.00403085
chr22_20543852	0.1	0.09	0.06	0	0	0	0	0.094422	-0.00129231	0.834507	0.00403085
chr22_24010883	0.1	0.09	0.06	0	0	0	0	0.094422	-0.00129231	0.834507	0.00403085
chr22_30387063	0.1	0.09	0.06	0	0	0	0	0.094422	-0.00129231	0.834507	0.00403085
chr2_1664136	0.11	0.07	0.07	0	0	0	0	0.0942085	-0.00128761	0.815674	0.00531896
chr2_127098635	0.11	0.07	0.07	0	0	0	0	0.0942085	-0.00128761	0.815674	0.00531896
chr9_133876672	0.11	0.07	0.07	0	0	0	0	0.0942085	-0.00128761	0.815674	0.00531896
chr13_87671607	0.11	0.07	0.07	0	0	0	0	0.0942085	-0.00128761	0.815674	0.00531896
chr16_30782589	0.11	0.07	0.07	0	0	0	0	0.0942085	-0.00128761	0.815674	0.00531896
chr17_31474562	0.11	0.07	0.07	0	0	0	0	0.0942085	-0.00128761	0.815674	0.00531896
chr19_19660970	0.11	0.07	0.07	0	0	0	0	0.0942085	-0.00128761	0.815674	0.00531896
chr22_23274976	0.11	0.07	0.07	0	0	0	0	0.0942085	-0.00128761	0.815674	0.00531896
chr2_25210795	0.1	0.07	0.09	0.08	0	0	0	0.106913	-0.00128425	0.816823	0.00523394
chr1_19341572	0.08	0.1	0.08	0	0	0	0	0.095454	-0.00128358	0.800004	0.00656593
chr1_24899226	0.08	0.1	0.08	0	0	0	0	0.095454	-0.00128358	0.800004	0.00656593
chr2_218894542	0.08	0.1	0.08	0	0	0	0	0.095454	-0.00128358	0.800004	0.00656593
chr7_5493683	0.08	0.1	0.08	0	0	0	0	0.095454	-0.00128358	0.800004	0.00656593
chr9_136888386	0.08	0.1	0.08	0	0	0	0	0.095454	-0.00128358	0.800004	0.00656593
chr10_132858865	0.08	0.1	0.08	0	0	0	0	0.095454	-0.00128358	0.800004	0.00656593
chr11_47562789	0.08	0.1	0.08	0	0	0	0	0.095454	-0.00128358	0.800004	0.00656593
chr12_132886941	0.08	0.1	0.08	0	0	0	0	0.095454	-0.00128358	0.800004	0.00656593
chr16_84115204	0.08	0.1	0.08	0	0	0	0	0.095454	-0.00128358	0.800004	0.00656593
chr16_84560948	0.08	0.1	0.08	0	0	0	0	0.095454	-0.00128358	0.800004	0.00656593
chr17_74454893	0.08	0.1	0.08	0	0	0	0	0.095454	-0.00128358	0.800004	0.00656593
chr18_3549012	0.08	0.1	0.08	0	0	0	0	0.095454	-0.00128358	0.800004	0.00656593
chr19_18169221	0.08	0.1	0.08	0	0	0	0	0.095454	-0.00128358	0.800004	0.00656593
chr19_39827299	0.08	0.1	0.08	0	0	0	0	0.095454	-0.00128358	0.800004	0.00656593
chr21_44092125	0.08	0.1	0.08	0	0	0	0	0.095454	-0.00128358	0.800004	0.00656593
chr16_3162510	0.11	0.07	0.07	0.08	0	0	0	0.105312	-0.00128044	0.821092	0.00492546
chr19_45861504	0.09	0.1	0.06	0	0	0	0	0.0938525	-0.00127977	0.818396	0.0051189
chr21_45510176	0.09	0.1	0.06	0	0	0	0	0.0938525	-0.00127977	0.818396	0.0051189
chr1_10936469	0.09	0.08	0.09	0	0	0	0	0.0952404	-0.00127888	0.806427	0.0060349
chr11_65538925	0.09	0.08	0.09	0	0	0	0	0.0952404	-0.00127888	0.806427	0.0060349
chr12_124745898	0.09	0.08	0.09	0	0	0	0	0.0952404	-0.00127888	0.806427	0.0060349
chr16_2747925	0.09	0.08	0.09	0	0	0	0	0.0952404	-0.00127888	0.806427	0.0060349
chr17_18623776	0.09	0.08	0.09	0	0	0	0	0.0952404	-0.00127888	0.806427	0.0060349
chr22_44286633	0.09	0.08	0.09	0	0	0	0	0.0952404	-0.00127888	0.806427	0.0060349
chr1_15586042	0.1	0.08	0.07	0	0	0	0	0.093639	-0.00127507	0.838661	0.00377618
chr7_27108664	0.1	0.08	0.07	0	0	0	0	0.093639	-0.00127507	0.838661	0.00377618
chr12_121535323	0.1	0.08	0.07	0	0	0	0	0.093639	-0.00127507	0.838661	0.00377618
chr17_78353994	0.1	0.08	0.07	0	0	0	0	0.093639	-0.00127507	0.838661	0.00377618
chr17_82033803	0.1	0.08	0.07	0	0	0	0	0.093639	-0.00127507	0.838661	0.00377618
chr19_3037977	0.1	0.08	0.07	0	0	0	0	0.093639	-0.00127507	0.838661	0.00377618
chr19_48176061	0.1	0.08	0.07	0	0	0	0	0.093639	-0.00127507	0.838661	0.00377618
chr22_20269347	0.1	0.08	0.07	0	0	0	0	0.093639	-0.00127507	0.838661	0.00377618
chr4_918295	0.11	0.08	0.05	0	0	0	0	0.0920375	-0.00127127	0.807553	0.00594468
chr10_131904189	0.11	0.08	0.05	0	0	0	0	0.0920375	-0.00127127	0.807553	0.00594468
chr12_132118522	0.11	0.08	0.05	0	0	0	0	0.0920375	-0.00127127	0.807553	0.00594468
chr16_11429617	0.11	0.08	0.05	0	0	0	0	0.0920375	-0.00127127	0.807553	0.00594468
chr16_30657585	0.11	0.08	0.05	0	0	0	0	0.0920375	-0.00127127	0.807553	0.00594468
chr17_2804277	0.11	0.08	0.05	0	0	0	0	0.0920375	-0.00127127	0.807553	0.00594468
chr17_75837870	0.11	0.08	0.05	0	0	0	0	0.0920375	-0.00127127	0.807553	0.00594468
chr18_76531181	0.11	0.08	0.05	0	0	0	0	0.0920375	-0.00127127	0.807553	0.00594468
chr18_79512688	0.11	0.08	0.05	0	0	0	0	0.0920375	-0.00127127	0.807553	0.00594468
chr19_5694004	0.11	0.08	0.05	0	0	0	0	0.0920375	-0.00127127	0.807553	0.00594468
chr19_35703171	0.11	0.08	0.05	0	0	0	0	0.0920375	-0.00127127	0.807553	0.00594468
chr19_38254396	0.11	0.08	0.05	0	0	0	0	0.0920375	-0.00127127	0.807553	0.00594468
chr19_57099658	0.11	0.08	0.05	0	0	0	0	0.0920375	-0.00127127	0.807553	0.00594468
chr20_2649286	0.11	0.08	0.05	0	0	0	0	0.0920375	-0.00127127	0.807553	0.00594468
chr20_32733589	0.11	0.08	0.05	0	0	0	0	0.0920375	-0.00127127	0.807553	0.00594468
chr2_231690774	0.09	0.09	0.07	0	0	0	0	0.0930695	-0.00126254	0.835763	0.00395277
chr3_47417817	0.09	0.09	0.07	0	0	0	0	0.0930695	-0.00126254	0.835763	0.00395277
chr5_179677186	0.09	0.09	0.07	0	0	0	0	0.0930695	-0.00126254	0.835763	0.00395277
chr7_56107587	0.09	0.09	0.07	0	0	0	0	0.0930695	-0.00126254	0.835763	0.00395277
chr17_81621005	0.09	0.09	0.07	0	0	0	0	0.0930695	-0.00126254	0.835763	0.00395277
chr22_19727887	0.09	0.09	0.07	0	0	0	0	0.0930695	-0.00126254	0.835763	0.00395277
chr8_744687	0.1	0.09	0.05	0	0	0	0	0.091468	-0.00125873	0.817303	0.00519868
chr10_27237905	0.1	0.09	0.05	0	0	0	0	0.091468	-0.00125873	0.817303	0.00519868
chr12_123360907	0.1	0.09	0.05	0	0	0	0	0.091468	-0.00125873	0.817303	0.00519868
chr13_114141932	0.1	0.09	0.05	0	0	0	0	0.091468	-0.00125873	0.817303	0.00519868
chr14_103663368	0.1	0.09	0.05	0	0	0	0	0.091468	-0.00125873	0.817303	0.00519868
chr15_66621408	0.1	0.09	0.05	0	0	0	0	0.091468	-0.00125873	0.817303	0.00519868
chr16_84936446	0.1	0.09	0.05	0	0	0	0	0.091468	-0.00125873	0.817303	0.00519868
chr17_50706759	0.1	0.09	0.05	0	0	0	0	0.091468	-0.00125873	0.817303	0.00519868
chr17_64898434	0.1	0.09	0.05	0	0	0	0	0.091468	-0.00125873	0.817303	0.00519868
chr18_79397985	0.1	0.09	0.05	0	0	0	0	0.091468	-0.00125873	0.817303	0.00519868
chr19_45416026	0.1	0.09	0.05	0	0	0	0	0.091468	-0.00125873	0.817303	0.00519868
chr22_37516005	0.1	0.09	0.05	0	0	0	0	0.091468	-0.00125873	0.817303	0.00519868
chr22_38952179	0.1	0.09	0.05	0	0	0	0	0.091468	-0.00125873	0.817303	0.00519868
chr1_1403391	0.1	0.07	0.08	0	0	0	0	0.0928559	-0.00125783	0.81614	0.00528434
chr2_11558739	0.1	0.07	0.08	0	0	0	0	0.0928559	-0.00125783	0.81614	0.00528434
chr2_127408580	0.1	0.07	0.08	0	0	0	0	0.0928559	-0.00125783	0.81614	0.00528434
chr2_236622139	0.1	0.07	0.08	0	0	0	0	0.0928559	-0.00125783	0.81614	0.00528434
chr4_1331168	0.1	0.07	0.08	0	0	0	0	0.0928559	-0.00125783	0.81614	0.00528434
chr7_1071947	0.1	0.07	0.08	0	0	0	0	0.0928559	-0.00125783	0.81614	0.00528434
chr7_75743929	0.1	0.07	0.08	0	0	0	0	0.0928559	-0.00125783	0.81614	0.00528434
chr7_100231632	0.1	0.07	0.08	0	0	0	0	0.0928559	-0.00125783	0.81614	0.00528434
chr11_119214104	0.1	0.07	0.08	0	0	0	0	0.0928559	-0.00125783	0.81614	0.00528434
chr12_124803201	0.1	0.07	0.08	0	0	0	0	0.0928559	-0.00125783	0.81614	0.00528434
chr14_34555481	0.1	0.07	0.08	0	0	0	0	0.0928559	-0.00125783	0.81614	0.00528434
chr14_106214859	0.1	0.07	0.08	0	0	0	0	0.0928559	-0.00125783	0.81614	0.00528434
chr15_28935428	0.1	0.07	0.08	0	0	0	0	0.0928559	-0.00125783	0.81614	0.00528434
chr17_40863388	0.1	0.07	0.08	0	0	0	0	0.0928559	-0.00125783	0.81614	0.00528434
chr19_13852886	0.1	0.07	0.08	0	0	0	0	0.0928559	-0.00125783	0.81614	0.00528434
chr5_181187857	0.11	0.07	0.06	0	0	0	0	0.0912545	-0.00125403	0.811209	0.00565754
chr7_606547	0.11	0.07	0.06	0	0	0	0	0.0912545	-0.00125403	0.811209	0.00565754
chr7_886006	0.11	0.07	0.06	0	0	0	0	0.0912545	-0.00125403	0.811209	0.00565754
chr7_157904139	0.11	0.07	0.06	0	0	0	0	0.0912545	-0.00125403	0.811209	0.00565754
chr9_136364555	0.11	0.07	0.06	0	0	0	0	0.0912545	-0.00125403	0.811209	0.00565754
chr10_119892054	0.11	0.07	0.06	0	0	0	0	0.0912545	-0.00125403	0.811209	0.00565754
chr14_104771066	0.11	0.07	0.06	0	0	0	0	0.0912545	-0.00125403	0.811209	0.00565754
chr16_30777000	0.11	0.07	0.06	0	0	0	0	0.0912545	-0.00125403	0.811209	0.00565754
chr16_67654828	0.11	0.07	0.06	0	0	0	0	0.0912545	-0.00125403	0.811209	0.00565754
chr17_4479573	0.11	0.07	0.06	0	0	0	0	0.0912545	-0.00125403	0.811209	0.00565754
chr17_81951964	0.11	0.07	0.06	0	0	0	0	0.0912545	-0.00125403	0.811209	0.00565754
chr19_4047119	0.11	0.07	0.06	0	0	0	0	0.0912545	-0.00125403	0.811209	0.00565754
chr19_5714039	0.11	0.07	0.06	0	0	0	0	0.0912545	-0.00125403	0.811209	0.00565754
chr19_10406026	0.11	0.07	0.06	0	0	0	0	0.0912545	-0.00125403	0.811209	0.00565754
chr19_53767524	0.11	0.07	0.06	0	0	0	0	0.0912545	-0.00125403	0.811209	0.00565754
chr19_55685716	0.11	0.07	0.06	0	0	0	0	0.0912545	-0.00125403	0.811209	0.00565754
chr22_42347576	0.11	0.07	0.06	0	0	0	0	0.0912545	-0.00125403	0.811209	0.00565754
chr7_76398714	0.1	0.09	0.05	0.08	0	0	0	0.102571	-0.00125157	0.808027	0.00590695
chr20_47773383	0.1	0.09	0.05	0.08	0	0	0	0.102571	-0.00125157	0.808027	0.00590695
chr1_54330927	0.08	0.1	0.07	0	0	0	0	0.0925	-0.00125	0.806005	0.00606893
chr1_154936237	0.08	0.1	0.07	0	0	0	0	0.0925	-0.00125	0.806005	0.00606893
chr1_248836365	0.08	0.1	0.07	0	0	0	0	0.0925	-0.00125	0.806005	0.00606893
chr2_24879197	0.08	0.1	0.07	0	0	0	0	0.0925	-0.00125	0.806005	0.00606893
chr2_70140438	0.08	0.1	0.07	0	0	0	0	0.0925	-0.00125	0.806005	0.00606893
chr3_196205108	0.08	0.1	0.07	0	0	0	0	0.0925	-0.00125	0.806005	0.00606893
chr5_134073010	0.08	0.1	0.07	0	0	0	0	0.0925	-0.00125	0.806005	0.00606893
chr7_1538956	0.08	0.1	0.07	0	0	0	0	0.0925	-0.00125	0.806005	0.00606893
chr8_142742479	0.08	0.1	0.07	0	0	0	0	0.0925	-0.00125	0.806005	0.00606893
chr11_6264592	0.08	0.1	0.07	0	0	0	0	0.0925	-0.00125	0.806005	0.00606893
chr16_30614826	0.08	0.1	0.07	0	0	0	0	0.0925	-0.00125	0.806005	0.00606893
chr16_89118076	0.08	0.1	0.07	0	0	0	0	0.0925	-0.00125	0.806005	0.00606893
chr17_81279659	0.08	0.1	0.07	0	0	0	0	0.0925	-0.00125	0.806005	0.00606893
chr19_12294301	0.08	0.1	0.07	0	0	0	0	0.0925	-0.00125	0.806005	0.00606893
chr19_21485637	0.08	0.1	0.07	0	0	0	0	0.0925	-0.00125	0.806005	0.00606893
chr20_62881869	0.08	0.1	0.07	0	0	0	0	0.0925	-0.00125	0.806005	0.00606893
chr22_17240322	0.08	0.1	0.07	0	0	0	0	0.0925	-0.00125	0.806005	0.00606893
chr22_27742749	0.08	0.1	0.07	0	0	0	0	0.0925	-0.00125	0.806005	0.00606893
chr1_3736883	0.09	0.1	0.05	0	0	0	0	0.0908985	-0.00124619	0.801104	0.00647294
chr1_6598697	0.09	0.1	0.05	0	0	0	0	0.0908985	-0.00124619	0.801104	0.00647294
chr1_11655979	0.09	0.1	0.05	0	0	0	0	0.0908985	-0.00124619	0.801104	0.00647294
chr1_228285247	0.09	0.1	0.05	0	0	0	0	0.0908985	-0.00124619	0.801104	0.00647294
chr2_29114730	0.09	0.1	0.05	0	0	0	0	0.0908985	-0.00124619	0.801104	0.00647294
chr7_1818474	0.09	0.1	0.05	0	0	0	0	0.0908985	-0.00124619	0.801104	0.00647294
chr10_79102662	0.09	0.1	0.05	0	0	0	0	0.0908985	-0.00124619	0.801104	0.00647294
chr10_101589644	0.09	0.1	0.05	0	0	0	0	0.0908985	-0.00124619	0.801104	0.00647294
chr10_133397832	0.09	0.1	0.05	0	0	0	0	0.0908985	-0.00124619	0.801104	0.00647294
chr14_30874676	0.09	0.1	0.05	0	0	0	0	0.0908985	-0.00124619	0.801104	0.00647294
chr17_8003827	0.09	0.1	0.05	0	0	0	0	0.0908985	-0.00124619	0.801104	0.00647294
chr17_80468915	0.09	0.1	0.05	0	0	0	0	0.0908985	-0.00124619	0.801104	0.00647294
chr18_79456830	0.09	0.1	0.05	0	0	0	0	0.0908985	-0.00124619	0.801104	0.00647294
chr19_54918226	0.09	0.1	0.05	0	0	0	0	0.0908985	-0.00124619	0.801104	0.00647294
chr20_29401983	0.09	0.1	0.05	0	0	0	0	0.0908985	-0.00124619	0.801104	0.00647294
chr20_62933164	0.09	0.1	0.05	0	0	0	0	0.0908985	-0.00124619	0.801104	0.00647294
chr2_240567365	0.09	0.08	0.08	0	0	0	0	0.0922864	-0.0012453	0.826682	0.00453906
chr7_72974326	0.09	0.08	0.08	0	0	0	0	0.0922864	-0.0012453	0.826682	0.00453906
chr8_29335299	0.09	0.08	0.08	0	0	0	0	0.0922864	-0.0012453	0.826682	0.00453906
chr9_133329119	0.09	0.08	0.08	0	0	0	0	0.0922864	-0.0012453	0.826682	0.00453906
chr9_133332692	0.09	0.08	0.08	0	0	0	0	0.0922864	-0.0012453	0.826682	0.00453906
chr16_555229	0.09	0.08	0.08	0	0	0	0	0.0922864	-0.0012453	0.826682	0.00453906
chr16_1142385	0.09	0.08	0.08	0	0	0	0	0.0922864	-0.0012453	0.826682	0.00453906
chr16_89584188	0.09	0.08	0.08	0	0	0	0	0.0922864	-0.0012453	0.826682	0.00453906
chr17_40657081	0.09	0.08	0.08	0	0	0	0	0.0922864	-0.0012453	0.826682	0.00453906
chr19_6423170	0.09	0.08	0.08	0	0	0	0	0.0922864	-0.0012453	0.826682	0.00453906
chr19_54203725	0.09	0.08	0.08	0	0	0	0	0.0922864	-0.0012453	0.826682	0.00453906
chr21_43305411	0.09	0.08	0.08	0	0	0	0	0.0922864	-0.0012453	0.826682	0.00453906
chr22_20265535	0.09	0.08	0.08	0	0	0	0	0.0922864	-0.0012453	0.826682	0.00453906
chr1_149840182	0.1	0.08	0.06	0	0	0	0	0.090685	-0.00124149	0.835597	0.00396302
chr1_202811828	0.1	0.08	0.06	0	0	0	0	0.090685	-0.00124149	0.835597	0.00396302
chr2_127085747	0.1	0.08	0.06	0	0	0	0	0.090685	-0.00124149	0.835597	0.00396302
chr2_231644998	0.1	0.08	0.06	0	0	0	0	0.090685	-0.00124149	0.835597	0.00396302
chr4_7120224	0.1	0.08	0.06	0	0	0	0	0.090685	-0.00124149	0.835597	0.00396302
chr4_48829662	0.1	0.08	0.06	0	0	0	0	0.090685	-0.00124149	0.835597	0.00396302
chr5_177428840	0.1	0.08	0.06	0	0	0	0	0.090685	-0.00124149	0.835597	0.00396302
chr6_33512773	0.1	0.08	0.06	0	0	0	0	0.090685	-0.00124149	0.835597	0.00396302
chr7_4748802	0.1	0.08	0.06	0	0	0	0	0.090685	-0.00124149	0.835597	0.00396302
chr10_86798231	0.1	0.08	0.06	0	0	0	0	0.090685	-0.00124149	0.835597	0.00396302
chr10_127987618	0.1	0.08	0.06	0	0	0	0	0.090685	-0.00124149	0.835597	0.00396302
chr12_128942908	0.1	0.08	0.06	0	0	0	0	0.090685	-0.00124149	0.835597	0.00396302
chr16_85077750	0.1	0.08	0.06	0	0	0	0	0.090685	-0.00124149	0.835597	0.00396302
chr16_89436595	0.1	0.08	0.06	0	0	0	0	0.090685	-0.00124149	0.835597	0.00396302
chr16_89441254	0.1	0.08	0.06	0	0	0	0	0.090685	-0.00124149	0.835597	0.00396302
chr17_6654615	0.1	0.08	0.06	0	0	0	0	0.090685	-0.00124149	0.835597	0.00396302
chr17_7930379	0.1	0.08	0.06	0	0	0	0	0.090685	-0.00124149	0.835597	0.00396302
chr17_41917434	0.1	0.08	0.06	0	0	0	0	0.090685	-0.00124149	0.835597	0.00396302
chr19_2257583	0.1	0.08	0.06	0	0	0	0	0.090685	-0.00124149	0.835597	0.00396302
chr19_49879326	0.1	0.08	0.06	0	0	0	0	0.090685	-0.00124149	0.835597	0.00396302
chr19_55154248	0.1	0.08	0.06	0	0	0	0	0.090685	-0.00124149	0.835597	0.00396302
chr22_20424023	0.1	0.08	0.06	0	0	0	0	0.090685	-0.00124149	0.835597	0.00396302
chr11_116791189	0.09	0.08	0.08	0.08	0	0	0	0.10339	-0.00123814	0.833106	0.00411913
chr1_7053673	0.08	0.09	0.08	0	0	0	0	0.091717	-0.00123276	0.810123	0.00574195
chr7_100632672	0.08	0.09	0.08	0	0	0	0	0.091717	-0.00123276	0.810123	0.00574195
chr9_131281833	0.08	0.09	0.08	0	0	0	0	0.091717	-0.00123276	0.810123	0.00574195
chr10_79104500	0.08	0.09	0.08	0	0	0	0	0.091717	-0.00123276	0.810123	0.00574195
chr10_102748209	0.08	0.09	0.08	0	0	0	0	0.091717	-0.00123276	0.810123	0.00574195
chr13_29593055	0.08	0.09	0.08	0	0	0	0	0.091717	-0.00123276	0.810123	0.00574195
chr14_73885838	0.08	0.09	0.08	0	0	0	0	0.091717	-0.00123276	0.810123	0.00574195
chr16_2583666	0.08	0.09	0.08	0	0	0	0	0.091717	-0.00123276	0.810123	0.00574195
chr17_75149556	0.08	0.09	0.08	0	0	0	0	0.091717	-0.00123276	0.810123	0.00574195
chr19_5831502	0.08	0.09	0.08	0	0	0	0	0.091717	-0.00123276	0.810123	0.00574195
chr3_49089090	0.09	0.09	0.06	0	0	0	0	0.0901155	-0.00122896	0.83296	0.00412836
chr8_663222	0.09	0.09	0.06	0	0	0	0	0.0901155	-0.00122896	0.83296	0.00412836
chr11_57791590	0.09	0.09	0.06	0	0	0	0	0.0901155	-0.00122896	0.83296	0.00412836
chr13_112343279	0.09	0.09	0.06	0	0	0	0	0.0901155	-0.00122896	0.83296	0.00412836
chr14_102547461	0.09	0.09	0.06	0	0	0	0	0.0901155	-0.00122896	0.83296	0.00412836
chr16_2568636	0.09	0.09	0.06	0	0	0	0	0.0901155	-0.00122896	0.83296	0.00412836
chr19_55059469	0.09	0.09	0.06	0	0	0	0	0.0901155	-0.00122896	0.83296	0.00412836
chr20_36982896	0.09	0.09	0.06	0	0	0	0	0.0901155	-0.00122896	0.83296	0.00412836
chr2_10450896	0.1	0.07	0.07	0	0	0	0	0.089902	-0.00122426	0.8266	0.00454461
chr3_184666308	0.1	0.07	0.07	0	0	0	0	0.089902	-0.00122426	0.8266	0.00454461
chr8_687333	0.1	0.07	0.07	0	0	0	0	0.089902	-0.00122426	0.8266	0.00454461
chr8_144730297	0.1	0.07	0.07	0	0	0	0	0.089902	-0.00122426	0.8266	0.00454461
chr9_137368750	0.1	0.07	0.07	0	0	0	0	0.089902	-0.00122426	0.8266	0.00454461
chr12_6221975	0.1	0.07	0.07	0	0	0	0	0.089902	-0.00122426	0.8266	0.00454461
chr14_91261782	0.1	0.07	0.07	0	0	0	0	0.089902	-0.00122426	0.8266	0.00454461
chr14_103800426	0.1	0.07	0.07	0	0	0	0	0.089902	-0.00122426	0.8266	0.00454461
chr17_1095750	0.1	0.07	0.07	0	0	0	0	0.089902	-0.00122426	0.8266	0.00454461
chr19_2793683	0.1	0.07	0.07	0	0	0	0	0.089902	-0.00122426	0.8266	0.00454461
chr19_5718345	0.1	0.07	0.07	0	0	0	0	0.089902	-0.00122426	0.8266	0.00454461
chr19_39877145	0.1	0.07	0.07	0	0	0	0	0.089902	-0.00122426	0.8266	0.00454461
chr22_44180387	0.1	0.07	0.07	0	0	0	0	0.089902	-0.00122426	0.8266	0.00454461
chrX_312786	0.1	0.07	0.07	0	0	0	0	0.089902	-0.00122426	0.8266	0.00454461
chr17_1400769	0.09	0.09	0.06	0.08	0	0	0	0.101219	-0.00122179	0.823278	0.004772
chr1_33260638	0.08	0.1	0.06	0	0	0	0	0.089546	-0.00121642	0.802189	0.00638212
chr1_151053891	0.08	0.1	0.06	0	0	0	0	0.089546	-0.00121642	0.802189	0.00638212
chr1_156418548	0.08	0.1	0.06	0	0	0	0	0.089546	-0.00121642	0.802189	0.00638212
chr3_10330548	0.08	0.1	0.06	0	0	0	0	0.089546	-0.00121642	0.802189	0.00638212
chr4_2416365	0.08	0.1	0.06	0	0	0	0	0.089546	-0.00121642	0.802189	0.00638212
chr4_73836357	0.08	0.1	0.06	0	0	0	0	0.089546	-0.00121642	0.802189	0.00638212
chr7_2382928	0.08	0.1	0.06	0	0	0	0	0.089546	-0.00121642	0.802189	0.00638212
chr7_100587593	0.08	0.1	0.06	0	0	0	0	0.089546	-0.00121642	0.802189	0.00638212
chr8_33486413	0.08	0.1	0.06	0	0	0	0	0.089546	-0.00121642	0.802189	0.00638212
chr10_5558036	0.08	0.1	0.06	0	0	0	0	0.089546	-0.00121642	0.802189	0.00638212
chr11_67355330	0.08	0.1	0.06	0	0	0	0	0.089546	-0.00121642	0.802189	0.00638212
chr12_117968085	0.08	0.1	0.06	0	0	0	0	0.089546	-0.00121642	0.802189	0.00638212
chr16_743792	0.08	0.1	0.06	0	0	0	0	0.089546	-0.00121642	0.802189	0.00638212
chr16_18802780	0.08	0.1	0.06	0	0	0	0	0.089546	-0.00121642	0.802189	0.00638212
chr17_59469117	0.08	0.1	0.06	0	0	0	0	0.089546	-0.00121642	0.802189	0.00638212
chr22_38399593	0.08	0.1	0.06	0	0	0	0	0.089546	-0.00121642	0.802189	0.00638212
chr2_238096965	0.09	0.08	0.07	0	0	0	0	0.0893325	-0.00121172	0.838753	0.0037707
chr7_1846002	0.09	0.08	0.07	0	0	0	0	0.0893325	-0.00121172	0.838753	0.0037707
chr11_2888314	0.09	0.08	0.07	0	0	0	0	0.0893325	-0.00121172	0.838753	0.0037707
chr12_7969351	0.09	0.08	0.07	0	0	0	0	0.0893325	-0.00121172	0.838753	0.0037707
chr15_64615006	0.09	0.08	0.07	0	0	0	0	0.0893325	-0.00121172	0.838753	0.0037707
chr18_11977180	0.09	0.08	0.07	0	0	0	0	0.0893325	-0.00121172	0.838753	0.0037707
chr18_77016711	0.09	0.08	0.07	0	0	0	0	0.0893325	-0.00121172	0.838753	0.0037707
chr18_79406894	0.09	0.08	0.07	0	0	0	0	0.0893325	-0.00121172	0.838753	0.0037707
chr19_1160965	0.09	0.08	0.07	0	0	0	0	0.0893325	-0.00121172	0.838753	0.0037707
chr19_36267199	0.09	0.08	0.07	0	0	0	0	0.0893325	-0.00121172	0.838753	0.0037707
chr19_49193002	0.09	0.08	0.07	0	0	0	0	0.0893325	-0.00121172	0.838753	0.0037707
chr22_31620568	0.09	0.08	0.07	0	0	0	0	0.0893325	-0.00121172	0.838753	0.0037707
chr16_346033	0.08	0.1	0.06	0.06	0	0	0	0.0978734	-0.00121105	0.871247	0.00212015
chr3_101688756	0.1	0.08	0.05	0	0	0	0	0.087731	-0.00120792	0.820896	0.00493938
chr5_42953334	0.1	0.08	0.05	0	0	0	0	0.087731	-0.00120792	0.820896	0.00493938
chr7_1968681	0.1	0.08	0.05	0	0	0	0	0.087731	-0.00120792	0.820896	0.00493938
chr9_124481470	0.1	0.08	0.05	0	0	0	0	0.087731	-0.00120792	0.820896	0.00493938
chr9_133340160	0.1	0.08	0.05	0	0	0	0	0.087731	-0.00120792	0.820896	0.00493938
chr11_64748574	0.1	0.08	0.05	0	0	0	0	0.087731	-0.00120792	0.820896	0.00493938
chr15_100876092	0.1	0.08	0.05	0	0	0	0	0.087731	-0.00120792	0.820896	0.00493938
chr16_1313392	0.1	0.08	0.05	0	0	0	0	0.087731	-0.00120792	0.820896	0.00493938
chr16_3986964	0.1	0.08	0.05	0	0	0	0	0.087731	-0.00120792	0.820896	0.00493938
chr16_9085991	0.1	0.08	0.05	0	0	0	0	0.087731	-0.00120792	0.820896	0.00493938
chr17_13007769	0.1	0.08	0.05	0	0	0	0	0.087731	-0.00120792	0.820896	0.00493938
chr18_79869375	0.1	0.08	0.05	0	0	0	0	0.087731	-0.00120792	0.820896	0.00493938
chr19_675467	0.1	0.08	0.05	0	0	0	0	0.087731	-0.00120792	0.820896	0.00493938
chr19_2490565	0.1	0.08	0.05	0	0	0	0	0.087731	-0.00120792	0.820896	0.00493938
chr19_5782441	0.1	0.08	0.05	0	0	0	0	0.087731	-0.00120792	0.820896	0.00493938
chr19_6369187	0.1	0.08	0.05	0	0	0	0	0.087731	-0.00120792	0.820896	0.00493938
chr19_15366067	0.1	0.08	0.05	0	0	0	0	0.087731	-0.00120792	0.820896	0.00493938
chr19_18863128	0.1	0.08	0.05	0	0	0	0	0.087731	-0.00120792	0.820896	0.00493938
chr19_42321681	0.1	0.08	0.05	0	0	0	0	0.087731	-0.00120792	0.820896	0.00493938
chr20_53618849	0.1	0.08	0.05	0	0	0	0	0.087731	-0.00120792	0.820896	0.00493938
chr20_57670567	0.1	0.08	0.05	0	0	0	0	0.087731	-0.00120792	0.820896	0.00493938
chr20_63643349	0.1	0.08	0.05	0	0	0	0	0.087731	-0.00120792	0.820896	0.00493938
chr21_45262134	0.1	0.08	0.05	0	0	0	0	0.087731	-0.00120792	0.820896	0.00493938
chr2_28395716	0.08	0.09	0.07	0	0	0	0	0.088763	-0.00119919	0.821488	0.00489745
chr2_230941579	0.08	0.09	0.07	0	0	0	0	0.088763	-0.00119919	0.821488	0.00489745
chr7_2517539	0.08	0.09	0.07	0	0	0	0	0.088763	-0.00119919	0.821488	0.00489745
chr7_66146346	0.08	0.09	0.07	0	0	0	0	0.088763	-0.00119919	0.821488	0.00489745
chr8_1880698	0.08	0.09	0.07	0	0	0	0	0.088763	-0.00119919	0.821488	0.00489745
chr10_117545696	0.08	0.09	0.07	0	0	0	0	0.088763	-0.00119919	0.821488	0.00489745
chr11_472809	0.08	0.09	0.07	0	0	0	0	0.088763	-0.00119919	0.821488	0.00489745
chr16_11257252	0.08	0.09	0.07	0	0	0	0	0.088763	-0.00119919	0.821488	0.00489745
chr17_27349616	0.08	0.09	0.07	0	0	0	0	0.088763	-0.00119919	0.821488	0.00489745
chr19_4309856	0.08	0.09	0.07	0	0	0	0	0.088763	-0.00119919	0.821488	0.00489745
chr19_58204129	0.08	0.09	0.07	0	0	0	0	0.088763	-0.00119919	0.821488	0.00489745
chr1_1726327	0.09	0.09	0.05	0	0	0	0	0.0871615	-0.00119538	0.818375	0.0051204
chr5_847532	0.09	0.09	0.05	0	0	0	0	0.0871615	-0.00119538	0.818375	0.0051204
chr9_137289503	0.09	0.09	0.05	0	0	0	0	0.0871615	-0.00119538	0.818375	0.0051204
chr11_60913157	0.09	0.09	0.05	0	0	0	0	0.0871615	-0.00119538	0.818375	0.0051204
chr15_89889811	0.09	0.09	0.05	0	0	0	0	0.0871615	-0.00119538	0.818375	0.0051204
chr16_30191975	0.09	0.09	0.05	0	0	0	0	0.0871615	-0.00119538	0.818375	0.0051204
chr19_4805206	0.09	0.09	0.05	0	0	0	0	0.0871615	-0.00119538	0.818375	0.0051204
chr22_38255265	0.09	0.09	0.05	0	0	0	0	0.0871615	-0.00119538	0.818375	0.0051204
chr22_46271433	0.09	0.09	0.05	0	0	0	0	0.0871615	-0.00119538	0.818375	0.0051204
chr1_16157616	0.09	0.07	0.08	0	0	0	0	0.0885494	-0.00119448	0.81506	0.00536475
chr1_226643896	0.09	0.07	0.08	0	0	0	0	0.0885494	-0.00119448	0.81506	0.00536475
chr5_139667568	0.09	0.07	0.08	0	0	0	0	0.0885494	-0.00119448	0.81506	0.00536475
chr9_137399355	0.09	0.07	0.08	0	0	0	0	0.0885494	-0.00119448	0.81506	0.00536475
chr11_47589924	0.09	0.07	0.08	0	0	0	0	0.0885494	-0.00119448	0.81506	0.00536475
chr11_119103888	0.09	0.07	0.08	0	0	0	0	0.0885494	-0.00119448	0.81506	0.00536475
chr14_102734366	0.09	0.07	0.08	0	0	0	0	0.0885494	-0.00119448	0.81506	0.00536475
chr16_2153331	0.09	0.07	0.08	0	0	0	0	0.0885494	-0.00119448	0.81506	0.00536475
chr16_11178698	0.09	0.07	0.08	0	0	0	0	0.0885494	-0.00119448	0.81506	0.00536475
chr19_2215177	0.09	0.07	0.08	0	0	0	0	0.0885494	-0.00119448	0.81506	0.00536475
chr22_17757664	0.09	0.07	0.08	0	0	0	0	0.0885494	-0.00119448	0.81506	0.00536475
chr1_19045255	0.1	0.07	0.06	0	0	0	0	0.086948	-0.00119068	0.826791	0.00453174
chr2_29402456	0.1	0.07	0.06	0	0	0	0	0.086948	-0.00119068	0.826791	0.00453174
chr7_577352	0.1	0.07	0.06	0	0	0	0	0.086948	-0.00119068	0.826791	0.00453174
chr7_2076176	0.1	0.07	0.06	0	0	0	0	0.086948	-0.00119068	0.826791	0.00453174
chr7_66074349	0.1	0.07	0.06	0	0	0	0	0.086948	-0.00119068	0.826791	0.00453174
chr9_136743374	0.1	0.07	0.06	0	0	0	0	0.086948	-0.00119068	0.826791	0.00453174
chr10_124617205	0.1	0.07	0.06	0	0	0	0	0.086948	-0.00119068	0.826791	0.00453174
chr16_89375956	0.1	0.07	0.06	0	0	0	0	0.086948	-0.00119068	0.826791	0.00453174
chr17_28338955	0.1	0.07	0.06	0	0	0	0	0.086948	-0.00119068	0.826791	0.00453174
chr17_68258408	0.1	0.07	0.06	0	0	0	0	0.086948	-0.00119068	0.826791	0.00453174
chr19_13765365	0.1	0.07	0.06	0	0	0	0	0.086948	-0.00119068	0.826791	0.00453174
chr19_39246028	0.1	0.07	0.06	0	0	0	0	0.086948	-0.00119068	0.826791	0.00453174
chr20_36973893	0.1	0.07	0.06	0	0	0	0	0.086948	-0.00119068	0.826791	0.00453174
chr22_39722699	0.1	0.07	0.06	0	0	0	0	0.086948	-0.00119068	0.826791	0.00453174
chr22_42075736	0.1	0.05	0.09	0.05	0	0	0	0.0952753	-0.00118531	0.808788	0.00584666
chr1_1567083	0.08	0.08	0.08	0	0	0	0	0.0879799	-0.00118195	0.81259	0.00555147
chr2_47035419	0.08	0.08	0.08	0	0	0	0	0.0879799	-0.00118195	0.81259	0.00555147
chr2_47097397	0.08	0.08	0.08	0	0	0	0	0.0879799	-0.00118195	0.81259	0.00555147
chr4_37978318	0.08	0.08	0.08	0	0	0	0	0.0879799	-0.00118195	0.81259	0.00555147
chr4_40528362	0.08	0.08	0.08	0	0	0	0	0.0879799	-0.00118195	0.81259	0.00555147
chr5_178507198	0.08	0.08	0.08	0	0	0	0	0.0879799	-0.00118195	0.81259	0.00555147
chr6_170084085	0.08	0.08	0.08	0	0	0	0	0.0879799	-0.00118195	0.81259	0.00555147
chr6_170086810	0.08	0.08	0.08	0	0	0	0	0.0879799	-0.00118195	0.81259	0.00555147
chr7_605238	0.08	0.08	0.08	0	0	0	0	0.0879799	-0.00118195	0.81259	0.00555147
chr7_6750165	0.08	0.08	0.08	0	0	0	0	0.0879799	-0.00118195	0.81259	0.00555147
chr8_42391398	0.08	0.08	0.08	0	0	0	0	0.0879799	-0.00118195	0.81259	0.00555147
chr8_144597628	0.08	0.08	0.08	0	0	0	0	0.0879799	-0.00118195	0.81259	0.00555147
chr9_131369299	0.08	0.08	0.08	0	0	0	0	0.0879799	-0.00118195	0.81259	0.00555147
chr9_136368691	0.08	0.08	0.08	0	0	0	0	0.0879799	-0.00118195	0.81259	0.00555147
chr11_67400694	0.08	0.08	0.08	0	0	0	0	0.0879799	-0.00118195	0.81259	0.00555147
chr11_68768167	0.08	0.08	0.08	0	0	0	0	0.0879799	-0.00118195	0.81259	0.00555147
chr12_124647017	0.08	0.08	0.08	0	0	0	0	0.0879799	-0.00118195	0.81259	0.00555147
chr15_23433448	0.08	0.08	0.08	0	0	0	0	0.0879799	-0.00118195	0.81259	0.00555147
chr15_101146772	0.08	0.08	0.08	0	0	0	0	0.0879799	-0.00118195	0.81259	0.00555147
chr16_50594050	0.08	0.08	0.08	0	0	0	0	0.0879799	-0.00118195	0.81259	0.00555147
chr16_85402819	0.08	0.08	0.08	0	0	0	0	0.0879799	-0.00118195	0.81259	0.00555147
chr16_89120166	0.08	0.08	0.08	0	0	0	0	0.0879799	-0.00118195	0.81259	0.00555147
chr16_89428397	0.08	0.08	0.08	0	0	0	0	0.0879799	-0.00118195	0.81259	0.00555147
chr17_29575914	0.08	0.08	0.08	0	0	0	0	0.0879799	-0.00118195	0.81259	0.00555147
chr18_79406583	0.08	0.08	0.08	0	0	0	0	0.0879799	-0.00118195	0.81259	0.00555147
chr19_46999310	0.08	0.08	0.08	0	0	0	0	0.0879799	-0.00118195	0.81259	0.00555147
chr22_25357419	0.08	0.08	0.08	0	0	0	0	0.0879799	-0.00118195	0.81259	0.00555147
chr1_6314871	0.09	0.08	0.06	0	0	0	0	0.0863785	-0.00117814	0.840185	0.00368534
chr5_133969460	0.09	0.08	0.06	0	0	0	0	0.0863785	-0.00117814	0.840185	0.00368534
chr5_139742595	0.09	0.08	0.06	0	0	0	0	0.0863785	-0.00117814	0.840185	0.00368534
chr6_7247331	0.09	0.08	0.06	0	0	0	0	0.0863785	-0.00117814	0.840185	0.00368534
chr6_33455424	0.09	0.08	0.06	0	0	0	0	0.0863785	-0.00117814	0.840185	0.00368534
chr7_151806411	0.09	0.08	0.06	0	0	0	0	0.0863785	-0.00117814	0.840185	0.00368534
chr8_97776340	0.09	0.08	0.06	0	0	0	0	0.0863785	-0.00117814	0.840185	0.00368534
chr9_128689394	0.09	0.08	0.06	0	0	0	0	0.0863785	-0.00117814	0.840185	0.00368534
chr9_137182085	0.09	0.08	0.06	0	0	0	0	0.0863785	-0.00117814	0.840185	0.00368534
chr10_129493309	0.09	0.08	0.06	0	0	0	0	0.0863785	-0.00117814	0.840185	0.00368534
chr12_12268754	0.09	0.08	0.06	0	0	0	0	0.0863785	-0.00117814	0.840185	0.00368534
chr12_132851845	0.09	0.08	0.06	0	0	0	0	0.0863785	-0.00117814	0.840185	0.00368534
chr14_21454515	0.09	0.08	0.06	0	0	0	0	0.0863785	-0.00117814	0.840185	0.00368534
chr16_21815738	0.09	0.08	0.06	0	0	0	0	0.0863785	-0.00117814	0.840185	0.00368534
chr16_85558895	0.09	0.08	0.06	0	0	0	0	0.0863785	-0.00117814	0.840185	0.00368534
chr19_1232445	0.09	0.08	0.06	0	0	0	0	0.0863785	-0.00117814	0.840185	0.00368534
chr19_45555373	0.09	0.08	0.06	0	0	0	0	0.0863785	-0.00117814	0.840185	0.00368534
chr19_47452525	0.09	0.08	0.06	0	0	0	0	0.0863785	-0.00117814	0.840185	0.00368534
chr4_9332178	0.1	0.06	0.07	0	0	0	0	0.0861649	-0.00117344	0.803026	0.00631252
chr12_121674549	0.1	0.06	0.07	0	0	0	0	0.0861649	-0.00117344	0.803026	0.00631252
chr14_68479335	0.1	0.06	0.07	0	0	0	0	0.0861649	-0.00117344	0.803026	0.00631252
chr19_2677289	0.1	0.06	0.07	0	0	0	0	0.0861649	-0.00117344	0.803026	0.00631252
chr20_38745024	0.1	0.06	0.07	0	0	0	0	0.0861649	-0.00117344	0.803026	0.00631252
chr9_128052590	0.18	0.18	0.2	0.12	0.12	0.12	0.09	0.197339	-0.00116785	0.839208	0.00374343
chr1_43348084	0.08	0.09	0.06	0	0	0	0	0.085809	-0.00116561	0.822401	0.00483324
chr1_151053889	0.08	0.09	0.06	0	0	0	0	0.085809	-0.00116561	0.822401	0.00483324
chr1_220882386	0.08	0.09	0.06	0	0	0	0	0.085809	-0.00116561	0.822401	0.00483324
chr3_11549693	0.08	0.09	0.06	0	0	0	0	0.085809	-0.00116561	0.822401	0.00483324
chr3_126525710	0.08	0.09	0.06	0	0	0	0	0.085809	-0.00116561	0.822401	0.00483324
chr6_37061120	0.08	0.09	0.06	0	0	0	0	0.085809	-0.00116561	0.822401	0.00483324
chr6_160133330	0.08	0.09	0.06	0	0	0	0	0.085809	-0.00116561	0.822401	0.00483324
chr6_166439595	0.08	0.09	0.06	0	0	0	0	0.085809	-0.00116561	0.822401	0.00483324
chr7_1082309	0.08	0.09	0.06	0	0	0	0	0.085809	-0.00116561	0.822401	0.00483324
chr7_6152276	0.08	0.09	0.06	0	0	0	0	0.085809	-0.00116561	0.822401	0.00483324
chr8_670380	0.08	0.09	0.06	0	0	0	0	0.085809	-0.00116561	0.822401	0.00483324
chr8_28702811	0.08	0.09	0.06	0	0	0	0	0.085809	-0.00116561	0.822401	0.00483324
chr9_135939288	0.08	0.09	0.06	0	0	0	0	0.085809	-0.00116561	0.822401	0.00483324
chr10_124626846	0.08	0.09	0.06	0	0	0	0	0.085809	-0.00116561	0.822401	0.00483324
chr12_121535519	0.08	0.09	0.06	0	0	0	0	0.085809	-0.00116561	0.822401	0.00483324
chr12_132584908	0.08	0.09	0.06	0	0	0	0	0.085809	-0.00116561	0.822401	0.00483324
chr14_102558967	0.08	0.09	0.06	0	0	0	0	0.085809	-0.00116561	0.822401	0.00483324
chr14_102559037	0.08	0.09	0.06	0	0	0	0	0.085809	-0.00116561	0.822401	0.00483324
chr16_87466071	0.08	0.09	0.06	0	0	0	0	0.085809	-0.00116561	0.822401	0.00483324
chr17_7480591	0.08	0.09	0.06	0	0	0	0	0.085809	-0.00116561	0.822401	0.00483324
chr18_8785271	0.08	0.09	0.06	0	0	0	0	0.085809	-0.00116561	0.822401	0.00483324
chr19_50208687	0.08	0.09	0.06	0	0	0	0	0.085809	-0.00116561	0.822401	0.00483324
chr19_50525497	0.08	0.09	0.06	0	0	0	0	0.085809	-0.00116561	0.822401	0.00483324
chr20_32739382	0.08	0.09	0.06	0	0	0	0	0.085809	-0.00116561	0.822401	0.00483324
chr20_62880750	0.08	0.09	0.06	0	0	0	0	0.085809	-0.00116561	0.822401	0.00483324
chr21_41924314	0.08	0.09	0.06	0	0	0	0	0.085809	-0.00116561	0.822401	0.00483324
chr21_45302826	0.08	0.09	0.06	0	0	0	0	0.085809	-0.00116561	0.822401	0.00483324
chr21_45641371	0.08	0.09	0.06	0	0	0	0	0.085809	-0.00116561	0.822401	0.00483324
chr22_20117831	0.08	0.09	0.06	0	0	0	0	0.085809	-0.00116561	0.822401	0.00483324
chr22_24012884	0.08	0.09	0.06	0	0	0	0	0.085809	-0.00116561	0.822401	0.00483324
chr1_155210222	0.09	0.07	0.07	0	0	0	0	0.0855955	-0.00116091	0.831555	0.00421818
chr7_2982756	0.09	0.07	0.07	0	0	0	0	0.0855955	-0.00116091	0.831555	0.00421818
chr7_128865572	0.09	0.07	0.07	0	0	0	0	0.0855955	-0.00116091	0.831555	0.00421818
chr9_137005368	0.09	0.07	0.07	0	0	0	0	0.0855955	-0.00116091	0.831555	0.00421818
chr12_124348429	0.09	0.07	0.07	0	0	0	0	0.0855955	-0.00116091	0.831555	0.00421818
chr12_132777247	0.09	0.07	0.07	0	0	0	0	0.0855955	-0.00116091	0.831555	0.00421818
chr14_19057990	0.09	0.07	0.07	0	0	0	0	0.0855955	-0.00116091	0.831555	0.00421818
chr16_49702907	0.09	0.07	0.07	0	0	0	0	0.0855955	-0.00116091	0.831555	0.00421818
chr17_39461127	0.09	0.07	0.07	0	0	0	0	0.0855955	-0.00116091	0.831555	0.00421818
chr17_74739930	0.09	0.07	0.07	0	0	0	0	0.0855955	-0.00116091	0.831555	0.00421818
chr2_241700044	0.08	0.07	0.09	0.06	0	0	0	0.0955243	-0.00115934	0.845664	0.00336996
chr1_9310205	0.1	0.07	0.05	0	0	0	0	0.083994	-0.0011571	0.814857	0.0053799
chr2_10279618	0.1	0.07	0.05	0	0	0	0	0.083994	-0.0011571	0.814857	0.0053799
chr2_218395588	0.1	0.07	0.05	0	0	0	0	0.083994	-0.0011571	0.814857	0.0053799
chr2_241637072	0.1	0.07	0.05	0	0	0	0	0.083994	-0.0011571	0.814857	0.0053799
chr3_10031457	0.1	0.07	0.05	0	0	0	0	0.083994	-0.0011571	0.814857	0.0053799
chr5_159211357	0.1	0.07	0.05	0	0	0	0	0.083994	-0.0011571	0.814857	0.0053799
chr7_75091143	0.1	0.07	0.05	0	0	0	0	0.083994	-0.0011571	0.814857	0.0053799
chr8_143730655	0.1	0.07	0.05	0	0	0	0	0.083994	-0.0011571	0.814857	0.0053799
chr9_95302005	0.1	0.07	0.05	0	0	0	0	0.083994	-0.0011571	0.814857	0.0053799
chr9_127986305	0.1	0.07	0.05	0	0	0	0	0.083994	-0.0011571	0.814857	0.0053799
chr9_127986307	0.1	0.07	0.05	0	0	0	0	0.083994	-0.0011571	0.814857	0.0053799
chr11_134030959	0.1	0.07	0.05	0	0	0	0	0.083994	-0.0011571	0.814857	0.0053799
chr14_68295509	0.1	0.07	0.05	0	0	0	0	0.083994	-0.0011571	0.814857	0.0053799
chr16_385531	0.1	0.07	0.05	0	0	0	0	0.083994	-0.0011571	0.814857	0.0053799
chr16_70701868	0.1	0.07	0.05	0	0	0	0	0.083994	-0.0011571	0.814857	0.0053799
chr16_70704089	0.1	0.07	0.05	0	0	0	0	0.083994	-0.0011571	0.814857	0.0053799
chr17_75757149	0.1	0.07	0.05	0	0	0	0	0.083994	-0.0011571	0.814857	0.0053799
chr18_76600490	0.1	0.07	0.05	0	0	0	0	0.083994	-0.0011571	0.814857	0.0053799
chr19_4326000	0.1	0.07	0.05	0	0	0	0	0.083994	-0.0011571	0.814857	0.0053799
chr19_15121767	0.1	0.07	0.05	0	0	0	0	0.083994	-0.0011571	0.814857	0.0053799
chr19_17468634	0.1	0.07	0.05	0	0	0	0	0.083994	-0.0011571	0.814857	0.0053799
chr19_58344550	0.1	0.07	0.05	0	0	0	0	0.083994	-0.0011571	0.814857	0.0053799
chr20_44473521	0.1	0.07	0.05	0	0	0	0	0.083994	-0.0011571	0.814857	0.0053799
chr21_34882326	0.1	0.07	0.05	0	0	0	0	0.083994	-0.0011571	0.814857	0.0053799
chr22_39456973	0.1	0.07	0.05	0	0	0	0	0.083994	-0.0011571	0.814857	0.0053799
chr16_88923842	0.09	0.07	0.07	0.08	0	0	0	0.0966986	-0.00115374	0.803566	0.00626792
chr1_1469740	0.08	0.08	0.07	0	0	0	0	0.085026	-0.00114837	0.829738	0.00433613
chr1_150377575	0.08	0.08	0.07	0	0	0	0	0.085026	-0.00114837	0.829738	0.00433613
chr1_247103358	0.08	0.08	0.07	0	0	0	0	0.085026	-0.00114837	0.829738	0.00433613
chr2_28396963	0.08	0.08	0.07	0	0	0	0	0.085026	-0.00114837	0.829738	0.00433613
chr2_236506646	0.08	0.08	0.07	0	0	0	0	0.085026	-0.00114837	0.829738	0.00433613
chr3_49409119	0.08	0.08	0.07	0	0	0	0	0.085026	-0.00114837	0.829738	0.00433613
chr5_181214542	0.08	0.08	0.07	0	0	0	0	0.085026	-0.00114837	0.829738	0.00433613
chr7_150382964	0.08	0.08	0.07	0	0	0	0	0.085026	-0.00114837	0.829738	0.00433613
chr9_136234845	0.08	0.08	0.07	0	0	0	0	0.085026	-0.00114837	0.829738	0.00433613
chr10_79349936	0.08	0.08	0.07	0	0	0	0	0.085026	-0.00114837	0.829738	0.00433613
chr11_68317766	0.08	0.08	0.07	0	0	0	0	0.085026	-0.00114837	0.829738	0.00433613
chr12_131909673	0.08	0.08	0.07	0	0	0	0	0.085026	-0.00114837	0.829738	0.00433613
chr12_132879834	0.08	0.08	0.07	0	0	0	0	0.085026	-0.00114837	0.829738	0.00433613
chr14_99174147	0.08	0.08	0.07	0	0	0	0	0.085026	-0.00114837	0.829738	0.00433613
chr16_68738571	0.08	0.08	0.07	0	0	0	0	0.085026	-0.00114837	0.829738	0.00433613
chr17_41917642	0.08	0.08	0.07	0	0	0	0	0.085026	-0.00114837	0.829738	0.00433613
chr17_83082558	0.08	0.08	0.07	0	0	0	0	0.085026	-0.00114837	0.829738	0.00433613
chr19_4042913	0.08	0.08	0.07	0	0	0	0	0.085026	-0.00114837	0.829738	0.00433613
chr19_14778180	0.08	0.08	0.07	0	0	0	0	0.085026	-0.00114837	0.829738	0.00433613
chr19_42004723	0.08	0.08	0.07	0	0	0	0	0.085026	-0.00114837	0.829738	0.00433613
chr20_51493561	0.08	0.08	0.07	0	0	0	0	0.085026	-0.00114837	0.829738	0.00433613
chr21_43738026	0.08	0.08	0.07	0	0	0	0	0.085026	-0.00114837	0.829738	0.00433613
chr22_23750391	0.08	0.08	0.07	0	0	0	0	0.085026	-0.00114837	0.829738	0.00433613
chr1_1360003	0.09	0.08	0.05	0	0	0	0	0.0834245	-0.00114456	0.828918	0.00439003
chr1_30721429	0.09	0.08	0.05	0	0	0	0	0.0834245	-0.00114456	0.828918	0.00439003
chr1_38973335	0.09	0.08	0.05	0	0	0	0	0.0834245	-0.00114456	0.828918	0.00439003
chr1_112704426	0.09	0.08	0.05	0	0	0	0	0.0834245	-0.00114456	0.828918	0.00439003
chr1_228277559	0.09	0.08	0.05	0	0	0	0	0.0834245	-0.00114456	0.828918	0.00439003
[truncated: 4,399 more rows]

## Sheet: Table_S3
Table S3: 5mC CpG sites selected with ElasticNet
ont_cpg	X5	X13	X24	X46	X69	X70	X91	intercept	slope	r_squared	p_value
chr6_168888837	1	0.75	0.67	0.45	0.17	0.11	0	0.963532	-0.0113042	0.973827	3.79841e-05
chr13_39603815	0.86	0.67	0.57	0.43	0.14	0.14	0	0.840816	-0.00967205	0.979515	2.05425e-05
chr5_150191664	1	0.96	0.85	0.6	0.5	0.56	0.25	1.04796	-0.00822551	0.964719	8.04065e-05
chr17_77085452	0.81	0.73	0.6	0.53	0.29	0.3	0.15	0.828345	-0.00751074	0.985378	8.82456e-06
chr6_2840634	0.67	0.6	0.47	0.33	0.14	0.2	0.1	0.669337	-0.00684075	0.968705	5.94964e-05
chr14_103186376	1	1	0.93	0.8	0.57	0.62	0.5	1.06524	-0.00640468	0.978347	2.36083e-05
chr17_75038298	0.95	0.92	0.88	0.75	0.56	0.56	0.43	1.00698	-0.00628582	0.990048	3.36683e-06
chr12_2112522	1	0.86	0.88	0.75	0.6	0.6	0.4	1.00926	-0.00621015	0.96387	8.53575e-05
chr22_48478192	1	0.87	0.81	0.67	0.6	0.57	0.4	0.982179	-0.00614859	0.969926	5.38388e-05
chr2_121083557	0.93	0.89	0.85	0.67	0.6	0.55	0.5	0.95381	-0.00530399	0.977086	2.72089e-05
chr6_43768560	1	0.9	0.83	0.71	0.6	0.6	0.55	0.976656	-0.00517796	0.964033	8.43909e-05
chr21_25604072	1	1	1	0.83	0.71	0.7	0.6	1.06587	-0.00509782	0.971162	4.84511e-05
chr1_143229334	0.98	0.92	0.94	0.81	0.65	0.65	0.57	1.01541	-0.00499328	0.973263	4.00737e-05
chr2_128604750	1	0.96	0.95	0.83	0.75	0.67	0.57	1.04157	-0.00490867	0.967787	6.39767e-05
chr19_4164959	1	1	0.94	0.83	0.75	0.67	0.6	1.04811	-0.00486412	0.975743	3.13887e-05
chr12_130795152	1	0.96	0.91	0.83	0.71	0.67	0.6	1.0253	-0.00470787	0.991302	2.40326e-06
chr11_45787940	1	0.96	0.94	0.86	0.71	0.67	0.62	1.0347	-0.0046631	0.973512	3.91428e-05
chr5_2181830	1	0.91	0.94	0.8	0.71	0.67	0.6	1.01131	-0.00455722	0.970458	5.14756e-05
chr16_74699106	0.75	0.69	0.62	0.55	0.4	0.44	0.36	0.750886	-0.00454782	0.977915	2.48071e-05
chr1_968598	0.94	0.95	0.89	0.73	0.71	0.67	0.57	0.981384	-0.00443298	0.963202	8.93762e-05
chr19_58032211	0.88	0.86	0.83	0.67	0.62	0.62	0.5	0.912416	-0.00442425	0.978304	2.37252e-05
chr14_23347271	1	0.91	0.84	0.8	0.67	0.71	0.58	0.98512	-0.00435799	0.962356	9.4635e-05
chr22_42517201	1	1	0.89	0.83	0.75	0.7	0.64	1.02512	-0.00429508	0.974572	3.53312e-05
chr19_55490088	0.86	0.8	0.83	0.67	0.6	0.57	0.5	0.883482	-0.00425904	0.9679	6.34155e-05
chr1_17610465	0.96	0.93	0.89	0.78	0.71	0.67	0.6	0.984016	-0.00423934	0.993131	1.33103e-06
chr17_7287344	0.96	0.9	0.91	0.83	0.67	0.7	0.6	0.985688	-0.00418181	0.967316	6.63503e-05
chr6_35433290	0.88	0.8	0.79	0.75	0.62	0.6	0.5	0.889922	-0.00405489	0.961139	0.000102514
chr17_3641547	1	1	0.91	0.8	0.75	0.73	0.67	1.02046	-0.00403519	0.973479	3.92665e-05
chr17_74272006	0.95	0.92	0.86	0.8	0.67	0.71	0.6	0.969602	-0.00401639	0.98661	7.07804e-06
chr5_177139719	1	1	0.95	0.83	0.8	0.75	0.67	1.03455	-0.00390513	0.973771	3.81903e-05
chr6_34464699	1	1	0.92	0.88	0.75	0.78	0.67	1.03291	-0.00386909	0.977395	2.62988e-05
chr1_123365364	0.92	0.83	0.84	0.69	0.64	0.65	0.57	0.909992	-0.00386775	0.956858	0.000133337
chr16_69335699	1	1	0.91	0.88	0.78	0.75	0.67	1.03017	-0.00384021	0.974539	3.54442e-05
chr1_156592377	0.33	0.3	0.3	0.18	0.14	0.12	0	0.360488	-0.0036271	0.963126	8.98412e-05
chr7_2588821	1	0.95	0.92	0.88	0.78	0.75	0.67	1.01444	-0.00361972	0.976816	2.80203e-05
chr4_131745304	1	1	0.93	0.88	0.75	0.78	0.71	1.0286	-0.00361703	0.977978	2.46293e-05
chr16_86837138	1	1	1	0.88	0.8	0.8	0.71	1.04739	-0.00359039	0.970447	5.15273e-05
chr7_101227980	1	0.91	0.91	0.83	0.73	0.75	0.67	0.990844	-0.00357204	0.973011	4.1028e-05
chr7_74533322	1	0.95	0.94	0.86	0.78	0.8	0.67	1.01597	-0.00349615	0.973313	3.98848e-05
chr19_5740720	1	1	0.94	0.87	0.8	0.78	0.71	1.02892	-0.00346682	0.992435	1.69482e-06
chr1_26497556	1	1	0.96	0.88	0.8	0.8	0.71	1.03558	-0.00345608	0.991424	2.31995e-06
chr9_134644329	1	1	0.92	0.86	0.8	0.78	0.71	1.02163	-0.00340056	0.984712	9.86669e-06
chr12_7745250	1	0.95	0.97	0.83	0.8	0.78	0.7	1.01536	-0.00338848	0.960512	0.000106723
chr4_7115035	1	0.94	0.9	0.82	0.78	0.73	0.7	0.991661	-0.0033699	0.967768	6.40695e-05
chr1_21664941	1	1	0.94	0.86	0.83	0.8	0.7	1.02796	-0.00335132	0.968956	5.83029e-05
chr11_70089357	1	0.93	0.93	0.83	0.75	0.8	0.69	0.998493	-0.00333162	0.960567	0.000106353
chr1_10641842	0.96	0.9	0.89	0.77	0.75	0.7	0.67	0.95675	-0.00332468	0.956199	0.000138519
chr1_3311433	1	1	1	0.89	0.8	0.8	0.75	1.04152	-0.00330386	0.966343	7.14276e-05
chr11_70447679	0.96	0.91	0.92	0.8	0.75	0.75	0.67	0.971909	-0.00328103	0.976645	2.85421e-05
chr9_61894790	1	0.92	0.93	0.86	0.75	0.77	0.71	0.996251	-0.00325081	0.965008	7.87588e-05
chr17_2880017	1	0.97	0.92	0.9	0.8	0.78	0.71	1.01597	-0.00324454	0.975245	3.30291e-05
chr5_10336632	1	1	0.96	0.88	0.8	0.8	0.75	1.02831	-0.00317044	0.990361	3.10772e-06
chr5_179471434	1	1	0.96	0.89	0.82	0.83	0.73	1.03187	-0.00312299	0.984827	9.68034e-06
chr5_126623073	1	1	0.92	0.86	0.8	0.78	0.75	1.01436	-0.00311493	0.971408	4.74237e-05
chr10_12820044	1	1	1	0.89	0.82	0.83	0.75	1.04006	-0.00311448	0.968957	5.83008e-05
chr22_40759055	1	1	0.94	0.88	0.8	0.8	0.75	1.02241	-0.00310329	0.989895	3.4974e-06
chr7_98014364	1	0.95	0.93	0.88	0.8	0.8	0.71	1.00803	-0.00310127	0.984533	1.01582e-05
chr8_1199024	1	0.93	0.92	0.86	0.75	0.78	0.73	0.993082	-0.00308672	0.962959	9.08685e-05
chr1_10702006	1	1	0.93	0.86	0.8	0.8	0.75	1.01668	-0.0030715	0.981463	1.59902e-05
chr16_29863855	1	1	0.93	0.88	0.8	0.8	0.75	1.01945	-0.00306971	0.985829	8.15784e-06
chr10_45675922	1	1	0.96	0.86	0.8	0.83	0.75	1.02458	-0.00305672	0.974768	3.46501e-05
chr17_1708100	1	1	0.96	0.86	0.8	0.83	0.75	1.02458	-0.00305672	0.974768	3.46501e-05
chr16_86738501	1	1	0.92	0.86	0.8	0.8	0.75	1.01372	-0.00303792	0.975571	3.19505e-05
chr1_58818400	1	1	0.92	0.89	0.8	0.8	0.75	1.01789	-0.00303523	0.97662	2.86203e-05
chr1_1742073	1	1	0.91	0.88	0.8	0.8	0.75	1.01354	-0.00300255	0.969505	5.57503e-05
chr15_48643652	1	1	0.93	0.9	0.8	0.8	0.76	1.02041	-0.00299651	0.974994	3.38771e-05
chr16_86630248	1	0.97	0.94	0.83	0.8	0.79	0.75	1.00458	-0.00299382	0.96807	6.25745e-05
chr8_22221363	1	1	0.93	0.88	0.8	0.82	0.75	1.01881	-0.0029927	0.983033	1.281e-05
chr12_55846963	1	1	0.94	0.9	0.83	0.8	0.75	1.02443	-0.00299069	0.982676	1.34969e-05
chr2_237734530	1	1	0.94	0.91	0.8	0.83	0.75	1.02561	-0.00298509	0.973733	3.83297e-05
chr1_2055407	1	1	1	0.9	0.86	0.83	0.75	1.04045	-0.00296584	0.955139	0.00014711
chr12_132628108	1	1	0.94	0.88	0.8	0.8	0.77	1.01878	-0.00296047	0.978315	2.36947e-05
chr9_123267033	1	1	0.92	0.89	0.8	0.82	0.75	1.01725	-0.00295823	0.973916	3.76614e-05
chr7_98265742	1	1	0.96	0.89	0.8	0.8	0.78	1.02426	-0.00295532	0.971033	4.89973e-05
chr20_64236384	1	1	0.93	0.88	0.8	0.83	0.75	1.01849	-0.0029542	0.977597	2.57127e-05
chr22_30558174	1	1	0.95	0.9	0.82	0.83	0.75	1.02668	-0.00294569	0.989846	3.54028e-06
chr2_47434209	1	1	0.92	0.88	0.83	0.8	0.75	1.01575	-0.00292532	0.972726	4.21258e-05
chr4_8348741	1	0.92	0.94	0.86	0.8	0.78	0.73	0.994007	-0.00291838	0.96224	9.53709e-05
chr9_130984156	0.9	0.9	0.86	0.8	0.75	0.7	0.67	0.926212	-0.00284115	0.973015	4.10144e-05
chr5_60842394	1	1	0.96	0.91	0.8	0.83	0.78	1.02607	-0.00283802	0.970869	4.96976e-05
chr19_47873063	0.93	0.88	0.89	0.83	0.75	0.75	0.67	0.943081	-0.00283511	0.972026	4.48885e-05
chr9_33483538	0.93	0.9	0.89	0.83	0.78	0.75	0.67	0.949807	-0.00282593	0.971	4.91371e-05
chr16_89428824	1	1	0.95	0.89	0.83	0.8	0.78	1.02055	-0.00281093	0.978295	2.37504e-05
chr19_35734886	1	0.94	0.94	0.88	0.8	0.8	0.75	0.999984	-0.0027984	0.981009	1.6992e-05
chr3_49128594	0.92	0.91	0.86	0.8	0.78	0.73	0.67	0.936853	-0.00279235	0.964336	8.26171e-05
chr19_19030061	1	1	0.95	0.88	0.83	0.83	0.77	1.02002	-0.00276773	0.990168	3.26603e-06
chr9_135994102	1	0.96	0.93	0.86	0.83	0.8	0.75	1.00098	-0.00275743	0.982814	1.32285e-05
chr12_64546362	1	0.96	0.96	0.88	0.8	0.8	0.78	1.00792	-0.00275295	0.968416	6.08827e-05
chr2_112480063	1	1	0.94	0.88	0.83	0.83	0.77	1.01707	-0.00273415	0.986848	6.76775e-06
chr1_6212303	1	1	0.95	0.89	0.83	0.83	0.78	1.01959	-0.00269542	0.991919	1.99864e-06
chr11_117147159	1	1	0.95	0.89	0.83	0.83	0.78	1.01959	-0.00269542	0.991919	1.99864e-06
chr5_180460204	1	1	0.96	0.89	0.86	0.83	0.77	1.02361	-0.0026896	0.980449	1.82753e-05
chr7_44746843	1	0.94	0.94	0.86	0.83	0.8	0.75	0.99646	-0.00268938	0.970277	5.22741e-05
chr1_31769663	0.92	0.9	0.88	0.8	0.73	0.78	0.69	0.935037	-0.00265804	0.964007	8.45476e-05
chr11_69506968	1	1	0.96	0.89	0.83	0.83	0.79	1.02073	-0.00265759	0.988438	4.9006e-06
chr7_4874150	1	0.96	0.94	0.88	0.83	0.8	0.77	1.00308	-0.0026464	0.985688	8.3626e-06
chr11_17773203	1	0.94	0.92	0.88	0.83	0.8	0.75	0.993328	-0.00262043	0.970107	5.30255e-05
chr19_12597442	1	1	0.96	0.89	0.83	0.86	0.78	1.02158	-0.00261349	0.978593	2.29403e-05
chr1_143263457	0.95	0.91	0.87	0.84	0.79	0.75	0.71	0.950125	-0.00261282	0.970619	5.0774e-05
chr21_46156929	0.95	0.93	0.92	0.83	0.78	0.8	0.73	0.965997	-0.00258484	0.980524	1.80995e-05
chr1_1370293	1	0.94	0.94	0.89	0.8	0.8	0.78	0.995926	-0.00258327	0.957321	0.000129763
chr2_26569341	1	1	0.95	0.9	0.83	0.86	0.78	1.02002	-0.00257902	0.979331	2.10099e-05
chr1_36177598	1	1	0.93	0.88	0.83	0.83	0.79	1.01048	-0.00255775	0.971572	4.67398e-05
chr19_3587074	1	1	0.95	0.89	0.86	0.82	0.79	1.01735	-0.00255171	0.973459	3.93412e-05
chr10_133183344	1	1	0.94	0.89	0.86	0.83	0.78	1.01589	-0.00255104	0.974904	3.4184e-05
chr16_4397737	1	1	0.96	0.9	0.86	0.83	0.79	1.02137	-0.00254589	0.985514	8.61975e-06
chr7_74022605	1	1	0.94	0.89	0.83	0.83	0.8	1.01301	-0.00251903	0.976123	3.01689e-05
chr19_48145149	1	1	0.95	0.91	0.83	0.86	0.79	1.01959	-0.00250672	0.978738	2.2554e-05
chr1_6376380	1	0.94	0.92	0.86	0.83	0.8	0.77	0.986922	-0.00247941	0.962225	9.54658e-05
chr15_99443773	1	1	0.96	0.92	0.83	0.86	0.8	1.02212	-0.00246799	0.976654	2.85148e-05
chr7_155289471	0.94	0.92	0.89	0.83	0.8	0.8	0.71	0.952224	-0.00243889	0.971187	4.83462e-05
chr9_126691138	1	0.96	0.95	0.86	0.83	0.83	0.79	0.998665	-0.00242344	0.96884	5.88536e-05
chr1_143211912	0.94	0.93	0.88	0.86	0.8	0.79	0.72	0.955676	-0.00242053	0.974431	3.58244e-05
chr5_176594163	1	1	0.94	0.91	0.86	0.83	0.8	1.01503	-0.00240643	0.973255	4.0104e-05
chr3_156825183	1	1	0.96	0.9	0.86	0.83	0.81	1.01774	-0.00240307	0.977899	2.48529e-05
chr2_27072781	0.94	0.92	0.87	0.86	0.78	0.78	0.73	0.947988	-0.0023771	0.974613	3.51882e-05
chr16_88928275	0.95	0.92	0.93	0.88	0.8	0.8	0.75	0.968024	-0.00234644	0.968321	6.13475e-05
chr19_14278976	1	1	0.96	0.93	0.88	0.86	0.8	1.02226	-0.00228241	0.975335	3.27299e-05
chr1_2588384	0.95	0.93	0.93	0.88	0.8	0.83	0.75	0.970799	-0.00228174	0.961861	9.77932e-05
chr12_121654568	0.93	0.94	0.91	0.83	0.8	0.8	0.75	0.954037	-0.00225869	0.972275	4.38923e-05
chr3_13055131	1	1	0.96	0.91	0.86	0.86	0.82	1.01635	-0.00221526	0.991954	1.9771e-06
chr1_143250025	0.96	0.94	0.92	0.84	0.82	0.81	0.78	0.965033	-0.00215482	0.970172	5.2739e-05
chr5_150598996	0.81	0.78	0.74	0.71	0.67	0.64	0.62	0.807667	-0.00214989	0.97028	5.22577e-05
chr1_2933377	1	0.94	0.94	0.89	0.83	0.85	0.8	0.989944	-0.00213713	0.960603	0.000106108
chr22_48462175	0.96	0.95	0.92	0.88	0.83	0.83	0.78	0.973431	-0.00208811	0.997842	7.34927e-08
chr1_143237385	0.97	0.96	0.93	0.88	0.84	0.86	0.79	0.981402	-0.002012	0.978563	2.30222e-05
chr18_47025458	0.94	0.94	0.9	0.86	0.82	0.8	0.78	0.953609	-0.00199767	0.981675	1.55357e-05
chr17_7411004	0.94	0.92	0.93	0.86	0.82	0.8	0.78	0.954996	-0.00199678	0.964856	7.96213e-05
chr9_131027345	0.94	0.94	0.94	0.88	0.83	0.83	0.78	0.966989	-0.00197775	0.969668	5.50055e-05
chr16_29773073	0.96	0.94	0.94	0.89	0.83	0.83	0.8	0.973359	-0.00196074	0.982499	1.38438e-05
chr11_119651585	0.94	0.93	0.91	0.88	0.8	0.83	0.78	0.955138	-0.00193701	0.967721	6.43066e-05
chr11_69748782	1	1	0.95	0.92	0.89	0.88	0.83	1.01158	-0.00192156	0.974863	3.43237e-05
chr13_113083258	0.95	0.95	0.93	0.88	0.83	0.83	0.8	0.968448	-0.00191552	0.988606	4.72462e-06
chr20_5019023	0.94	0.91	0.9	0.86	0.8	0.83	0.77	0.94375	-0.001875	0.971844	4.5627e-05
chr16_46396561	0.91	0.91	0.9	0.84	0.79	0.8	0.77	0.929266	-0.00183918	0.97363	3.87086e-05
chr19_2222213	1	0.95	0.94	0.91	0.88	0.86	0.82	0.991259	-0.00182016	0.957289	0.000130009
chr9_95083375	1	0.96	0.95	0.9	0.89	0.86	0.83	0.994497	-0.0017971	0.956705	0.000134528
chr11_130317369	1	1	0.96	0.92	0.88	0.89	0.86	1.00902	-0.00173934	0.975087	3.35616e-05
chr2_29051350	0.27	0.25	0.25	0.22	0.17	0.17	0.12	0.28261	-0.00166122	0.970702	5.04182e-05
chr8_85802180	0.87	0.85	0.86	0.81	0.78	0.76	0.73	0.882432	-0.00162585	0.964751	8.02214e-05
chr1_124714710	0.93	0.92	0.91	0.87	0.85	0.83	0.81	0.939014	-0.00142483	0.983627	1.17151e-05
chr1_143252050	0.96	0.96	0.94	0.92	0.87	0.87	0.85	0.97364	-0.00140088	0.978425	2.33944e-05
chr1_143215654	0.93	0.9	0.9	0.86	0.84	0.83	0.82	0.925632	-0.00125604	0.960172	0.00010905
chr7_101000219	0.99	0.98	0.96	0.95	0.92	0.93	0.91	0.990042	-0.000912876	0.969455	5.59775e-05
chrUn_GL000220v1_121326	0.95	0.94	0.93	0.92	0.9	0.9	0.87	0.953565	-0.000833184	0.969097	5.76402e-05
chr8_85802214	0.98	0.98	0.96	0.94	0.93	0.93	0.91	0.984098	-0.000813485	0.972436	4.32586e-05
chr12_132644049	0.95	0.95	0.93	0.92	0.9	0.9	0.89	0.953671	-0.00074118	0.973828	3.79803e-05
chr21_8414250	0.94	0.93	0.92	0.91	0.9	0.9	0.88	0.939364	-0.000614927	0.970806	4.99663e-05
chr11_1337802	0.7	0.71	0.75	0.78	0.83	0.83	0.88	0.689523	0.00205453	0.992447	1.6882e-06
chr3_52373365	0	0	0.04	0.08	0.14	0.12	0.17	-0.0152816	0.00206595	0.98383	1.13545e-05
chr19_15899651	0.07	0.09	0.09	0.17	0.2	0.2	0.25	0.0571736	0.00210624	0.978165	2.41091e-05
chr11_280638	0	0	0.04	0.12	0.14	0.17	0.2	-0.0167792	0.00247627	0.969303	5.66793e-05
chr15_93109792	0.18	0.21	0.22	0.29	0.33	0.33	0.43	0.164358	0.00263991	0.967447	6.56863e-05
chr19_49072383	0.05	0.09	0.1	0.17	0.22	0.23	0.29	0.0427924	0.00267438	0.992879	1.45664e-06
chr17_1998000	0	0	0.06	0.14	0.17	0.17	0.23	-0.0142899	0.00273594	0.970926	4.94554e-05
chr11_124921254	0	0	0.06	0.11	0.17	0.17	0.24	-0.0202691	0.00280467	0.989292	4.04413e-06
chr14_22836961	0	0	0.06	0.11	0.2	0.17	0.23	-0.0192017	0.00284406	0.977647	2.55698e-05
chr5_181206412	0	0	0.05	0.15	0.17	0.19	0.25	-0.020128	0.00299024	0.970919	4.94824e-05
chr15_90096869	0.62	0.65	0.71	0.73	0.8	0.83	0.9	0.61101	0.00302807	0.970633	5.07144e-05
chr12_6364079	0	0	0.03	0.08	0.2	0.18	0.25	-0.0361788	0.00312343	0.97323	4.01956e-05
chr21_9767925	0.48	0.5	0.56	0.65	0.71	0.69	0.75	0.473215	0.00323111	0.974056	3.71573e-05
chr4_190077209	0.61	0.65	0.66	0.72	0.82	0.85	0.9	0.589406	0.00340929	0.978951	2.19916e-05
chr2_38960074	0	0	0.04	0.12	0.2	0.2	0.3	-0.0373917	0.00352749	0.988374	4.96855e-06
chr20_63706985	0	0	0.05	0.13	0.2	0.22	0.3	-0.0336909	0.00357181	0.991852	2.04044e-06
chr19_41999327	0	0	0.08	0.14	0.2	0.25	0.3	-0.0244028	0.00358748	0.976775	2.81446e-05
chr19_11481129	0	0	0.06	0.14	0.25	0.2	0.3	-0.0299548	0.0036468	0.978105	2.42766e-05
chr5_181210827	0.69	0.68	0.7	0.8	0.89	0.89	1	0.636806	0.00374955	0.971612	4.65768e-05
chr16_25066091	0.64	0.71	0.71	0.8	0.92	0.86	1	0.629652	0.00387558	0.962668	9.26756e-05
chr11_52030465	0.6	0.6	0.62	0.75	0.83	0.85	0.91	0.556698	0.00397206	0.979982	1.93899e-05
chr3_52300143	0.05	0.1	0.08	0.2	0.29	0.33	0.4	0.0198639	0.00412249	0.972334	4.36606e-05
chr3_128077001	0	0	0.08	0.17	0.25	0.25	0.36	-0.0323787	0.0042033	0.990033	3.37931e-06
chr8_57142464	0.5	0.57	0.64	0.71	0.77	0.78	0.92	0.504703	0.00426755	0.96623	7.203e-05
chr14_KI270723v1_random_35406	0.6	0.64	0.67	0.81	0.93	0.87	0.95	0.584346	0.00433829	0.964838	7.97228e-05
chr22_11053702	0.33	0.43	0.48	0.56	0.67	0.67	0.77	0.344344	0.00471571	0.982213	1.44177e-05
chr10_42898383	0	0	0.06	0.17	0.29	0.3	0.4	-0.0481487	0.00489636	0.993672	1.08392e-06
chr20_44186731	0.12	0.2	0.29	0.33	0.45	0.5	0.58	0.125338	0.00500828	0.971647	4.64338e-05
chr10_133744143	0.28	0.39	0.43	0.59	0.63	0.67	0.74	0.303701	0.00504432	0.958906	0.000117976
chr19_45153198	0	0	0.04	0.17	0.29	0.3	0.43	-0.059503	0.00517774	0.986825	6.79642e-06
chr1_10639264	0.41	0.48	0.54	0.6	0.78	0.75	0.88	0.395479	0.00525676	0.984249	1.06319e-05
chr2_117859099	0.38	0.5	0.57	0.64	0.8	0.78	0.9	0.399355	0.00558023	0.975347	3.26909e-05
chr2_70901966	0.38	0.42	0.53	0.67	0.75	0.75	0.87	0.369462	0.00560933	0.982515	1.38126e-05
chr16_1158603	0.18	0.25	0.29	0.38	0.56	0.56	0.67	0.155796	0.00565858	0.99029	3.1652e-06
chr19_12051272	0.47	0.57	0.62	0.8	0.86	0.86	1	0.479034	0.00574454	0.974074	3.70927e-05
chr2_130229230	0.29	0.36	0.41	0.5	0.67	0.62	0.85	0.259033	0.00593325	0.968831	5.88939e-05
chr11_18455817	0.43	0.43	0.5	0.6	0.8	0.8	0.92	0.364227	0.00607047	0.983975	1.11017e-05
chr10_117126118	0.43	0.5	0.53	0.62	0.86	0.86	1	0.384081	0.00663973	0.976987	2.75055e-05
chr15_31483324	0	0	0.06	0.22	0.43	0.44	0.5	-0.0673429	0.00667107	0.974055	3.7162e-05
chr10_111078977	0.1	0.21	0.33	0.44	0.57	0.57	0.8	0.102368	0.00724346	0.974813	3.44965e-05
chr1_229270772	0.27	0.23	0.39	0.56	0.76	0.8	0.88	0.190797	0.00803277	0.976318	2.95565e-05
chr9_124453311	0.14	0.22	0.31	0.5	0.8	0.62	0.9	0.100258	0.00876791	0.96483	7.97733e-05
chr20_30585734	0.08	0.25	0.26	0.56	0.83	0.67	1	0.0586819	0.0101862	0.967107	6.7424e-05

## Sheet: Table_S4
Table S4: Seqencing run overview
														Sequencing output
No.	Sample (age)	Flow cell	Flow cell check	Pores start	Pores before WASH1	Time wash1 (h)	Pores after WASH1	Pores before WASH2	Time wash2 (h)	Pores after WASH2	Pores END	Total seq time (h)	Run Start Date	Gb	Reads (M)
1	S46	FBB22524	1438	1273	247	17	713	141	40	412	102	67	2025-02-26	8.83	14.64
2	S69	FBA98755	1280	1223	271	22	706	236	45	493	78	86	2025-03-03	10.59	20.4
3	S91	FBA99232	1539	1516	195	25	990	211	50	679	146	76	2025-03-07	13.27	20.9
4	S24	FBA98644	1558	1557	821	24	1032	278	49	472	10	96	2025-03-10	21.2	27.1
5	S70	FBA98754	1473	1463	278	22	968	270	50	595	151	73	2025-03-18	11.72	21.33
6	S13	FBB22593	1550	1479	139	22	650	134	45	463	64	87	2025-03-28	2.03	1.46	Error during sequencing run, the first part of the sequencing report was lost
7	S5	FBA98514	1480	1422	225	22	789	202	47	408	68	96	2025-04-01	11.99	9.11
						22	Mean hours WASH1		46.5714	Mean hours WASH2		83	Mean Total seq time	79.63	114.94
														Total

## Sheet: Table_S5
Table S5: DNA input
		Input for DNA library	End-repair step	Ligation step	Flow cell input
No.	Samples	DNA yield (µg)	DNA yield (µg)	DNA yield (ng)	DNA yield/load (ng)	Mean DNA length/N50 (bp)	DNA yield/load (fmols)
1	S5	4	3.84	1354.5	451.5	8500	80
2	S13	4	3.25	1052.1	350.7	8500	62
3	S24	4	3.32	967.5	322.5	8500	57
4	S46	2	1.1	510.9	170.3	8500	30
5	S69	4	2.77	772	257.333	8500	46
6	S70	3.2	2.45	756.8	252.267	8500	45
7	S91	4	3.55	1053.5	351.167	8500	63

## Sheet: Table_S6
Table S6: Gene annotation
Category	chr	position	5	13	24	46	69	70	91	intercept	slope	r_squared	p_value	correlation	chromosome_name	gene_name	gene_biotype	region
5mC Linear regreesion	chr1	943319	0.24	0.22	0.13	0.08	0	0	0	0.235075	-0.00306769	0.921518	0.000603082	-0.959958	1	SAMD11	protein_coding	genic
5mC Linear regreesion	chr1	968598	0.94	0.95	0.89	0.73	0.71	0.67	0.57	0.981384	-0.00443298	0.963202	8.93762e-05	-0.981429	1	PLEKHN1	protein_coding	genic
5mC Linear regreesion	chr1	1232655	0.25	0.25	0.35	0.33	0.45	0.44	0.53	0.228732	0.00314112	0.930269	0.000447273	0.964505	1	B3GALT6	protein_coding	genic
5mC Linear regreesion	chr1	1254703	1	0.93	0.95	0.88	0.82	0.83	0.71	1.005	-0.00287742	0.933998	0.000389306	-0.966436	1	UBE2J2	protein_coding	genic
5mC Linear regreesion	chr1	1370293	1	0.94	0.94	0.89	0.8	0.8	0.78	0.995926	-0.00258327	0.957321	0.000129763	-0.978428	1	NA	NA	intergenic
5mC Linear regreesion	chr1	1627595	0.5	0.5	0.52	0.27	0.2	0.14	0.14	0.558364	-0.00515267	0.909122	0.000874305	-0.953479	1	MIB2	protein_coding	genic
5mC Linear regreesion	chr1	1633784	0.15	0.29	0.53	0.6	0.85	0.71	0.9	0.205458	0.0081503	0.913677	0.000767491	0.955865	1	MMP23B	protein_coding	genic
5mC Linear regreesion	chr1	1633926	0.33	0.59	0.5	0.71	0.88	0.83	1	0.378741	0.00688306	0.9221	0.000591848	0.96026	1	MMP23B	protein_coding	genic
5mC Linear regreesion	chr1	1633938	0.43	0.6	0.64	0.86	0.92	1	1	0.48127	0.00654437	0.919388	0.000645376	0.958847	1	MMP23B	protein_coding	genic
5mC Linear regreesion	chr1	1737165	1	1	1	0.86	0.8	0.83	0.67	1.05092	-0.00376231	0.935125	0.000372737	-0.967019	1		lncRNA	genic
5mC Linear regreesion	chr1	1737165	1	1	1	0.86	0.8	0.83	0.67	1.05092	-0.00376231	0.935125	0.000372737	-0.967019	1		lncRNA	genic
5mC Linear regreesion	chr1	1737165	1	1	1	0.86	0.8	0.83	0.67	1.05092	-0.00376231	0.935125	0.000372737	-0.967019	1	SLC35E2A	transcribed_unprocessed_pseudogene	genic
5mC Linear regreesion	chr1	1737165	1	1	1	0.86	0.8	0.83	0.67	1.05092	-0.00376231	0.935125	0.000372737	-0.967019	1		transcribed_processed_pseudogene	genic
5mC Linear regreesion	chr1	1742073	1	1	0.91	0.88	0.8	0.8	0.75	1.01354	-0.00300255	0.969505	5.57503e-05	-0.984634	1		lncRNA	genic
5mC Linear regreesion	chr1	2055407	1	1	1	0.9	0.86	0.83	0.75	1.04045	-0.00296584	0.955139	0.00014711	-0.977312	1	PRKCZ	protein_coding	genic
5mC Linear regreesion	chr1	2083424	0.96	1	0.9	0.8	0.71	0.78	0.67	0.99967	-0.00370344	0.930302	0.000446744	-0.964522	1	PRKCZ	protein_coding	genic
5mC Linear regreesion	chr1	2113191	1	0.95	0.88	0.8	0.8	0.75	0.71	0.983759	-0.00313306	0.928245	0.000480814	-0.963455	1	PRKCZ	protein_coding	genic
5mC Linear regreesion	chr1	2177332	1	1	0.93	0.9	0.86	0.8	0.78	1.01529	-0.00263207	0.945263	0.000242805	-0.972247	1	PRKCZ	protein_coding	genic
5mC Linear regreesion	chr1	2314542	0.25	0.19	0.19	0.12	0	0	0	0.251446	-0.00317649	0.936707	0.000350224	-0.967836	1	NA	NA	intergenic
5mC Linear regreesion	chr1	2331374	1	1	1	0.89	0.88	0.8	0.75	1.03952	-0.00300837	0.917601	0.000682194	-0.957915	1	MORN1	protein_coding	genic
5mC Linear regreesion	chr1	2440627	1	1	0.97	0.93	0.89	0.86	0.88	1.01044	-0.00170778	0.914934	0.000739501	-0.956522	1	PLCH2	protein_coding	genic
5mC Linear regreesion	chr1	2588384	0.95	0.93	0.93	0.88	0.8	0.83	0.75	0.970799	-0.00228174	0.961861	9.77932e-05	-0.980745	1	PRXL2B	protein_coding	genic
5mC Linear regreesion	chr1	2597795	0.72	0.69	0.71	0.6	0.4	0.43	0.38	0.768182	-0.00455117	0.934268	0.0003853	-0.966575	1	MMEL1	protein_coding	genic
5mC Linear regreesion	chr1	2933377	1	0.94	0.94	0.89	0.83	0.85	0.8	0.989944	-0.00213713	0.960603	0.000106108	-0.980104	1	NA	NA	intergenic
5mC Linear regreesion	chr1	3113321	1	1	0.95	0.88	0.88	0.8	0.79	1.0161	-0.00255574	0.918152	0.000670706	-0.958203	1	PRDM16	protein_coding	genic
5mC Linear regreesion	chr1	3121194	0.82	0.8	0.88	0.9	1	1	1	0.798416	0.00255059	0.915033	0.000737337	0.956573	1	PRDM16	protein_coding	genic
5mC Linear regreesion	chr1	3159109	1	1	0.95	0.83	0.83	0.83	0.75	1.01671	-0.00291503	0.935423	0.000368439	-0.967173	1	PRDM16	protein_coding	genic
5mC Linear regreesion	chr1	3198548	1	1	1	0.88	0.88	0.86	0.82	1.0235	-0.00227838	0.920214	0.000628762	-0.959278	1	PRDM16	protein_coding	genic
5mC Linear regreesion	chr1	3311433	1	1	1	0.89	0.8	0.8	0.75	1.04152	-0.00330386	0.966343	7.14276e-05	-0.983027	1	PRDM16	protein_coding	genic
5mC Linear regreesion	chr1	3387621	1	0.94	0.95	0.88	0.86	0.88	0.79	0.991616	-0.0020167	0.907515	0.000914054	-0.952636	1	PRDM16	protein_coding	genic
5mC Linear regreesion	chr1	3392482	0.94	1	0.95	0.86	0.83	0.83	0.75	0.995036	-0.00253223	0.90533	0.000969814	-0.951488	1	PRDM16	protein_coding	genic
5mC Linear regreesion	chr1	3392553	1	1	0.96	0.86	0.88	0.86	0.8	1.01254	-0.00228868	0.911195	0.000824651	-0.954565	1	PRDM16	protein_coding	genic
5mC Linear regreesion	chr1	3461958	0.93	0.82	0.71	0.67	0.6	0.62	0.44	0.894944	-0.00463713	0.911368	0.000820578	-0.954656	1	ARHGEF16	protein_coding	genic
5mC Linear regreesion	chr1	3486350	1	1	0.94	0.89	0.8	0.86	0.7	1.03095	-0.00322842	0.929347	0.000462373	-0.964026	1	NA	NA	intergenic
5mC Linear regreesion	chr1	3683122	1	1	1	0.89	0.8	0.83	0.69	1.05145	-0.00361681	0.949265	0.000200533	-0.974302	1	TP73	protein_coding	genic
5mC Linear regreesion	chr1	3683127	1	1	1	0.89	0.8	0.86	0.77	1.03596	-0.00293002	0.935849	0.000362337	-0.967393	1	TP73	protein_coding	genic
5mC Linear regreesion	chr1	4620661	1	1	0.94	0.8	0.75	0.83	0.62	1.03519	-0.00410794	0.90585	0.000956356	-0.951762	1		lncRNA	genic
5mC Linear regreesion	chr1	4651580	1	1	1	0.89	0.87	0.83	0.82	1.0261	-0.00242993	0.928765	0.000472053	-0.963725	1	NA	NA	intergenic
5mC Linear regreesion	chr1	6202657	1	1	0.94	0.83	0.83	0.83	0.78	1.00831	-0.00266722	0.916376	0.000708175	-0.957275	1	RPL22	protein_coding	genic
5mC Linear regreesion	chr1	6212303	1	1	0.95	0.89	0.83	0.83	0.78	1.01959	-0.00269542	0.991919	1.99864e-06	-0.995952	1	RNF207	protein_coding	genic
5mC Linear regreesion	chr1	6376380	1	0.94	0.92	0.86	0.83	0.8	0.77	0.986922	-0.00247941	0.962225	9.54658e-05	-0.980931	1	ACOT7	protein_coding	genic
5mC Linear regreesion	chr1	6454942	0	0	0.07	0.17	0.17	0.25	0.33	-0.0278913	0.00372717	0.942261	0.000277791	0.970701	1	ESPN	protein_coding	genic
5mC Linear regreesion	chr1	6559047	1	1	0.96	0.93	0.9	0.9	0.9	1.00232	-0.00134044	0.918368	0.000666239	-0.958315	1	TAS1R1	protein_coding	genic
5mC Linear regreesion	chr1	6609204	1	1	0.97	0.91	0.89	0.83	0.8	1.02315	-0.00239636	0.950111	0.00019222	-0.974736	1	KLHL21	protein_coding	genic
5mC Linear regreesion	chr1	6609206	1	1	0.97	0.91	0.89	0.8	0.8	1.02411	-0.00251186	0.906874	0.000930212	-0.952299	1	KLHL21	protein_coding	genic
5mC Linear regreesion	chr1	6648908	1	1	0.89	0.86	0.8	0.82	0.77	1.00059	-0.00271736	0.917809	0.000677847	-0.958024	1	DNAJC11	protein_coding	genic
5mC Linear regreesion	chr1	7463123	0.96	0.85	0.84	0.75	0.71	0.67	0.57	0.940633	-0.00388185	0.950511	0.000188362	-0.974941	1	CAMTA1	protein_coding	genic
5mC Linear regreesion	chr1	7490632	1	0.94	0.93	0.91	0.83	0.8	0.8	0.991369	-0.00229428	0.924295	0.00055057	-0.961402	1	CAMTA1	protein_coding	genic
5mC Linear regreesion	chr1	8893165	1	1	0.93	0.9	0.88	0.89	0.83	1.00282	-0.00185463	0.918995	0.000653355	-0.958642	1	NA	NA	intergenic
5mC Linear regreesion	chr1	8894842	1	1	0.9	0.88	0.8	0.8	0.7	1.01967	-0.00332602	0.960692	0.000105503	-0.980149	1		lncRNA	genic
5mC Linear regreesion	chr1	8933353	0.97	1	0.96	0.83	0.8	0.8	0.75	1.00846	-0.00298487	0.936035	0.000359681	-0.967489	1		lncRNA	genic
5mC Linear regreesion	chr1	9385552	1	1	0.92	0.91	0.83	0.82	0.82	1.00656	-0.00234576	0.91927	0.000647773	-0.958785	1	NA	NA	intergenic
5mC Linear regreesion	chr1	9386343	0.29	0.25	0.24	0.18	0.12	0.14	0	0.306711	-0.00291503	0.935423	0.000368439	-0.967173	1	NA	NA	intergenic
5mC Linear regreesion	chr1	9997625	0	0	0	0.1	0.14	0.12	0.22	-0.033399	0.0025591	0.942513	0.000274748	0.970831	1	RBP7	protein_coding	genic
5mC Linear regreesion	chr1	10473251	0.8	0.8	0.73	0.62	0.6	0.57	0.57	0.808456	-0.00304777	0.914801	0.000742426	-0.956453	1	PEX14	protein_coding	genic
5mC Linear regreesion	chr1	10546519	1	1	0.96	0.9	0.8	0.83	0.8	1.02105	-0.0026961	0.956741	0.000134248	-0.978131	1	PEX14	protein_coding	genic
5mC Linear regreesion	chr1	10638466	0.08	0.05	0.12	0.2	0.33	0.27	0.31	0.0431792	0.00332624	0.91731	0.000688313	0.957763	1	CASZ1	protein_coding	genic
5mC Linear regreesion	chr1	10639037	0.15	0.12	0.25	0.38	0.57	0.7	0.62	0.0868195	0.00686246	0.907731	0.000908649	0.952749	1	CASZ1	protein_coding	genic
5mC Linear regreesion	chr1	10639043	0.11	0.04	0.24	0.25	0.5	0.5	0.67	0.0177803	0.00687276	0.940822	0.000295589	0.96996	1	CASZ1	protein_coding	genic
5mC Linear regreesion	chr1	10639048	0.07	0.06	0.25	0.33	0.5	0.4	0.5	0.0561537	0.00539913	0.912427	0.000795955	0.955211	1	CASZ1	protein_coding	genic
5mC Linear regreesion	chr1	10639055	0.1	0.08	0.22	0.25	0.33	0.45	0.47	0.0646651	0.0045514	0.918775	0.000657868	0.958527	1	CASZ1	protein_coding	genic
5mC Linear regreesion	chr1	10639102	0.08	0.18	0.25	0.5	0.57	0.64	0.64	0.0940432	0.00692358	0.935842	0.000362436	0.967389	1	CASZ1	protein_coding	genic
5mC Linear regreesion	chr1	10639264	0.41	0.48	0.54	0.6	0.78	0.75	0.88	0.395479	0.00525676	0.984249	1.06319e-05	0.992093	1	CASZ1	protein_coding	genic
5mC Linear regreesion	chr1	10639264	0.41	0.48	0.54	0.6	0.78	0.75	0.88	0.395479	0.00525676	0.984249	1.06319e-05	0.992093	1		lncRNA	genic
5mC Linear regreesion	chr1	10641842	0.96	0.9	0.89	0.77	0.75	0.7	0.67	0.95675	-0.00332468	0.956199	0.000138519	-0.977854	1	CASZ1	protein_coding	genic
5mC Linear regreesion	chr1	10641842	0.96	0.9	0.89	0.77	0.75	0.7	0.67	0.95675	-0.00332468	0.956199	0.000138519	-0.977854	1		lncRNA	genic
5mC Linear regreesion	chr1	10701332	1	0.95	0.9	0.89	0.8	0.83	0.75	0.992332	-0.0025985	0.949727	0.000195962	-0.97454	1	CASZ1	protein_coding	genic
5mC Linear regreesion	chr1	10702006	1	1	0.93	0.86	0.8	0.8	0.75	1.01668	-0.0030715	0.981463	1.59902e-05	-0.990688	1	CASZ1	protein_coding	genic
5mC Linear regreesion	chr1	11332973	1	1	1	0.86	0.83	0.83	0.78	1.0302	-0.002866	0.939411	0.000313683	-0.969232	1		lncRNA	genic
5mC Linear regreesion	chr1	11336433	0.83	0.87	0.81	0.67	0.6	0.67	0.5	0.887608	-0.00397251	0.921037	0.000612484	-0.959707	1		lncRNA	genic
5mC Linear regreesion	chr1	11357158	0.92	0.85	0.85	0.71	0.62	0.71	0.62	0.912694	-0.00348697	0.904673	0.000986983	-0.951143	1		lncRNA	genic
5mC Linear regreesion	chr1	11414278	0.5	0.43	0.43	0.33	0.25	0.17	0	0.537154	-0.00518893	0.933412	0.000398096	-0.966132	1	NA	NA	intergenic
5mC Linear regreesion	chr1	11533747	1	1	1	0.89	0.89	0.88	0.78	1.03126	-0.00244919	0.907127	0.000923801	-0.952432	1	DISP3	protein_coding	genic
5mC Linear regreesion	chr1	11882223	0.97	0.93	0.86	0.8	0.8	0.78	0.71	0.956496	-0.00265871	0.921165	0.000609982	-0.959773	1	NA	NA	intergenic
5mC Linear regreesion	chr1	12014209	1	0.95	0.96	0.91	0.83	0.86	0.83	0.996598	-0.00200058	0.933152	0.000402024	-0.965998	1	MFN2	protein_coding	genic
5mC Linear regreesion	chr1	12020670	0.79	0.81	0.86	0.86	1	1	1	0.777774	0.0027534	0.906986	0.000927369	0.952358	1	MIIP	protein_coding	genic
5mC Linear regreesion	chr1	14921871	0.93	0.95	0.89	0.88	0.78	0.78	0.78	0.954499	-0.00217452	0.904249	0.000998159	-0.95092	1	KAZN	protein_coding	genic
5mC Linear regreesion	chr1	14970281	0.52	0.59	0.45	0.25	0.17	0.18	0.14	0.576622	-0.00546024	0.911735	0.000811998	-0.954848	1	KAZN	protein_coding	genic
5mC Linear regreesion	chr1	15017044	1	1	0.92	0.86	0.8	0.86	0.7	1.02088	-0.00316395	0.913384	0.000774115	-0.955711	1	KAZN	protein_coding	genic
5mC Linear regreesion	chr1	15348320	0.95	0.89	0.8	0.8	0.6	0.64	0.58	0.948287	-0.00433336	0.935593	0.000365996	-0.96726	1	FHAD1	protein_coding	genic
5mC Linear regreesion	chr1	15348320	0.95	0.89	0.8	0.8	0.6	0.64	0.58	0.948287	-0.00433336	0.935593	0.000365996	-0.96726	1	EFHD2-AS1	lncRNA	genic
5mC Linear regreesion	chr1	15772940	1	1	0.95	0.89	0.83	0.8	0.67	1.04052	-0.00359644	0.951587	0.000178218	-0.975493	1	FBLIM1	protein_coding	genic
5mC Linear regreesion	chr1	15772940	1	1	0.95	0.89	0.83	0.8	0.67	1.04052	-0.00359644	0.951587	0.000178218	-0.975493	1	SPEN-AS1	lncRNA	genic
5mC Linear regreesion	chr1	16134920	1	1	1	0.83	0.8	0.8	0.67	1.04771	-0.00388051	0.941346	0.000289031	-0.97023	1	EPHA2	protein_coding	genic
5mC Linear regreesion	chr1	16146188	0.76	0.75	0.79	0.9	0.9	0.89	1	0.733326	0.00269408	0.915912	0.000718173	0.957033	1	EPHA2	protein_coding	genic
5mC Linear regreesion	chr1	16212149	0.78	0.77	0.81	0.86	1	0.91	1	0.746635	0.00284138	0.904353	0.000995405	0.950975	1	ARHGEF19	protein_coding	genic
5mC Linear regreesion	chr1	16349920	1	0.91	0.94	0.86	0.8	0.83	0.75	0.985036	-0.00253223	0.921642	0.000600677	-0.960022	1	FBXO42	protein_coding	genic
5mC Linear regreesion	chr1	16534445	0.14	0.22	0.27	0.27	0.4	0.43	0.43	0.157912	0.0033164	0.910534	0.000840302	0.954219	1	LINC01783	lncRNA	genic
5mC Linear regreesion	chr1	16619044	1	0.95	0.95	0.93	0.88	0.88	0.83	0.994532	-0.00170353	0.94765	0.000217007	-0.973473	1		lncRNA	genic
5mC Linear regreesion	chr1	16619044	1	0.95	0.95	0.93	0.88	0.88	0.83	0.994532	-0.00170353	0.94765	0.000217007	-0.973473	1	CROCCP2	transcribed_unprocessed_pseudogene	genic
5mC Linear regreesion	chr1	16632226	1	0.96	0.93	0.88	0.75	0.67	0.7	1.019	-0.00390871	0.917339	0.000687703	-0.957778	1		lncRNA	genic
5mC Linear regreesion	chr1	16632226	1	0.96	0.93	0.88	0.75	0.67	0.7	1.019	-0.00390871	0.917339	0.000687703	-0.957778	1	CROCCP2	transcribed_unprocessed_pseudogene	genic
5mC Linear regreesion	chr1	16646888	1	1	0.98	0.95	0.85	0.86	0.84	1.02443	-0.00217295	0.942485	0.000275082	-0.970817	1		lncRNA	genic
5mC Linear regreesion	chr1	16646888	1	1	0.98	0.95	0.85	0.86	0.84	1.02443	-0.00217295	0.942485	0.000275082	-0.970817	1	CROCCP2	transcribed_unprocessed_pseudogene	genic
5mC Linear regreesion	chr1	16646888	1	1	0.98	0.95	0.85	0.86	0.84	1.02443	-0.00217295	0.942485	0.000275082	-0.970817	1		lncRNA	genic
5mC Linear regreesion	chr1	16646888	1	1	0.98	0.95	0.85	0.86	0.84	1.02443	-0.00217295	0.942485	0.000275082	-0.970817	1	MST1P2	transcribed_unprocessed_pseudogene	genic
5mC Linear regreesion	chr1	16650778	0.93	0.9	0.89	0.88	0.83	0.86	0.8	0.928372	-0.00128492	0.908306	0.000894348	-0.953051	1		lncRNA	genic
5mC Linear regreesion	chr1	16650778	0.93	0.9	0.89	0.88	0.83	0.86	0.8	0.928372	-0.00128492	0.908306	0.000894348	-0.953051	1	CROCCP2	transcribed_unprocessed_pseudogene	genic
5mC Linear regreesion	chr1	17223570	1	0.96	0.93	0.88	0.8	0.8	0.8	0.995427	-0.0025094	0.945877	0.000235999	-0.972562	1	PADI1	protein_coding	genic
5mC Linear regreesion	chr1	17472542	1	1	0.97	0.92	0.88	0.83	0.73	1.03749	-0.00293226	0.924199	0.000552338	-0.961353	1	NA	NA	intergenic
5mC Linear regreesion	chr1	17609232	0.96	0.83	0.86	0.73	0.67	0.7	0.54	0.941773	-0.00409563	0.92465	0.000544056	-0.961587	1	ARHGEF10L	protein_coding	genic
5mC Linear regreesion	chr1	17610465	0.96	0.93	0.89	0.78	0.71	0.67	0.6	0.984016	-0.00423934	0.993131	1.33103e-06	-0.99656	1	ARHGEF10L	protein_coding	genic
5mC Linear regreesion	chr1	18637421	0.06	0.06	0.09	0.12	0.14	0.2	0.2	0.0452901	0.0017389	0.911454	0.000818563	0.954701	1	PAX7	protein_coding	genic
5mC Linear regreesion	chr1	18957829	0.4	0.5	0.53	0.64	0.82	0.8	0.82	0.409536	0.00516744	0.948968	0.000203505	0.97415	1	NA	NA	intergenic
5mC Linear regreesion	chr1	21597076	0.92	0.95	0.89	0.83	0.83	0.8	0.75	0.946812	-0.00206819	0.91777	0.000678666	-0.958003	1	RAP1GAP	protein_coding	genic
5mC Linear regreesion	chr1	21664941	1	1	0.94	0.86	0.83	0.8	0.7	1.02796	-0.00335132	0.968956	5.83029e-05	-0.984356	1	RAP1GAP	protein_coding	genic
5mC Linear regreesion	chr1	21831763	0.96	1	0.95	0.93	0.8	0.8	0.75	1.01507	-0.00287898	0.915594	0.000725061	-0.956867	1	HSPG2	protein_coding	genic
5mC Linear regreesion	chr1	21860492	0.9	0.89	0.88	0.8	0.6	0.67	0.57	0.95124	-0.00424114	0.938698	0.000323086	-0.968864	1	HSPG2	protein_coding	genic
5mC Linear regreesion	chr1	21955051	1	0.93	0.88	0.88	0.8	0.8	0.71	0.985785	-0.00283175	0.9314	0.000429173	-0.965091	1		lncRNA	genic
5mC Linear regreesion	chr1	22000894	0.92	0.95	0.9	0.8	0.8	0.78	0.67	0.961515	-0.00286354	0.913476	0.000772033	-0.955759	1		lncRNA	genic
5mC Linear regreesion	chr1	22261125	1	0.95	0.95	0.78	0.8	0.75	0.67	1.00892	-0.00365553	0.927515	0.000493272	-0.963076	1		lncRNA	genic
5mC Linear regreesion	chr1	22601467	1	0.93	0.82	0.62	0.57	0.5	0.5	0.985453	-0.00615777	0.929376	0.000461898	-0.964041	1	EPHA8	protein_coding	genic
5mC Linear regreesion	chr1	23691403	0.6	0.55	0.44	0.38	0.14	0.14	0.18	0.605984	-0.00569775	0.906519	0.000939221	-0.952113	1	NA	NA	intergenic
5mC Linear regreesion	chr1	24159534	0.95	0.95	0.91	0.83	0.75	0.75	0.56	1.00373	-0.00417017	0.931265	0.000431307	-0.965021	1	IFNLR1	protein_coding	genic
5mC Linear regreesion	chr1	24183318	0.9	0.9	0.87	0.75	0.62	0.71	0.57	0.943303	-0.00403497	0.947996	0.000213407	-0.973651	1	IFNLR1	protein_coding	genic
5mC Linear regreesion	chr1	24669279	1	1	1	0.86	0.83	0.86	0.78	1.02924	-0.00275049	0.921858	0.000596509	-0.960134	1	SRRM1	protein_coding	genic
5mC Linear regreesion	chr1	24669279	1	1	1	0.86	0.83	0.86	0.78	1.02924	-0.00275049	0.921858	0.000596509	-0.960134	1		lncRNA	genic
5mC Linear regreesion	chr1	24901456	1	1	0.93	0.86	0.83	0.8	0.78	1.01048	-0.00274646	0.955654	0.000142897	-0.977576	1	RUNX3	protein_coding	genic
5mC Linear regreesion	chr1	25127152	1	1	1	0.89	0.83	0.71	0.67	1.05818	-0.00411085	0.911735	0.00081199	-0.954848	1	NA	NA	intergenic
5mC Linear regreesion	chr1	25554032	1	1	0.94	0.92	0.86	0.83	0.8	1.01642	-0.00240553	0.96816	6.21333e-05	-0.983951	1	LDLRAP1	protein_coding	genic
5mC Linear regreesion	chr1	25608138	1	1	1	0.89	0.89	0.86	0.78	1.0319	-0.00252619	0.922591	0.000582447	-0.960516	1	NA	NA	intergenic
5mC Linear regreesion	chr1	26165569	0.92	0.89	0.81	0.78	0.57	0.67	0.38	0.971641	-0.00560217	0.905684	0.000960652	-0.951674	1	C1orf232	protein_coding	genic
5mC Linear regreesion	chr1	26497556	1	1	0.96	0.88	0.8	0.8	0.71	1.03558	-0.00345608	0.991424	2.31995e-06	-0.995703	1	NA	NA	intergenic
5mC Linear regreesion	chr1	26531694	0.8	0.7	0.6	0.6	0.29	0.4	0.14	0.821153	-0.00697506	0.930775	0.000439123	-0.964767	1	RPS6KA1	protein_coding	genic
5mC Linear regreesion	chr1	26902876	1	0.93	0.93	0.8	0.6	0.67	0.4	1.05489	-0.00645975	0.950097	0.000192352	-0.974729	1	NUDC	protein_coding	genic
5mC Linear regreesion	chr1	27007483	1	0.95	0.95	0.88	0.88	0.88	0.8	0.993039	-0.00192223	0.907933	0.000903618	-0.952855	1	TENT5B	protein_coding	genic
5mC Linear regreesion	chr1	27361031	0.12	0.11	0.23	0.29	0.33	0.43	0.44	0.0990822	0.00395102	0.92512	0.000535527	0.961831	1	MAP3K6	protein_coding	genic
5mC Linear regreesion	chr1	30774381	0.92	0.89	0.84	0.83	0.71	0.75	0.67	0.928739	-0.00280243	0.954915	0.000148964	-0.977198	1	NA	NA	intergenic
5mC Linear regreesion	chr1	31586762	0.9	1	0.85	0.75	0.56	0.62	0.56	0.980962	-0.00511551	0.907183	0.000922392	-0.952462	1	TINAGL1	protein_coding	genic
5mC Linear regreesion	chr1	31769663	0.92	0.9	0.88	0.8	0.73	0.78	0.69	0.935037	-0.00265804	0.964007	8.45476e-05	-0.981838	1		lncRNA	genic
5mC Linear regreesion	chr1	32107558	0.29	0.3	0.32	0.17	0	0.07	0	0.352877	-0.00415137	0.906158	0.000948453	-0.951923	1	NA	NA	intergenic
5mC Linear regreesion	chr1	32356063	1	1	0.97	0.83	0.67	0.71	0.67	1.04498	-0.00460646	0.948487	0.000208364	-0.973903	1	TSSK3	protein_coding	genic
5mC Linear regreesion	chr1	32499971	0	0	0.08	0.2	0.27	0.27	0.56	-0.065664	0.00578506	0.913722	0.000766484	0.955888	1		protein_coding	genic
5mC Linear regreesion	chr1	32501869	1	1	0.93	0.9	0.88	0.86	0.77	1.01468	-0.00239859	0.927832	0.000487844	-0.96324	1		protein_coding	genic
5mC Linear regreesion	chr1	32544809	1	1	0.94	0.88	0.88	0.83	0.75	1.01945	-0.00269229	0.92993	0.000452785	-0.964329	1		protein_coding	genic
5mC Linear regreesion	chr1	32544809	1	1	0.94	0.88	0.88	0.83	0.75	1.01945	-0.00269229	0.92993	0.000452785	-0.964329	1	ZBTB8A	protein_coding	genic
5mC Linear regreesion	chr1	32741294	0.12	0.15	0.14	0.25	0.27	0.25	0.3	0.114576	0.00213198	0.92128	0.000607722	0.959833	1	NA	NA	intergenic
5mC Linear regreesion	chr1	35558871	1	1	0.92	0.8	0.78	0.75	0.62	1.0311	-0.004238	0.960884	0.000104213	-0.980247	1	NCDN	protein_coding	genic
5mC Linear regreesion	chr1	36081623	1	1	0.95	0.89	0.8	0.88	0.8	1.01511	-0.0024709	0.907311	0.000919158	-0.952529	1		lncRNA	genic
5mC Linear regreesion	chr1	36177598	1	1	0.93	0.88	0.83	0.83	0.79	1.01048	-0.00255775	0.971572	4.67398e-05	-0.985684	1	MAP7D1	protein_coding	genic
5mC Linear regreesion	chr1	37318269	0	0	0	0.1	0.33	0.33	0.38	-0.0739161	0.00521199	0.929321	0.000462799	0.964013	1		lncRNA	genic
5mC Linear regreesion	chr1	37637529	1	1	0.94	0.8	0.83	0.8	0.69	1.02145	-0.0034281	0.910473	0.000841736	-0.954187	1	NA	NA	intergenic
5mC Linear regreesion	chr1	37687861	1	1	0.93	0.89	0.8	0.75	0.75	1.02244	-0.00326133	0.951046	0.00018327	-0.975216	1	AIRIM	protein_coding	genic
5mC Linear regreesion	chr1	38934738	1	0.93	0.96	0.8	0.7	0.6	0.58	1.03082	-0.00517528	0.945529	0.000239846	-0.972383	1	RRAGC-DT	lncRNA	genic
5mC Linear regreesion	chr1	38934738	1	0.93	0.96	0.8	0.7	0.6	0.58	1.03082	-0.00517528	0.945529	0.000239846	-0.972383	1	RHBDL2	protein_coding	genic
5mC Linear regreesion	chr1	39683891	0.06	0.07	0.32	0.3	0.46	0.5	0.64	0.0444739	0.00641095	0.92626	0.000515149	0.962424	1	HPCAL4	protein_coding	genic
5mC Linear regreesion	chr1	40785879	1	1	0.94	0.89	0.88	0.86	0.82	1.00717	-0.00207602	0.950297	0.000190417	-0.974832	1	KCNQ4	protein_coding	genic
5mC Linear regreesion	chr1	43039625	1	0.87	0.85	0.8	0.71	0.73	0.67	0.955148	-0.00332087	0.91198	0.00080631	-0.954976	1	NA	NA	intergenic
5mC Linear regreesion	chr1	43987963	1	1	1	0.86	0.8	0.8	0.71	1.04462	-0.00359218	0.965557	7.56912e-05	-0.982628	1	B4GALT2	protein_coding	genic
5mC Linear regreesion	chr1	45579581	1	1	0.89	0.9	0.8	0.83	0.73	1.01308	-0.00296092	0.92194	0.000594914	-0.960177	1	NA	NA	intergenic
5mC Linear regreesion	chr1	46722129	0.8	0.8	0.75	0.67	0.5	0.43	0.45	0.85007	-0.00487576	0.930264	0.000447357	-0.964502	1	NA	NA	intergenic
5mC Linear regreesion	chr1	53063262	0.08	0.1	0.1	0.12	0.25	0.25	0.31	0.0474893	0.00275967	0.921485	0.000603736	0.95994	1	PODN	protein_coding	genic
5mC Linear regreesion	chr1	53461556	1	1	0.95	0.86	0.83	0.86	0.81	1.00902	-0.00236837	0.92531	0.00053209	-0.96193	1	DMRTB1	protein_coding	genic
5mC Linear regreesion	chr1	53496680	1	0.92	0.88	0.83	0.67	0.6	0.64	0.99747	-0.0045355	0.913639	0.000768349	-0.955845	1	NA	NA	intergenic
5mC Linear regreesion	chr1	53524424	1	1	0.93	0.9	0.89	0.83	0.8	1.00994	-0.00226294	0.919455	0.000644008	-0.958882	1	GLIS1	protein_coding	genic
5mC Linear regreesion	chr1	53574060	0.97	0.95	0.95	0.88	0.8	0.8	0.8	0.984679	-0.00233569	0.938775	0.000322061	-0.968904	1	GLIS1	protein_coding	genic
5mC Linear regreesion	chr1	55039415	0.21	0.2	0.11	0.11	0	0	0	0.212937	-0.00270617	0.905728	0.000959516	-0.951697	1	NA	NA	intergenic
5mC Linear regreesion	chr1	58814314	0.62	0.67	0.57	0.5	0.44	0.4	0.33	0.67145	-0.00367971	0.954055	0.000156222	-0.976757	1	JUN-DT	lncRNA	genic
5mC Linear regreesion	chr1	58818400	1	1	0.92	0.89	0.8	0.8	0.75	1.01789	-0.00303523	0.97662	2.86203e-05	-0.988241	1	JUN-DT	lncRNA	genic
5mC Linear regreesion	chr1	61047985	0.96	1	0.93	0.88	0.86	0.8	0.74	1.00255	-0.0026661	0.912974	0.000783423	-0.955497	1	NFIA	protein_coding	genic
5mC Linear regreesion	chr1	61047985	0.96	1	0.93	0.88	0.86	0.8	0.74	1.00255	-0.0026661	0.912974	0.000783423	-0.955497	1	NFIA-AS2	lncRNA	genic
5mC Linear regreesion	chr1	107058065	0.38	0.43	0.41	0.5	0.67	0.58	0.67	0.357911	0.00356801	0.914904	0.000740155	0.956506	1	PRMT6	protein_coding	genic
5mC Linear regreesion	chr1	108270895	1	1	0.91	0.88	0.82	0.83	0.75	1.01208	-0.00281317	0.960683	0.000105568	-0.980144	1		lncRNA	genic
5mC Linear regreesion	chr1	108270895	1	1	0.91	0.88	0.82	0.83	0.75	1.01208	-0.00281317	0.960683	0.000105568	-0.980144	1		lncRNA	genic
5mC Linear regreesion	chr1	112509544	0	0	0.05	0.12	0.12	0.2	0.2	-0.0142881	0.00248433	0.909937	0.000854573	0.953906	1	WNT2B	protein_coding	genic
5mC Linear regreesion	chr1	116911426	1	1	0.84	0.83	0.75	0.7	0.64	1.01035	-0.00412719	0.929551	0.000459	-0.964132	1	PTGFRN	protein_coding	genic
5mC Linear regreesion	chr1	118989694	0.47	0.31	0.3	0.2	0	0.11	0	0.431104	-0.00511864	0.913256	0.000777016	-0.955644	1	NA	NA	intergenic
5mC Linear regreesion	chr1	121762190	1	1	0.95	0.92	0.89	0.86	0.77	1.02311	-0.00242702	0.931791	0.000423019	-0.965293	1	NA	NA	intergenic
5mC Linear regreesion	chr1	122404321	1	0.86	0.83	0.81	0.67	0.64	0.6	0.963482	-0.00419614	0.92147	0.000604028	-0.959932	1	NA	NA	intergenic
5mC Linear regreesion	chr1	122540261	1	0.94	0.94	0.87	0.83	0.87	0.75	0.995604	-0.00241896	0.911413	0.000819519	-0.95468	1	NA	NA	intergenic
5mC Linear regreesion	chr1	122545212	1	1	0.96	0.93	0.85	0.85	0.83	1.01788	-0.0022175	0.970253	5.23806e-05	-0.985014	1	NA	NA	intergenic
5mC Linear regreesion	chr1	123177248	0.78	0.78	0.74	0.67	0.62	0.66	0.56	0.800694	-0.00249955	0.955168	0.000146872	-0.977327	1	NA	NA	intergenic
5mC Linear regreesion	chr1	123365364	0.92	0.83	0.84	0.69	0.64	0.65	0.57	0.909992	-0.00386775	0.956858	0.000133337	-0.978191	1	NA	NA	intergenic
5mC Linear regreesion	chr1	123528054	1	1	0.95	0.91	0.91	0.9	0.86	1.00361	-0.00155735	0.924445	0.000547814	-0.961481	1	NA	NA	intergenic
5mC Linear regreesion	chr1	123752066	1	1	0.9	0.76	0.67	0.65	0.67	1.01651	-0.0046087	0.918706	0.000659273	-0.958492	1	NA	NA	intergenic
5mC Linear regreesion	chr1	123861062	0.89	0.81	0.85	0.67	0.66	0.62	0.55	0.89387	-0.00379589	0.929889	0.000453464	-0.964307	1	NA	NA	intergenic
5mC Linear regreesion	chr1	124155132	0.82	0.86	0.8	0.71	0.67	0.7	0.65	0.852223	-0.00237598	0.905844	0.000956508	-0.951759	1	NA	NA	intergenic
5mC Linear regreesion	chr1	124226419	0.98	1	0.97	0.94	0.92	0.88	0.86	1.00546	-0.00153519	0.918703	0.000659349	-0.95849	1	NA	NA	intergenic
5mC Linear regreesion	chr1	124394541	1	1	0.91	0.86	0.78	0.71	0.57	1.04683	-0.00471011	0.946746	0.000226567	-0.973009	1	NA	NA	intergenic
5mC Linear regreesion	chr1	124421197	0.97	0.96	0.95	0.92	0.85	0.85	0.86	0.980225	-0.00157727	0.907964	0.000902847	-0.952871	1	NA	NA	intergenic
5mC Linear regreesion	chr1	124714710	0.93	0.92	0.91	0.87	0.85	0.83	0.81	0.939014	-0.00142483	0.983627	1.17151e-05	-0.99178	1	NA	NA	intergenic
5mC Linear regreesion	chr1	124719809	0.92	0.86	0.91	0.72	0.72	0.7	0.61	0.935185	-0.00347891	0.905018	0.000977938	-0.951324	1	NA	NA	intergenic
5mC Linear regreesion	chr1	124866631	0.07	0	0.16	0.27	0.3	0.3	0.47	0.0124579	0.00466288	0.911826	0.000809879	0.954896	1	NA	NA	intergenic
5mC Linear regreesion	chr1	125119854	1	1	0.95	0.86	0.83	0.88	0.75	1.01927	-0.00271982	0.911862	0.00080905	-0.954914	1	NA	NA	intergenic
5mC Linear regreesion	chr1	143187213	0.87	0.88	0.87	0.77	0.75	0.72	0.66	0.905783	-0.00258014	0.950725	0.00018631	-0.975051	1	NA	NA	intergenic
5mC Linear regreesion	chr1	143193394	0.96	0.96	0.93	0.91	0.87	0.88	0.88	0.963531	-0.00111546	0.908228	0.000896283	-0.95301	1	NA	NA	intergenic
5mC Linear regreesion	chr1	143201550	0.9	0.84	0.84	0.77	0.7	0.72	0.71	0.887063	-0.00229383	0.918877	0.000655768	-0.958581	1	NA	NA	intergenic
5mC Linear regreesion	chr1	143211912	0.94	0.93	0.88	0.86	0.8	0.79	0.72	0.955676	-0.00242053	0.974431	3.58244e-05	-0.987133	1	NA	NA	intergenic
5mC Linear regreesion	chr1	143213421	0.88	0.93	0.84	0.69	0.62	0.69	0.58	0.927537	-0.00397094	0.91197	0.00080653	-0.954971	1	NA	NA	intergenic
5mC Linear regreesion	chr1	143215386	0.9	0.9	0.88	0.86	0.84	0.82	0.83	0.905309	-0.000965929	0.918058	0.000672653	-0.958154	1	NA	NA	intergenic
5mC Linear regreesion	chr1	143215654	0.93	0.9	0.9	0.86	0.84	0.83	0.82	0.925632	-0.00125604	0.960172	0.00010905	-0.979884	1	NA	NA	intergenic
5mC Linear regreesion	chr1	143215713	0.91	0.93	0.89	0.88	0.84	0.84	0.83	0.925916	-0.00113651	0.918796	0.000657425	-0.958539	1	NA	NA	intergenic
5mC Linear regreesion	chr1	143215729	0.94	0.93	0.9	0.91	0.87	0.86	0.83	0.944563	-0.00116964	0.920384	0.00062538	-0.959367	1	NA	NA	intergenic
5mC Linear regreesion	chr1	143218318	0.96	0.93	0.9	0.87	0.85	0.86	0.84	0.946308	-0.00130238	0.90637	0.000943007	-0.952035	1	NA	NA	intergenic
5mC Linear regreesion	chr1	143218937	0.9	0.9	0.85	0.85	0.77	0.8	0.76	0.910154	-0.00170151	0.926447	0.000511848	-0.962521	1	NA	NA	intergenic
5mC Linear regreesion	chr1	143219674	0.93	0.93	0.91	0.86	0.82	0.83	0.82	0.940295	-0.00151594	0.947042	0.000223411	-0.973161	1	NA	NA	intergenic
5mC Linear regreesion	chr1	143229334	0.98	0.92	0.94	0.81	0.65	0.65	0.57	1.01541	-0.00499328	0.973263	4.00737e-05	-0.986541	1	NA	NA	intergenic
5mC Linear regreesion	chr1	143237385	0.97	0.96	0.93	0.88	0.84	0.86	0.79	0.981402	-0.002012	0.978563	2.30222e-05	-0.989223	1	NA	NA	intergenic
5mC Linear regreesion	chr1	143237515	0.94	0.94	0.94	0.86	0.81	0.83	0.81	0.959266	-0.00183918	0.923639	0.000562714	-0.961061	1	NA	NA	intergenic
5mC Linear regreesion	chr1	143250025	0.96	0.94	0.92	0.84	0.82	0.81	0.78	0.965033	-0.00215482	0.970172	5.2739e-05	-0.984973	1	NA	NA	intergenic
5mC Linear regreesion	chr1	143252050	0.96	0.96	0.94	0.92	0.87	0.87	0.85	0.97364	-0.00140088	0.978425	2.33944e-05	-0.989154	1	NA	NA	intergenic
5mC Linear regreesion	chr1	143252667	0.99	0.94	0.91	0.87	0.79	0.85	0.76	0.982259	-0.00240822	0.931259	0.000431407	-0.965018	1	NA	NA	intergenic
5mC Linear regreesion	chr1	143263246	0.81	0.82	0.79	0.75	0.68	0.68	0.69	0.828696	-0.00182665	0.911091	0.000827104	-0.954511	1	NA	NA	intergenic
5mC Linear regreesion	chr1	143263457	0.95	0.91	0.87	0.84	0.79	0.75	0.71	0.950125	-0.00261282	0.970619	5.0774e-05	-0.9852	1	NA	NA	intergenic
5mC Linear regreesion	chr1	144104370	1	1	0.95	0.94	0.9	0.92	0.85	1.00919	-0.001586	0.925605	0.000526796	-0.962084	1	NA	NA	intergenic
5mC Linear regreesion	chr1	144104515	1	1	1	0.96	0.94	0.92	0.9	1.01666	-0.00124731	0.954675	0.00015097	-0.977075	1	NA	NA	intergenic
5mC Linear regreesion	chr1	145430310	0.71	0.8	0.77	0.89	1	1	1	0.717163	0.00361591	0.920098	0.000631084	0.959217	1		lncRNA	genic
5mC Linear regreesion	chr1	145887346	1	1	1	0.92	0.86	0.83	0.83	1.0287	-0.00239277	0.936863	0.000348049	-0.967917	1		lncRNA	genic
5mC Linear regreesion	chr1	148011855	0.78	0.8	0.78	0.7	0.62	0.57	0.5	0.837925	-0.00350779	0.947381	0.00021982	-0.973335	1		lncRNA	genic
5mC Linear regreesion	chr1	148011855	0.78	0.8	0.78	0.7	0.62	0.57	0.5	0.837925	-0.00350779	0.947381	0.00021982	-0.973335	1		lncRNA	genic
5mC Linear regreesion	chr1	148011855	0.78	0.8	0.78	0.7	0.62	0.57	0.5	0.837925	-0.00350779	0.947381	0.00021982	-0.973335	1		lncRNA	genic
5mC Linear regreesion	chr1	148162163	1	1	0.97	0.9	0.88	0.88	0.85	1.01133	-0.00188463	0.961616	9.93809e-05	-0.98062	1	LINC02805	lncRNA	genic
5mC Linear regreesion	chr1	148162163	1	1	0.97	0.9	0.88	0.88	0.85	1.01133	-0.00188463	0.961616	9.93809e-05	-0.98062	1		lncRNA	genic
5mC Linear regreesion	chr1	154685334	0.82	0.77	0.75	0.64	0.6	0.6	0.4	0.844443	-0.00418584	0.925847	0.000522476	-0.962209	1	NA	NA	intergenic
5mC Linear regreesion	chr1	154756983	1	0.95	0.93	0.83	0.56	0.64	0.57	1.03762	-0.00560799	0.936359	0.000355106	-0.967656	1	KCNN3	protein_coding	genic
5mC Linear regreesion	chr1	155060820	1	1	0.95	0.88	0.86	0.89	0.8	1.0119	-0.00221168	0.92669	0.000507578	-0.962648	1	ADAM15	protein_coding	genic
5mC Linear regreesion	chr1	155060820	1	1	0.95	0.88	0.86	0.89	0.8	1.0119	-0.00221168	0.92669	0.000507578	-0.962648	1		lncRNA	genic
5mC Linear regreesion	chr1	156052418	1	1	1	0.9	0.89	0.83	0.83	1.02518	-0.00228376	0.907278	0.000920008	-0.952511	1	UBQLN4	protein_coding	genic
5mC Linear regreesion	chr1	156107776	0.82	0.79	0.8	0.71	0.67	0.6	0.6	0.838347	-0.00276236	0.930335	0.000446206	-0.964539	1	LMNA	protein_coding	genic
5mC Linear regreesion	chr1	156116809	1	0.93	0.95	0.83	0.83	0.8	0.67	1.00604	-0.0032461	0.90767	0.000910169	-0.952717	1	LMNA	protein_coding	genic
5mC Linear regreesion	chr1	156339028	0	0	0.06	0.25	0.25	0.25	0.47	-0.0471535	0.00506313	0.919379	0.000645561	0.958842	1	CCT3	protein_coding	genic
5mC Linear regreesion	chr1	156339028	0	0	0.06	0.25	0.25	0.25	0.47	-0.0471535	0.00506313	0.919379	0.000645561	0.958842	1	TSACC	protein_coding	genic
5mC Linear regreesion	chr1	156592377	0.33	0.3	0.3	0.18	0.14	0.12	0	0.360488	-0.0036271	0.963126	8.98412e-05	-0.98139	1	NAXE	protein_coding	genic
5mC Linear regreesion	chr1	160418199	1	1	1	0.88	0.8	0.86	0.8	1.02913	-0.00271669	0.909761	0.000858805	-0.953814	1	VANGL2	protein_coding	genic
5mC Linear regreesion	chr1	161179240	0.53	0.6	0.5	0.42	0.4	0.33	0.27	0.588885	-0.00337169	0.904924	0.000980394	-0.951275	1	NA	NA	intergenic
5mC Linear regreesion	chr1	161331784	1	1	0.95	0.89	0.8	0.86	0.75	1.02482	-0.00290495	0.95582	0.00014155	-0.977661	1	SDHC	protein_coding	genic
5mC Linear regreesion	chr1	166884241	0.14	0.22	0.31	0.33	0.6	0.62	0.62	0.132484	0.00601451	0.925001	0.000537668	0.96177	1	NA	NA	intergenic
5mC Linear regreesion	chr1	166977710	1	1	0.94	0.83	0.78	0.77	0.75	1.01693	-0.00329714	0.953724	0.000159068	-0.976588	1	MAEL	protein_coding	genic
5mC Linear regreesion	chr1	168140290	1	1	0.91	0.8	0.8	0.8	0.7	1.01152	-0.00336676	0.926383	0.000512974	-0.962488	1	NA	NA	intergenic
5mC Linear regreesion	chr1	179362085	1	1	0.88	0.88	0.75	0.8	0.7	1.01501	-0.00344354	0.930967	0.000436049	-0.964866	1	NA	NA	intergenic
5mC Linear regreesion	chr1	182056773	0	0	0	0.09	0.18	0.11	0.22	-0.0354638	0.00266744	0.916001	0.000716232	0.95708	1		lncRNA	genic
5mC Linear regreesion	chr1	182056773	0	0	0	0.09	0.18	0.11	0.22	-0.0354638	0.00266744	0.916001	0.000716232	0.95708	1	ZNF648	protein_coding	genic
5mC Linear regreesion	chr1	183221523	1	1	0.95	0.83	0.83	0.78	0.75	1.01831	-0.00310754	0.940254	0.000302794	-0.969667	1	LAMC2	protein_coding	genic
5mC Linear regreesion	chr1	213984070	0.08	0.06	0.15	0.2	0.4	0.44	0.57	0.00138118	0.00594444	0.958437	0.000121395	0.978998	1	PROX1-AS1	lncRNA	genic
5mC Linear regreesion	chr1	213984070	0.08	0.06	0.15	0.2	0.4	0.44	0.57	0.00138118	0.00594444	0.958437	0.000121395	0.978998	1	PROX1	protein_coding	genic
5mC Linear regreesion	chr1	213984070	0.08	0.06	0.15	0.2	0.4	0.44	0.57	0.00138118	0.00594444	0.958437	0.000121395	0.978998	1		lncRNA	genic
5mC Linear regreesion	chr1	224240347	1	1	1	0.88	0.88	0.86	0.83	1.02169	-0.00220698	0.911927	0.00080754	-0.954948	1	NVL	protein_coding	genic
5mC Linear regreesion	chr1	224359959	0.88	0.82	0.86	0.75	0.5	0.6	0.5	0.921066	-0.0048348	0.904713	0.000985942	-0.951164	1	CNIH4	protein_coding	genic
5mC Linear regreesion	chr1	228166950	0.41	0.38	0.32	0.12	0	0.09	0	0.42687	-0.00524557	0.931631	0.000425537	-0.96521	1	IBA57	protein_coding	genic
5mC Linear regreesion	chr1	228484950	1	1	0.95	0.88	0.88	0.89	0.83	1.00596	-0.00192358	0.912213	0.000800914	-0.955098	1		lncRNA	genic
5mC Linear regreesion	chr1	228633718	0.71	0.75	0.67	0.5	0.31	0.45	0.31	0.774914	-0.00542264	0.917689	0.000680367	-0.957961	1	NA	NA	intergenic
5mC Linear regreesion	chr1	228633745	0.76	0.81	0.71	0.64	0.5	0.46	0.31	0.845056	-0.00542577	0.953246	0.000163237	-0.976343	1	NA	NA	intergenic
5mC Linear regreesion	chr1	228633815	0.79	0.82	0.75	0.62	0.57	0.58	0.47	0.836113	-0.0039396	0.964031	8.44049e-05	-0.981851	1	NA	NA	intergenic
5mC Linear regreesion	chr1	228633919	0.89	0.87	0.76	0.72	0.65	0.59	0.44	0.917827	-0.00473205	0.94547	0.0002405	-0.972353	1	NA	NA	intergenic
5mC Linear regreesion	chr1	228633945	0.85	0.86	0.74	0.69	0.65	0.59	0.48	0.879531	-0.00407772	0.942637	0.000273257	-0.970895	1	NA	NA	intergenic
5mC Linear regreesion	chr1	228635970	0.69	0.76	0.57	0.35	0.35	0.17	0.15	0.756705	-0.00709729	0.906094	0.000950076	-0.95189	1	NA	NA	intergenic
5mC Linear regreesion	chr1	228636154	0.74	0.81	0.66	0.38	0.37	0.29	0.21	0.812434	-0.00700327	0.924461	0.000547518	-0.961489	1	NA	NA	intergenic
5mC Linear regreesion	chr1	228636178	0.78	0.84	0.63	0.41	0.39	0.43	0.14	0.843895	-0.00719265	0.908154	0.000898124	-0.952971	1	NA	NA	intergenic
5mC Linear regreesion	chr1	228636430	0.79	0.78	0.59	0.47	0.33	0.43	0.21	0.811079	-0.00653318	0.945881	0.000235958	-0.972564	1	NA	NA	intergenic
5mC Linear regreesion	chr1	228636468	0.75	0.8	0.59	0.42	0.4	0.36	0.22	0.79307	-0.00632544	0.929281	0.000463462	-0.963992	1	NA	NA	intergenic
5mC Linear regreesion	chr1	229270772	0.27	0.23	0.39	0.56	0.76	0.8	0.88	0.190797	0.00803277	0.976318	2.95565e-05	0.988088	1	RAB4A-AS1	lncRNA	genic
5mC Linear regreesion	chr1	229408310	0.86	0.92	0.92	0.67	0.4	0.56	0.33	0.991083	-0.0071622	0.905392	0.000968203	-0.951521	1		lncRNA	genic
5mC Linear regreesion	chr1	230200357	1	1	0.96	0.91	0.82	0.88	0.83	1.01489	-0.00221459	0.921316	0.000607018	-0.959852	1	GALNT2	protein_coding	genic
5mC Linear regreesion	chr1	233615614	0.75	0.8	0.71	0.6	0.5	0.56	0.44	0.804655	-0.00400184	0.945057	0.000245119	-0.97214	1	KCNK1	protein_coding	genic
5mC Linear regreesion	chr1	236512695	1	1	0.93	0.9	0.8	0.88	0.77	1.01603	-0.00261708	0.9079	0.000904431	-0.952838	1	NA	NA	intergenic
5mC Linear regreesion	chr1	241527239	1	1	0.92	0.8	0.8	0.75	0.71	1.01426	-0.00352145	0.937959	0.000333005	-0.968483	1	NA	NA	intergenic
5mC Linear regreesion	chr1	241969064	1	1	0.95	0.88	0.86	0.83	0.82	1.01019	-0.00229987	0.948952	0.00020366	-0.974142	1	NA	NA	intergenic
5mC Linear regreesion	chr1	248857252	0.93	0.94	0.89	0.88	0.8	0.83	0.75	0.954107	-0.00207154	0.93787	0.000334209	-0.968437	1	ZNF692	protein_coding	genic
5mC Linear regreesion	chr2	1540219	1	1	0.91	0.86	0.83	0.83	0.75	1.00906	-0.00277803	0.948166	0.000211657	-0.973738	2		lncRNA	genic
5mC Linear regreesion	chr2	1540219	1	1	0.91	0.86	0.83	0.83	0.75	1.00906	-0.00277803	0.948166	0.000211657	-0.973738	2	TPO	protein_coding	genic
5mC Linear regreesion	chr2	1540219	1	1	0.91	0.86	0.83	0.83	0.75	1.00906	-0.00277803	0.948166	0.000211657	-0.973738	2		lncRNA	genic
5mC Linear regreesion	chr2	1833540	0.9	0.89	0.85	0.83	0.8	0.83	0.78	0.898301	-0.00128335	0.906092	0.000950129	-0.951889	2	MYT1L	protein_coding	genic
5mC Linear regreesion	chr2	1833540	0.9	0.89	0.85	0.83	0.8	0.83	0.78	0.898301	-0.00128335	0.906092	0.000950129	-0.951889	2		lncRNA	genic
5mC Linear regreesion	chr2	2190177	0.9	0.89	0.86	0.57	0.5	0.57	0.43	0.944526	-0.00594869	0.926398	0.000512712	-0.962496	2	MYT1L	protein_coding	genic
5mC Linear regreesion	chr2	3180785	1	1	0.98	0.93	0.93	0.92	0.88	1.01047	-0.0013626	0.948986	0.000203322	-0.974159	2		lncRNA	genic
5mC Linear regreesion	chr2	3598637	0.78	0.82	0.85	0.88	1	1	1	0.777026	0.00280131	0.934815	0.000377257	0.966858	2	COLEC11	protein_coding	genic
5mC Linear regreesion	chr2	3602560	1	1	0.94	0.86	0.88	0.82	0.79	1.00973	-0.00244695	0.907929	0.000903722	-0.952853	2	COLEC11	protein_coding	genic
5mC Linear regreesion	chr2	3703849	0	0	0.11	0.2	0.25	0.29	0.42	-0.031528	0.00468772	0.96925	5.69281e-05	0.984505	2		lncRNA	genic
5mC Linear regreesion	chr2	3703849	0	0	0.11	0.2	0.25	0.29	0.42	-0.031528	0.00468772	0.96925	5.69281e-05	0.984505	2	DCDC2C	protein_coding	genic
5mC Linear regreesion	chr2	9787137	0.2	0.21	0.26	0.33	0.7	0.67	1	0.0667322	0.00912854	0.921509	0.000603273	0.959952	2	NA	NA	intergenic
5mC Linear regreesion	chr2	10160431	1	1	0.88	0.89	0.8	0.8	0.73	1.0097	-0.00304374	0.928348	0.000479073	-0.963508	2	RRM2	protein_coding	genic
5mC Linear regreesion	chr2	10201441	1	1	1	0.9	0.86	0.89	0.83	1.024	-0.00216355	0.934347	0.00038413	-0.966616	2	RRM2	protein_coding	genic
5mC Linear regreesion	chr2	10201441	1	1	1	0.9	0.86	0.89	0.83	1.024	-0.00216355	0.934347	0.00038413	-0.966616	2		lncRNA	genic
5mC Linear regreesion	chr2	10278798	0.55	0.56	0.45	0.4	0.12	0.25	0.11	0.603599	-0.00561381	0.926448	0.00051183	-0.962522	2		lncRNA	genic
5mC Linear regreesion	chr2	10723664	1	1	0.93	0.9	0.83	0.8	0.8	1.0124	-0.00260006	0.9467	0.000227065	-0.972985	2	ATP6V1C2	protein_coding	genic
5mC Linear regreesion	chr2	15767434	1	1	1	0.86	0.86	0.83	0.75	1.0349	-0.00296942	0.928557	0.000475551	-0.963616	2	LINC01804	lncRNA	genic
5mC Linear regreesion	chr2	15784977	0.95	0.89	0.88	0.8	0.78	0.8	0.71	0.9387	-0.00239277	0.932083	0.000418464	-0.965445	2	LINC01804	lncRNA	genic
5mC Linear regreesion	chr2	19353149	0.18	0.33	0.27	0.5	0.55	0.62	0.75	0.180241	0.00609532	0.945587	0.000239206	0.972413	2	OSR1	protein_coding	genic
5mC Linear regreesion	chr2	25222144	1	1	0.96	0.88	0.86	0.8	0.8	1.01774	-0.00259178	0.940089	0.000304914	-0.969582	2	NA	NA	intergenic
5mC Linear regreesion	chr2	25241888	1	1	0.94	0.86	0.83	0.83	0.8	1.00884	-0.00252171	0.948801	0.000205182	-0.974064	2	DNMT3A	protein_coding	genic
5mC Linear regreesion	chr2	25950361	1	0.94	0.96	0.82	0.67	0.75	0.5	1.0478	-0.00532884	0.930417	0.000444882	-0.964581	2	KIF3C	protein_coding	genic
5mC Linear regreesion	chr2	26569341	1	1	0.95	0.9	0.83	0.86	0.78	1.02002	-0.00257902	0.979331	2.10099e-05	-0.989611	2	CIMIP2C	protein_coding	genic
5mC Linear regreesion	chr2	26574960	0.64	0.71	0.75	0.8	0.86	1	1	0.638476	0.00405869	0.905144	0.000974661	0.95139	2	CIMIP2C	protein_coding	genic
5mC Linear regreesion	chr2	27032535	0.22	0.14	0.14	0.1	0	0	0	0.202296	-0.00256626	0.91026	0.000846823	-0.954076	2	NA	NA	intergenic
5mC Linear regreesion	chr2	27072781	0.94	0.92	0.87	0.86	0.78	0.78	0.73	0.947988	-0.0023771	0.974613	3.51882e-05	-0.987225	2	NA	NA	intergenic
5mC Linear regreesion	chr2	28344641	1	1	0.95	0.83	0.71	0.8	0.67	1.03519	-0.00404504	0.950258	0.000190791	-0.974812	2		lncRNA	genic
5mC Linear regreesion	chr2	29000340	1	0.94	0.93	0.86	0.8	0.7	0.56	1.03195	-0.00450842	0.909997	0.000853131	-0.953938	2	TOGARAM2	protein_coding	genic
5mC Linear regreesion	chr2	29051350	0.27	0.25	0.25	0.22	0.17	0.17	0.12	0.28261	-0.00166122	0.970702	5.04182e-05	-0.985242	2	TOGARAM2	protein_coding	genic
5mC Linear regreesion	chr2	29391542	0.96	0.92	0.89	0.82	0.67	0.75	0.57	0.98971	-0.0042389	0.949689	0.000196333	-0.97452	2	ALK	protein_coding	genic
5mC Linear regreesion	chr2	29590930	1	0.93	0.96	0.88	0.83	0.75	0.75	1.00301	-0.00289645	0.90612	0.000949431	-0.951903	2	ALK	protein_coding	genic
5mC Linear regreesion	chr2	38960074	0	0	0.04	0.12	0.2	0.2	0.3	-0.0373917	0.00352749	0.988374	4.96855e-06	0.99417	2	ARHGEF33	protein_coding	genic
5mC Linear regreesion	chr2	38960074	0	0	0.04	0.12	0.2	0.2	0.3	-0.0373917	0.00352749	0.988374	4.96855e-06	0.99417	2		lncRNA	genic
5mC Linear regreesion	chr2	42531976	1	1	0.95	0.88	0.71	0.83	0.71	1.0339	-0.00363942	0.908067	0.000900286	-0.952925	2	MTA3	protein_coding	genic
5mC Linear regreesion	chr2	42806266	1	0.89	0.87	0.83	0.62	0.67	0.5	1.00772	-0.00526437	0.949404	0.000199156	-0.974373	2		lncRNA	genic
5mC Linear regreesion	chr2	44047154	1	0.94	1	0.86	0.71	0.71	0.7	1.02914	-0.00403765	0.906487	0.000940044	-0.952096	2	NA	NA	intergenic
5mC Linear regreesion	chr2	44928991	0	0	0	0.17	0.22	0.33	0.33	-0.0523805	0.00445492	0.920445	0.000624167	0.959398	2	LINC01833	lncRNA	genic
5mC Linear regreesion	chr2	44943479	0	0	0.04	0.1	0.25	0.2	0.27	-0.0359679	0.00349615	0.958954	0.00011763	0.979262	2		lncRNA	genic
5mC Linear regreesion	chr2	44943479	0	0	0.04	0.1	0.25	0.2	0.27	-0.0359679	0.00349615	0.958954	0.00011763	0.979262	2	SIX3-AS1	lncRNA	genic
5mC Linear regreesion	chr2	44943479	0	0	0.04	0.1	0.25	0.2	0.27	-0.0359679	0.00349615	0.958954	0.00011763	0.979262	2	SIX3	protein_coding	genic
5mC Linear regreesion	chr2	44943585	0.07	0.06	0.08	0.2	0.33	0.22	0.38	0.0196884	0.00378044	0.911278	0.000822695	0.954609	2		lncRNA	genic
5mC Linear regreesion	chr2	44943585	0.07	0.06	0.08	0.2	0.33	0.22	0.38	0.0196884	0.00378044	0.911278	0.000822695	0.954609	2	SIX3-AS1	lncRNA	genic
5mC Linear regreesion	chr2	44943585	0.07	0.06	0.08	0.2	0.33	0.22	0.38	0.0196884	0.00378044	0.911278	0.000822695	0.954609	2	SIX3	protein_coding	genic
5mC Linear regreesion	chr2	47434209	1	1	0.92	0.88	0.83	0.8	0.75	1.01575	-0.00292532	0.972726	4.21258e-05	-0.986268	2	MSH2	protein_coding	genic
5mC Linear regreesion	chr2	63055075	0.27	0.2	0.33	0.5	0.6	0.5	0.73	0.194373	0.00556411	0.918337	0.000666879	0.958299	2	OTX1	protein_coding	genic
5mC Linear regreesion	chr2	63059222	0	0	0.11	0.14	0.29	0.29	0.33	-0.0245138	0.00418741	0.959923	0.000110775	0.979756	2	NA	NA	intergenic
5mC Linear regreesion	chr2	70901966	0.38	0.42	0.53	0.67	0.75	0.75	0.87	0.369462	0.00560933	0.982515	1.38126e-05	0.991219	2	VAX2	protein_coding	genic
5mC Linear regreesion	chr2	71852550	0.3	0.4	0.5	0.6	0.75	0.62	0.88	0.31131	0.0058831	0.92772	0.000489751	0.963182	2	NA	NA	intergenic
5mC Linear regreesion	chr2	85559701	1	0.9	0.92	0.8	0.75	0.6	0.6	1.00292	-0.00456102	0.904524	0.000990888	-0.951065	2	GGCX	protein_coding	genic
5mC Linear regreesion	chr2	86789664	0	0	0	0.07	0.14	0.1	0.15	-0.0242134	0.00197954	0.934102	0.000387762	0.966489	2	CD8A	protein_coding	genic
5mC Linear regreesion	chr2	87342772	1	1	1	0.92	0.87	0.88	0.84	1.02503	-0.00209191	0.963002	9.06049e-05	-0.981327	2		lncRNA	genic
5mC Linear regreesion	chr2	89767596	0.38	0.38	0.43	0.5	0.86	0.86	0.91	0.287849	0.00724861	0.918803	0.000657299	0.958542	2		lncRNA	genic
5mC Linear regreesion	chr2	90380850	0.97	0.96	0.95	0.93	0.92	0.89	0.86	0.978585	-0.00116382	0.92236	0.000586858	-0.960396	2	NA	NA	intergenic
5mC Linear regreesion	chr2	91438053	0.89	0.88	0.9	0.71	0.67	0.68	0.53	0.941809	-0.00419077	0.931774	0.000423292	-0.965284	2	NA	NA	intergenic
5mC Linear regreesion	chr2	91443853	0.37	0.45	0.49	0.58	0.64	0.59	0.73	0.385348	0.00362442	0.941941	0.000281688	0.970537	2		lncRNA	genic
5mC Linear regreesion	chr2	91478592	0	0	0	0.06	0.08	0.06	0.12	-0.0173764	0.00138879	0.920518	0.000622721	0.959436	2		lncRNA	genic
5mC Linear regreesion	chr2	91593169	1	1	0.98	0.93	0.9	0.93	0.85	1.01635	-0.00164913	0.928834	0.000470898	-0.96376	2	LSP1P5	lncRNA	genic
5mC Linear regreesion	chr2	91593169	1	1	0.98	0.93	0.9	0.93	0.85	1.01635	-0.00164913	0.928834	0.000470898	-0.96376	2		unprocessed_pseudogene	genic
5mC Linear regreesion	chr2	91748194	0.88	0.89	0.83	0.71	0.67	0.67	0.54	0.919067	-0.00391028	0.967216	6.68657e-05	-0.983471	2	IGSF3P2	transcribed_unprocessed_pseudogene	genic
5mC Linear regreesion	chr2	91748194	0.88	0.89	0.83	0.71	0.67	0.67	0.54	0.919067	-0.00391028	0.967216	6.68657e-05	-0.983471	2		lncRNA	genic
5mC Linear regreesion	chr2	91748194	0.88	0.89	0.83	0.71	0.67	0.67	0.54	0.919067	-0.00391028	0.967216	6.68657e-05	-0.983471	2	KMT5AP2	processed_pseudogene	genic
5mC Linear regreesion	chr2	91748923	0.27	0.38	0.33	0.4	0.5	0.56	0.6	0.271932	0.00357383	0.909986	0.000853389	0.953932	2	IGSF3P2	transcribed_unprocessed_pseudogene	genic
5mC Linear regreesion	chr2	91748923	0.27	0.38	0.33	0.4	0.5	0.56	0.6	0.271932	0.00357383	0.909986	0.000853389	0.953932	2		lncRNA	genic
5mC Linear regreesion	chr2	91748923	0.27	0.38	0.33	0.4	0.5	0.56	0.6	0.271932	0.00357383	0.909986	0.000853389	0.953932	2	KMT5AP2	processed_pseudogene	genic
5mC Linear regreesion	chr2	94736767	1	1	0.93	0.86	0.75	0.78	0.6	1.0458	-0.00440432	0.961339	0.000101194	-0.980479	2	NA	NA	intergenic
5mC Linear regreesion	chr2	94858155	0.1	0.11	0.15	0.33	0.4	0.33	0.4	0.0811108	0.00393781	0.906202	0.000947319	0.951946	2		lncRNA	genic
5mC Linear regreesion	chr2	94858155	0.1	0.11	0.15	0.33	0.4	0.33	0.4	0.0811108	0.00393781	0.906202	0.000947319	0.951946	2		lncRNA	genic
5mC Linear regreesion	chr2	94858406	0.4	0.45	0.63	0.67	0.8	0.8	1	0.392375	0.00629992	0.955479	0.000144322	0.977486	2		lncRNA	genic
5mC Linear regreesion	chr2	94858406	0.4	0.45	0.63	0.67	0.8	0.8	1	0.392375	0.00629992	0.955479	0.000144322	0.977486	2		lncRNA	genic
5mC Linear regreesion	chr2	94858408	0.55	0.5	0.62	0.67	0.8	0.88	1	0.470139	0.00543719	0.94264	0.000273223	0.970896	2		lncRNA	genic
5mC Linear regreesion	chr2	94858408	0.55	0.5	0.62	0.67	0.8	0.88	1	0.470139	0.00543719	0.94264	0.000273223	0.970896	2		lncRNA	genic
5mC Linear regreesion	chr2	94874765	0.5	0.4	0.6	0.8	0.86	0.8	1	0.424439	0.00625448	0.90751	0.000914179	0.952633	2		lncRNA	genic
5mC Linear regreesion	chr2	94874765	0.5	0.4	0.6	0.8	0.86	0.8	1	0.424439	0.00625448	0.90751	0.000914179	0.952633	2	TEKT4	protein_coding	genic
5mC Linear regreesion	chr2	95298065	0.7	0.82	0.75	0.5	0.43	0.4	0.31	0.819009	-0.0057329	0.904507	0.000991357	-0.951056	2	KCNIP3	protein_coding	genic
5mC Linear regreesion	chr2	95789122	1	1	0.94	0.86	0.8	0.75	0.78	1.01579	-0.00308336	0.919667	0.000639723	-0.958993	2		lncRNA	genic
5mC Linear regreesion	chr2	96500480	0.53	0.39	0.53	0.75	0.88	0.9	1	0.4023	0.00680471	0.929577	0.00045857	0.964146	2	NEURL3	protein_coding	genic
5mC Linear regreesion	chr2	96500561	0.44	0.53	0.53	0.86	0.88	0.88	1	0.431768	0.0065963	0.929038	0.000467506	0.963866	2	NEURL3	protein_coding	genic
5mC Linear regreesion	chr2	96500654	0.27	0.27	0.31	0.5	0.57	0.67	0.75	0.206292	0.00596212	0.967202	6.69355e-05	0.983464	2	NEURL3	protein_coding	genic
5mC Linear regreesion	chr2	96500752	0.17	0.2	0.25	0.33	0.43	0.57	0.64	0.122417	0.00544995	0.941158	0.000291378	0.970133	2	NEURL3	protein_coding	genic
5mC Linear regreesion	chr2	96977806	0.56	0.62	0.57	0.5	0.42	0.4	0.33	0.627424	-0.0031194	0.930015	0.000451409	-0.964373	2	FAM178B	protein_coding	genic
5mC Linear regreesion	chr2	97723961	0.75	0.71	0.71	0.58	0.6	0.56	0.46	0.762121	-0.00303412	0.915503	0.000727039	-0.956819	2	ZAP70	protein_coding	genic
5mC Linear regreesion	chr2	97739337	1	1	0.93	0.88	0.8	0.83	0.67	1.03301	-0.00352547	0.944906	0.000246817	-0.972063	2	ZAP70	protein_coding	genic
5mC Linear regreesion	chr2	97742131	0.83	0.75	0.64	0.5	0.43	0.4	0.4	0.800001	-0.00518871	0.918926	0.000654766	-0.958606	2	ZAP70	protein_coding	genic
5mC Linear regreesion	chr2	109240663	0.57	0.56	0.5	0.43	0.17	0.33	0.09	0.630965	-0.00555583	0.91161	0.000814918	-0.954783	2	SH3RF3	protein_coding	genic
[truncated: 2,724 more rows]

## Sheet: Table_S7
Table S7: Gene ontology
[truncated: 145 more rows]

## Sheet: Table_S8
Table S8: The CpG sites that are overlapping with 3 established epigenetic clocks
[truncated: 13 more rows]

[truncated: 2 more sheets: Table_S9, Table_S10]
