# Supplementary material for: Exploring Epigenetic Ageing Using Direct Methylome Sequencing
Source: Epigenomes. 2025 Jul 14;9(3):25. doi: 10.3390/epigenomes9030025 (PMC12286059; doi:10.3390/epigenomes9030025)
Supplement: Supplementary file 1 [file epigenomes-09-00025-s001.zip › Supplementary_Materials_v3/Supplementary_Material_S2.bed]

chr1	24735	33737
chr1	131124	139563
chr1	195251	204121
chr1	364792	386185
chr1	487107	495546
chr1	593839	615269
chr1	774604	783167
chr1	823036	832065
chr1	849483	857831
chr1	862595	874248
chr1	900314	988547
chr1	994007	1096350
chr1	1106664	1178765
chr1	1193447	1362851
chr1	1369760	1411555
chr1	1415779	1444204
chr1	1450175	1489304
chr1	1505208	1545289
chr1	1550152	1565606
chr1	1570102	1579367
chr1	1594951	1604756
chr1	1611073	1649234
chr1	1654612	1680804
chr1	1688087	1728792
chr1	1735317	1764624
chr1	1773955	1786702
chr1	1804880	1895833
chr1	1904519	1932084
chr1	1939276	1970347
chr1	1974829	1986361
chr1	1999775	2007835
chr1	2014972	2034411
chr1	2039247	2139227
chr1	2146875	2155090
chr1	2165414	2217058
chr1	2222773	2349218
chr1	2368720	2418717
chr1	2424487	2488067
chr1	2498147	2560381
chr1	2581958	2610447
chr1	2624453	2633253
chr1	2638591	2647425
chr1	2785460	2804668
chr1	2851561	2938308
chr1	2955980	2974358
chr1	2997801	3026479
chr1	3058711	3087414
chr1	3107615	3125779
chr1	3135977	3146704
chr1	3151335	3168728
chr1	3181976	3199345
chr1	3227281	3252079
chr1	3262257	3439068
chr1	3450341	3599554
chr1	3607055	3615545
chr1	3620203	3629677
chr1	3636399	3751406
chr1	3767989	3777120
chr1	3782900	3800668
chr1	3810894	3819451
chr1	3852623	3862805
chr1	3870300	3879047
chr1	3887926	3911892
chr1	3937847	4033564
chr1	4128573	4137183
chr1	4157327	4165612
chr1	4555390	4638140
chr1	4649929	4670807
chr1	4707592	4716485
chr1	4768291	4776493
chr1	5707996	5716453
chr1	5729497	5737724
chr1	5801544	5881332
chr1	5886764	5997346
chr1	6021937	6030434
chr1	6047549	6055776
chr1	6067575	6133060
chr1	6138058	6152979
chr1	6175177	6185191
chr1	6195118	6213528
chr1	6231468	6265113
chr1	6275888	6429267
chr1	6436108	6475676
chr1	6481083	6584301
chr1	6589337	6687652
chr1	6697235	6771717
chr1	6780253	6790306
chr1	6957941	6966248
chr1	6979820	7066667
chr1	7421361	7588377
chr1	7601235	7669115
chr1	7676083	7685057
chr1	7700113	7709796
chr1	7766991	7789044
chr1	7823138	7831416
chr1	7846249	7930301
chr1	7938348	7966166
chr1	8021494	8030794
chr1	8109680	8221762
chr1	8313724	8348042
chr1	8354262	8362490
chr1	8419329	8428279
chr1	8698946	8707521
chr1	8812953	8822004
chr1	8874017	8973497
chr1	9035221	9044454
chr1	9124444	9133417
chr1	9178108	9187768
chr1	9194506	9202897
chr1	9230342	9239393
chr1	9260143	9268957
chr1	9288330	9529142
chr1	9535291	9544385
chr1	9584674	9593459
chr1	9606559	9614810
chr1	9623067	9631309
chr1	9647674	9656943
chr1	9685237	9694170
chr1	9711650	9719939
chr1	9726234	9914631
chr1	9939107	9947527
chr1	9993178	10002050
chr1	10028474	10037346
chr1	10200390	10392059
chr1	10394491	10403940
chr1	10426143	10435015
chr1	10445612	10453672
chr1	10468120	10479115
chr1	10526081	10669560
chr1	10689716	10800907
chr1	10831838	10840060
chr1	10862898	10871422
chr1	10884467	10893109
chr1	10929642	11064577
chr1	11095330	11104079
chr1	11258201	11277520
chr1	11316967	11484554
chr1	11497309	11506099
chr1	11525781	11540565
chr1	11644710	11668828
chr1	11676342	11696594
chr1	11715509	11723959
chr1	11731918	11740206
chr1	11758082	11766306
chr1	11801405	11810509
chr1	11834336	11842675
chr1	11855058	11938912
chr1	11976056	12053801
chr1	12059431	12171655
chr1	12187277	12195928
chr1	12225897	12235142
chr1	12536321	12544530
chr1	12591876	12600235
chr1	12612978	12622636
chr1	13509010	13518118
chr1	13550915	13559117
chr1	13579111	13588373
chr1	13695986	13704705
chr1	13744772	13753963
chr1	13768169	13839159
chr1	13888855	13897242
chr1	14594114	14603497
chr1	14797087	14805373
chr1	14919877	15052917
chr1	15061685	15158975
chr1	15210685	15218951
chr1	15243124	15251457
chr1	15272536	15470673
chr1	15520103	15531168
chr1	15580593	15589113
chr1	15599328	15607794
chr1	15613326	15621861
chr1	15680083	15689007
chr1	15723121	15736010
chr1	15740133	15853622
chr1	15930375	15949087
chr1	15971407	15980177
chr1	16014032	16022092
chr1	16069153	16077700
chr1	16133881	16172010
chr1	16202422	16241304
chr1	16348079	16356697
chr1	16363126	16371775
chr1	16436503	16445308
chr1	16494643	16503882
chr1	16510289	16525397
chr1	16530378	16539801
chr1	16543906	16552318
chr1	16608961	16617959
chr1	16640360	16671195
chr1	16676247	16712233
chr1	16720996	16729396
chr1	16736268	16764479
chr1	16855616	16877554
chr1	16884926	16918475
chr1	16951323	16970620
chr1	16976056	16984916
chr1	17001390	17064082
chr1	17115156	17123593
chr1	17145207	17153580
chr1	17185285	17260777
chr1	17403939	17424051
chr1	17433576	17498219
chr1	17535434	17781069
chr1	17821883	17830347
chr1	18103611	18115179
chr1	18241884	18325094
chr1	18361380	18381002
chr1	18478379	18487173
chr1	18626401	18742492
chr1	18780226	18788438
chr1	18850451	18858975
chr1	18873380	18887420
chr1	18898334	18907140
chr1	18951454	18961389
chr1	18988136	19089036
chr1	19205657	19214552
chr1	19247390	19256214
chr1	19269755	19278448
chr1	19284504	19293166
chr1	19307713	19316815
chr1	19334516	19477108
chr1	19481209	19490150
chr1	19592847	19601508
chr1	19639664	19649429
chr1	19660653	19670295
chr1	19675017	19683372
chr1	19795869	19804287
chr1	19878314	19886969
chr1	20100839	20176214
chr1	20181867	20190304
chr1	20238962	20247324
chr1	20339073	20347525
chr1	20362089	20371041
chr1	20479969	20491018
chr1	20503923	20512390
chr1	20548401	20558002
chr1	20629371	20638058
chr1	20657023	20665745
chr1	20692446	20708876
chr1	20713339	20722278
chr1	20727513	20736873
chr1	20782215	20791628
chr1	21172622	21181343
chr1	21221081	21229438
chr1	21285887	21294608
chr1	21340867	21349826
chr1	21423995	21444731
chr1	21455952	21464220
chr1	21505055	21513851
chr1	21519720	21626770
chr1	21647791	21673916
chr1	21778636	21787768
chr1	21810406	21891626
chr1	21932853	22029701
chr1	22048516	22057536
chr1	22116027	22133732
chr1	22138419	22147759
chr1	22198684	22276024
chr1	22281721	22289925
chr1	22338145	22346381
chr1	22447743	22456324
chr1	22559102	22567603
chr1	22572309	22580920
chr1	22589280	22605049
chr1	22643557	22657246
chr1	22672923	22681338
chr1	22706330	22715869
chr1	22780411	22789074
chr1	22949060	22958076
chr1	23015321	23024184
chr1	23163746	23182140
chr1	23190812	23198872
chr1	23212884	23221744
chr1	23339752	23348870
chr1	23364197	23373557
chr1	23420303	23441478
chr1	23479484	23488862
chr1	23526541	23535597
chr1	23550526	23572574
chr1	23687756	23696077
chr1	23739205	23748125
chr1	23774012	23782773
chr1	23786992	23805059
chr1	23821417	23829477
chr1	23863764	23872500
chr1	23898625	23907047
chr1	23955295	23964211
chr1	23975873	23984527
chr1	24050228	24191987
chr1	24315307	24326684
chr1	24409367	24420549
chr1	24498375	24507388
chr1	24531212	24539430
chr1	24551948	24647705
chr1	24652489	24750095
chr1	24844069	24852876
chr1	24898005	24912316
chr1	24925036	24936514
chr1	24981788	25111074
chr1	25121387	25252030
chr1	25262786	25271996
chr1	25333115	25342907
chr1	25426074	25435624
chr1	25539402	25622281
chr1	25767413	25775616
chr1	25796143	25804616
chr1	25815631	25824884
chr1	25854981	25863865
chr1	25871231	25880025
chr1	25901459	25911133
chr1	25918714	25927122
chr1	25994052	26002443
chr1	26031102	26050822
chr1	26106828	26116426
chr1	26157316	26181517
chr1	26221026	26238537
chr1	26275871	26284422
chr1	26302345	26310798
chr1	26332047	26364790
chr1	26406767	26415657
chr1	26428001	26436365
chr1	26467875	26477351
chr1	26496185	26505489
chr1	26525580	26534193
chr1	26541792	26549852
chr1	26616353	26625585
chr1	26691342	26701530
chr1	26783627	26792201
chr1	26813249	26831183
chr1	26859421	26869486
chr1	26885670	26904518
chr1	26917557	26926128
chr1	26955574	26964610
chr1	26989636	27075961
chr1	27150854	27159251
chr1	27197393	27205594
chr1	27230214	27239123
chr1	27317962	27326515
chr1	27345428	27370752
chr1	27379110	27396845
chr1	27461503	27532452
chr1	27543906	27555036
chr1	27564416	27580177
chr1	27599071	27619813
chr1	27630056	27639299
chr1	27655794	27673385
chr1	27721634	27730491
chr1	27769117	27777520
chr1	27826710	27835277
chr1	27868494	27876746
chr1	27910073	27919024
chr1	27954509	27964327
chr1	28084587	28092801
chr1	28140838	28214390
chr1	28228634	28264622
chr1	28324854	28333156
chr1	28365530	28374220
chr1	28501994	28510054
chr1	28514141	28534799
chr1	28548890	28557192
chr1	28577557	28673321
chr1	28732554	28741803
chr1	28771278	28779557
chr1	28807989	28816836
chr1	28858795	28867440
chr1	28882926	28891788
chr1	28910256	28919457
chr1	29117187	29138660
chr1	29177464	29186174
chr1	29226708	29242795
chr1	29255385	29264900
chr1	29474450	29482727
chr1	30714125	30799054
chr1	30803274	30811665
chr1	30820435	30828702
chr1	30903997	30913119
chr1	31061565	31070091
chr1	31076881	31159646
chr1	31177575	31185986
chr1	31235231	31243965
chr1	31292399	31301131
chr1	31369065	31377125
chr1	31408947	31418163
chr1	31572465	31593242
chr1	31613648	31622337
chr1	31640609	31649360
chr1	31699936	31718886
chr1	31738885	31747103
chr1	31758746	31777060
chr1	31784403	31793407
chr1	31933681	31949029
chr1	32009501	32018982
chr1	32068604	32077451
chr1	32104460	32112717
chr1	32175553	32184213
chr1	32196630	32210284
chr1	32217920	32226439
chr1	32235923	32255275
chr1	32271109	32279943
chr1	32287813	32296433
chr1	32331258	32340628
chr1	32347114	32366416
chr1	32390169	32398747
chr1	32422827	32431234
chr1	32460899	32469460
chr1	32496543	32504962
chr1	32535391	32655762
chr1	32698418	32716490
chr1	32737533	32769684
chr1	32813074	32822305
chr1	32866636	32875157
chr1	32882085	32905721
chr1	32959930	32977378
chr1	33032600	33041118
chr1	33046993	33055332
chr1	33076923	33086255
chr1	33123290	33131554
chr1	33143375	33163926
chr1	33176725	33186272
chr1	33251847	33261064
chr1	33272173	33280780
chr1	33302545	33311174
chr1	33345182	33354169
chr1	33426401	33435328
chr1	33468424	33476727
chr1	33621005	33637519
chr1	34159182	34181423
chr1	34757427	34765675
chr1	34777275	34797190
chr1	34855581	34872905
chr1	34881430	34890253
chr1	34925209	34934605
chr1	34972636	34989436
chr1	35027520	35035994
chr1	35075326	35083702
chr1	35116730	35124990
chr1	35187866	35197210
chr1	35264622	35273254
chr1	35553079	35562233
chr1	35569248	35581843
chr1	35637368	35645660
chr1	35703805	35723547
chr1	35765323	35774199
chr1	35803898	35812860
chr1	35878900	35888069
chr1	35926648	35935661
chr1	36079953	36104263
chr1	36120854	36129520
chr1	36145254	36160709
chr1	36172155	36183042
chr1	36220158	36228486
chr1	36302229	36311408
chr1	36316899	36327801
chr1	36337761	36345983
chr1	36381488	36402002
chr1	36446195	36454723
chr1	36459813	36468530
chr1	37028776	37039023
chr1	37314010	37322657
chr1	37470122	37478620
chr1	37510311	37518964
chr1	37550005	37561118
chr1	37591827	37600139
chr1	37601334	37644988
chr1	37686370	37696914
chr1	37748518	37769216
chr1	37789423	37798755
chr1	37803736	37812730
chr1	37855478	37864327
chr1	37927564	37936049
chr1	37985560	38017055
chr1	38040430	38051970
chr1	38574493	38582861
chr1	38704707	38713268
chr1	38800057	38808579
chr1	38813937	38822904
chr1	38855143	38864049
chr1	38868807	38877677
chr1	38909001	38995599
chr1	39022275	39030335
chr1	39076967	39086287
chr1	39100993	39110187
chr1	39404346	39413567
chr1	39486752	39496465
chr1	39510693	39520096
chr1	39571645	39580995
chr1	39635338	39644035
chr1	39667550	39696842
chr1	39734640	39743067
chr1	39766095	39775518
chr1	39784011	39793500
chr1	39879269	39887616
chr1	39896923	39906541
chr1	39950815	39959694
chr1	40035739	40045031
chr1	40092994	40101456
chr1	40128836	40137537
chr1	40157241	40165940
chr1	40253714	40262338
chr1	40299514	40321473
chr1	40369712	40378641
chr1	40445933	40454400
chr1	40473112	40481715
chr1	40504384	40513114
chr1	40527488	40535767
chr1	40650182	40669816
chr1	40687490	40696303
chr1	40779418	40788489
chr1	40798247	40806726
chr1	40814168	40823477
chr1	40834059	40842764
chr1	40857277	40866613
chr1	40880068	40888621
chr1	40975198	40984444
chr1	41013746	41022021
chr1	41237285	41246655
chr1	41357008	41370870
chr1	41377581	41387465
chr1	41419598	41427954
chr1	41492179	41500645
chr1	41512117	41520372
chr1	41657709	41666961
chr1	41913969	41922734
chr1	42031184	42040309
chr1	42141814	42150020
chr1	42330594	42339699
chr1	42376307	42385317
chr1	42452045	42467829
chr1	42654306	42662751
chr1	42677829	42687345
chr1	42734444	42742652
chr1	42762543	42771688
chr1	42781091	42789411
chr1	42812903	42821419
chr1	42842564	42850842
chr1	42883114	42892499
chr1	42920164	42928880
chr1	42953796	42963214
chr1	43003196	43094289
chr1	43143737	43152171
chr1	43167832	43176381
chr1	43268813	43277158
chr1	43281570	43289630
chr1	43300851	43309209
chr1	43344634	43372466
chr1	43385704	43394250
chr1	43449589	43458143
chr1	43526758	43535829
chr1	43561615	43570167
chr1	43587084	43609471
chr1	43645945	43654638
chr1	43702997	43712092
chr1	43929396	43951132
chr1	43965737	43996100
chr1	44025957	44035353
chr1	44099319	44107727
chr1	44114828	44122888
chr1	44209331	44217793
chr1	44350985	44359441
chr1	44401205	44422232
chr1	44613067	44621613
chr1	44627609	44636377
chr1	44650565	44659051
chr1	44670098	44678912
chr1	44720033	44728886
chr1	44735651	44744073
chr1	44771341	44790620
chr1	44795862	44853426
chr1	44982350	44990772
chr1	45006553	45015373
chr1	45201667	45210716
chr1	45299541	45308245
chr1	45319243	45350470
chr1	45486673	45504377
chr1	45517491	45526131
chr1	45546731	45555022
chr1	45579918	45588910
chr1	45618522	45627470
chr1	45682079	45691408
chr1	45746561	45754842
chr1	45799427	45808148
chr1	46128454	46137457
chr1	46163017	46171260
chr1	46194423	46207586
chr1	46236236	46251773
chr1	46297753	46307708
chr1	46336123	46345164
chr1	46390052	46398619
chr1	46444114	46452671
chr1	46462624	46495449
chr1	46528960	46548460
chr1	46599943	46620905
chr1	46664002	46672723
chr1	46714730	46723411
chr1	47019554	47027961
chr1	47221308	47236525
chr1	47310035	47318539
chr1	47329739	47338754
chr1	47412224	47421393
chr1	47429453	47454280
chr1	47504037	47512680
chr1	47529238	47537555
chr1	47589121	47597558
chr1	47704822	47714847
chr1	47721084	47729377
chr1	47980198	48001929
chr1	48467632	48476399
chr1	48772519	48781138
chr1	48894882	48903241
chr1	50019745	50028174
chr1	50043972	50052648
chr1	50328995	50337864
chr1	50411244	50432073
chr1	50955775	50982364
chr1	51232095	51240870
chr1	51326222	51334917
chr1	51340655	51349165
chr1	51514705	51523315
chr1	51612902	51621376
chr1	51725356	51734149
chr1	51874506	51883267
chr1	51986105	51994781
chr1	52028780	52037833
chr1	52051074	52060624
chr1	52137728	52146832
chr1	52361731	52372856
chr1	52400195	52408633
chr1	52548586	52557927
chr1	52598208	52606936
chr1	52628957	52637631
chr1	52694016	52702508
chr1	52722351	52730756
chr1	52838622	52847505
chr1	52916952	52931973
chr1	53057992	53067302
chr1	53074432	53083011
chr1	53088716	53096970
chr1	53192637	53201143
chr1	53216224	53224719
chr1	53234287	53242887
chr1	53272625	53288193
chr1	53322015	53332156
chr1	53434467	53443585
chr1	53455349	53464555
chr1	53482220	53607735
chr1	53733729	53743637
chr1	53834085	53842589
chr1	53885574	53893983
chr1	53941384	53950670
chr1	54048928	54057647
chr1	54117691	54126019
chr1	54196133	54360660
chr1	54386728	54394935
chr1	54401180	54411327
chr1	54470673	54479080
chr1	54484220	54503718
chr1	54538031	54546775
chr1	54711672	54720180
chr1	54760410	54768696
chr1	54777069	54785846
chr1	54796604	54810299
chr1	54882790	54891655
chr1	54976414	54985173
chr1	54993015	55001337
chr1	55035387	55044342
chr1	55210792	55220035
chr1	56473555	56481997
chr1	56574429	56583444
chr1	56640990	56649564
chr1	57418291	57428965
chr1	58245600	58254423
chr1	58542249	58550905
chr1	58572085	58581623
chr1	58696050	58704110
chr1	58777789	58789268
chr1	58810568	58820563
chr1	58899699	58908228
chr1	59142735	59151051
chr1	59292430	59301122
chr1	59810415	59819376
chr1	59922600	59930911
chr1	60069643	60077868
chr1	61038970	61058299
chr1	61072865	61087750
chr1	61650202	61658421
chr1	61720975	61729270
chr1	61738155	61747146
chr1	62190883	62199274
chr1	62314465	62323462
chr1	62431980	62441996
chr1	62683709	62692678
chr1	62780087	62788147
chr1	63312723	63334469
chr1	63363438	63372150
chr1	63519214	63527274
chr1	63589266	63598242
chr1	63769794	63779108
chr1	64465871	64474931
chr1	64501675	64509921
chr1	64740599	64749555
chr1	64961772	64970931
chr1	64998589	65007145
chr1	65062587	65072282
chr1	65143358	65153215
chr1	65250291	65270166
chr1	65305333	65314063
chr1	65416173	65425021
chr1	65521318	65530128
chr1	65788757	65797235
chr1	66529045	66537377
chr1	66748396	66756610
chr1	66920845	66934800
chr1	67049862	67058456
chr1	67130707	67139032
chr1	67303301	67311883
chr1	67425452	67435143
chr1	67681230	67690587
chr1	67828688	67837768
chr1	68042960	68055791
chr1	68159316	68167519
chr1	68226925	68236572
chr1	68492600	68501323
chr1	69563284	69572812
chr1	69915360	69923587
chr1	70201500	70209759
chr1	70217427	70225487
chr1	70350050	70359036
chr1	70406939	70415408
chr1	71042541	71052121
chr1	71076803	71085100
chr1	72278809	72288053
chr1	74194142	74202351
chr1	74729396	74737456
chr1	75121132	75141124
chr1	75610769	75620680
chr1	75720231	75729045
chr1	75792836	75801218
chr1	76070696	76078756
chr1	76863426	76872849
chr1	77215311	77223567
chr1	77277688	77286539
chr1	77678532	77687733
chr1	77755158	77763965
chr1	77807681	77815922
chr1	77884574	77892988
chr1	77974619	77983597
chr1	78041893	78050477
chr1	78486937	78495831
chr1	79002596	79010852
chr1	80326972	80335201
chr1	81796313	81807363
chr1	83856584	83865155
chr1	83994540	84003549
chr1	84073463	84082578
chr1	84294401	84303223
chr1	84475249	84483667
chr1	84501661	84510808
chr1	84570142	84578661
chr1	84616638	84625093
chr1	84685922	84694657
chr1	84750335	84758655
chr1	84888676	84897504
chr1	84992892	85002484
chr1	85043826	85052872
chr1	85058294	85066354
chr1	85196135	85205967
chr1	85255018	85263841
chr1	85272182	85280852
chr1	85460257	85469485
chr1	85572546	85585557
chr1	85612017	85620350
chr1	85704358	85712570
chr1	86151595	86161188
chr1	86391883	86400400
chr1	86548985	86557493
chr1	86700192	86709332
chr1	86910359	86919531
chr1	87127860	87136832
chr1	87147470	87156303
chr1	87324119	87339549
chr1	88458600	88467077
chr1	88679932	88689035
chr1	88887280	88895708
chr1	88988351	88996921
chr1	89520251	89529427
chr1	89628671	89637733
chr1	89759185	89767614
chr1	89816630	89825949
chr1	89839280	89848047
chr1	89990840	89999678
chr1	90702545	90731247
chr1	90831422	90840334
chr1	90846692	90855833
chr1	90889565	90898006
chr1	91017462	91026250
chr1	91400319	91408870
chr1	91496706	91505442
chr1	91531466	91551099
chr1	91881356	91890528
chr1	91945161	91953429
chr1	92025810	92034407
chr1	92076262	92084923
chr1	92213881	92222125
chr1	92294616	92303369
chr1	92476309	92491052
chr1	92780381	92789539
chr1	92827941	92836565
chr1	92956955	92966197
chr1	93075001	93083475
chr1	93176115	93184914
chr1	93341661	93350595
chr1	93443912	93452967
chr1	93676765	93685948
chr1	93842288	93852072
chr1	93874951	93883266
chr1	93904813	93913911
chr1	94233134	94251961
chr1	94413969	94422846
chr1	94537281	94546083
chr1	94816046	94824763
chr1	94922281	94931560
chr1	95068695	95076995
chr1	95113194	95121861
chr1	95230120	95238586
chr1	96717546	96726263
chr1	97916633	97925168
chr1	98041410	98058427
chr1	98657316	98666155
chr1	99000376	99009148
chr1	99260213	99268779
chr1	99845864	99854453
chr1	99965741	99974514
chr1	100033926	100042848
chr1	100128574	100137198
chr1	100209210	100217542
chr1	100245823	100253883
chr1	100262076	100270443
chr1	100348153	100357343
chr1	100535012	100544329
chr1	100890820	100900252
chr1	101021761	101030124
chr1	101232229	101241189
chr1	103104511	103112571
chr1	103521470	103530291
chr1	106076771	106085232
chr1	107052583	107061788
chr1	107136267	107145841
chr1	107476610	107484820
chr1	107960629	107969419
chr1	108188605	108204579
chr1	108268708	108277250
chr1	108417127	108425669
chr1	108555916	108564590
chr1	108656971	108665756
chr1	108688166	108696539
chr1	108742396	108751200
chr1	108872844	108881416
chr1	108959059	108967592
chr1	109037233	109046224
chr1	109071957	109080210
chr1	109086566	109104762
chr1	109109473	109117991
chr1	109209842	109218476
chr1	109245323	109263078
chr1	109277691	109287585
chr1	109393452	109402272
chr1	109422026	109430948
chr1	109462340	109471165
chr1	109479831	109498321
chr1	109505332	109513883
chr1	109544417	109552968
chr1	109615787	109624094
chr1	109639339	109647542
chr1	109651919	109672334
chr1	109683616	109691992
chr1	109735729	109744684
chr1	109906521	109915267
chr1	109980626	109989404
chr1	110030574	110039320
chr1	110063643	110074721
chr1	110079906	110088862
chr1	110126188	110134717
chr1	110146366	110155642
chr1	110205634	110227390
chr1	110333772	110344178
chr1	110403270	110411918
chr1	110551444	110559740
chr1	110602347	110611564
chr1	110669622	110679675
chr1	110776601	110784811
chr1	110959259	110968385
chr1	111135605	111144681
chr1	111199691	111208681
chr1	111266789	111275231
chr1	111342225	111350917
chr1	111444682	111453580
chr1	111469934	111477994
chr1	111511562	111519968
chr1	111615582	111624215
chr1	111734430	111744655
chr1	111751419	111760370
chr1	111977846	111995151
chr1	112391873	112400468
chr1	112462222	112470532
chr1	112497788	112513679
chr1	112614969	112623949
chr1	112670389	112679475
chr1	112702720	112727165
chr1	112739704	112748550
chr1	112786243	112911359
chr1	112951364	112960703
chr1	113068969	113077638
chr1	113194851	113203123
chr1	113385958	113395448
chr1	113754892	113763650
chr1	113807751	113816678
chr1	113900832	113909402
chr1	113925343	113934277
chr1	114148514	114158563
chr1	114506439	114515643
chr1	114577604	114585664
chr1	114665618	114674364
chr1	114694464	114726788
chr1	114753972	114762032
chr1	114776454	114784841
chr1	114850814	114859321
chr1	115085229	115093963
chr1	115333546	115342711
chr1	115637920	115646940
chr1	115824189	115843743
chr1	115972483	115980916
chr1	116148043	116156362
chr1	116163536	116172639
chr1	116368669	116378191
chr1	116414560	116422920
chr1	116530420	116538677
chr1	116566338	116575261
chr1	116663202	116671999
chr1	116905581	116914830
chr1	116940627	116949023
chr1	117055766	117064648
chr1	117117647	117126526
chr1	117362552	117371823
chr1	117601336	117611046
chr1	117925217	117934097
chr1	118181193	118189474
chr1	118975762	119012697
chr1	119136251	119144788
chr1	119323603	119331912
chr1	119618679	119635761
chr1	119643754	119652628
chr1	119708221	119716649
chr1	119849186	119857452
chr1	119892390	119900597
chr1	120064734	120073889
chr1	120172143	120180569
chr1	120193101	120201463
chr1	120228756	120237196
chr1	120336912	120346284
chr1	120350652	120358979
chr1	120410673	120419572
chr1	120553774	120563061
chr1	120661213	120669653
chr1	120696910	120705272
chr1	120720170	120728849
chr1	120840361	120855320
chr1	120908704	120918255
chr1	120938197	120957081
chr1	121004630	121014051
chr1	121048119	121056445
chr1	121093207	121102110
chr1	121112888	121122586
chr1	121179931	121191361
chr1	121391924	121401197
chr1	121515059	121523727
chr1	125081509	125092028
chr1	125114139	125123694
chr1	143322822	143338629
chr1	143349486	143358663
chr1	143445332	143455252
chr1	143483762	143502908
chr1	143638888	143671975
chr1	143725711	143740547
chr1	143788177	143797138
chr1	143834439	143843557
chr1	143880628	143889489
chr1	143900249	143909942
chr1	143967582	143979001
chr1	144072476	144082302
chr1	144155424	144164202
chr1	144175071	144184249
chr1	144270948	144280868
chr1	144309410	144328555
chr1	144408227	144423244
chr1	144457026	144466012
chr1	144535941	144575162
chr1	144637912	144656971
chr1	144685507	144695427
chr1	144782138	144791316
chr1	144802180	144810958
chr1	144878406	144888035
chr1	145088986	145100406
chr1	145163975	145173028
chr1	145210833	145220221
chr1	145228834	145237040
chr1	145276761	145291743
chr1	145420963	145436188
chr1	145443303	145464059
chr1	145471568	145492459
chr1	145603838	145612571
chr1	145716881	145725118
chr1	145819593	145828433
chr1	145841532	145849932
chr1	145854692	145863938
chr1	145881750	145890256
chr1	145914451	145931504
chr1	145953606	145968848
chr1	145992590	146000793
chr1	146015304	146023601
chr1	146045360	146056583
chr1	146224089	146233263
chr1	146293774	146302266
chr1	146362536	146397976
chr1	146405568	146413895
chr1	146468222	146476703
chr1	146482758	146491517
chr1	146928615	146943361
chr1	147046656	147054993
chr1	147068439	147089129
chr1	147167891	147182273
chr1	147238439	147247628
chr1	147595456	147604151
chr1	147665720	147674796
chr1	147904011	147912355
chr1	147924241	147932974
chr1	148010034	148019078
chr1	148028918	148037191
chr1	148044703	148065586
chr1	148142122	148164978
chr1	148241885	148250644
chr1	148259174	148269029
chr1	148276753	148285059
chr1	148299110	148321864
chr1	148330776	148339046
chr1	148350039	148358260
chr1	148375176	148383496
chr1	148398395	148406693
chr1	148454796	148464187
chr1	148518243	148533234
chr1	148674842	148684005
chr1	148744557	148753049
chr1	148804521	148812883
chr1	148840203	148848643
chr1	148948011	148957149
chr1	149098912	149107904
chr1	149158943	149167278
chr1	149171501	149181055
chr1	149281604	149290043
chr1	149317353	149325715
chr1	149386844	149395541
chr1	149554515	149565975
chr1	149602799	149612359
chr1	149632431	149651241
chr1	149696786	149705747
chr1	149742992	149752090
chr1	149788572	149797433
chr1	149807969	149817657
chr1	149828130	149865685
chr1	149882219	149904393
chr1	149923733	149932001
chr1	150006204	150014911
chr1	150063262	150071797
chr1	150145505	150154888
chr1	150230623	150240032
chr1	150264647	150273254
chr1	150277954	150298280
chr1	150317386	150402823
chr1	150482585	150565825
chr1	150574852	150583877
chr1	150625122	150633725
chr1	150716831	150724891
chr1	150872585	150880645
chr1	150922143	150930382
chr1	150970020	150979474
chr1	151004259	151012616
chr1	151043701	151075095
chr1	151127209	151150897
chr1	151161884	151170051
chr1	151186150	151203056
chr1	151250695	151258755
chr1	151277182	151287293
chr1	151323389	151332248
chr1	151342850	151351069
chr1	151395381	151404106
chr1	151454750	151463556
chr1	151469395	151477666
chr1	151507097	151515642
chr1	151536185	151544723
chr1	151607898	151616729
chr1	151717472	151725806
chr1	151758969	151767617
chr1	151786128	151795531
chr1	151833984	151844049
chr1	151905287	151913931
chr1	151989181	151998452
chr1	152032362	152041021
chr1	152103521	152116739
chr1	152184845	152193452
chr1	152210974	152220597
chr1	152511581	152519794
chr1	153256996	153265837
chr1	153531948	153540364
chr1	153548309	153615235
chr1	153622985	153638498
chr1	153654589	153693963
chr1	153723740	153732060
chr1	153771179	153787859
chr1	153918361	153927445
chr1	153937867	153982049
chr1	153986712	153995034
chr1	154151040	154159100
chr1	154178792	154187450
chr1	154216367	154225312
chr1	154268234	154276813
chr1	154321475	154333052
chr1	154401194	154474160
chr1	154497631	154507223
chr1	154554205	154576237
chr1	154603904	154612321
chr1	154623287	154632029
chr1	154670718	154776388
chr1	154813408	154906237
chr1	154932486	154941455
chr1	154957452	154979010
chr1	154995394	155008060
chr1	155046512	155089580
chr1	155121958	155144703
chr1	155168866	155178764
chr1	155184536	155199369
chr1	155204756	155213168
chr1	155223119	155231743
chr1	155240616	155281957
chr1	155290527	155299745
chr1	155304614	155329642
chr1	155422393	155511971
chr1	155558445	155567489
chr1	155605941	155614537
chr1	155684041	155693334
chr1	155741506	155750117
chr1	155853200	155864698
chr1	155887775	155921392
chr1	155930281	155938516
chr1	155946860	155955107
chr1	155973709	155982699
chr1	156016598	156024989
chr1	156049171	156058849
chr1	156072552	156086799
chr1	156102460	156119347
chr1	156131916	156140380
chr1	156189881	156198261
chr1	156208793	156220856
chr1	156241577	156250108
chr1	156278448	156299721
chr1	156334382	156342840
chr1	156364967	156373460
chr1	156384258	156392771
chr1	156416611	156425927
chr1	156431368	156440973
chr1	156452757	156461570
chr1	156495825	156509528
chr1	156568307	156576710
chr1	156587716	156605520
chr1	156619865	156629674
chr1	156637847	156661784
chr1	156672500	156681468
chr1	156701066	156710862
chr1	156724319	156756282
chr1	156763243	156772221
chr1	156805712	156897919
chr1	156903977	156912350
chr1	156916451	156932004
chr1	157041504	157050163
chr1	157133957	157142853
chr1	157190748	157199345
chr1	157974930	157983263
chr1	157989243	157998157
chr1	158109407	158117750
chr1	158145698	158153914
chr1	158173643	158185713
chr1	159167412	159175928
chr1	159184438	159192708
chr1	159776626	159785563
chr1	159850216	159859130
chr1	159896111	159904353
chr1	159920539	159934063
chr1	159941602	159950007
chr1	160027505	160036199
chr1	160066056	160074878
chr1	160079931	160088948
chr1	160094250	160103212
chr1	160201300	160209912
chr1	160257965	160266661
chr1	160281122	160289182
chr1	160339138	160347548
chr1	160396322	160404894
chr1	160415313	160423596
chr1	160797893	160806163
chr1	161016928	161025435
chr1	161034587	161050026
chr1	161075556	161083947
chr1	161094272	161103011
chr1	161113932	161122322
chr1	161128426	161136716
chr1	161149709	161181661
chr1	161198015	161206466
chr1	161222010	161230070
chr1	161254687	161263238
chr1	161304355	161385521
chr1	161385709	161404142
chr1	161436076	161476713
chr1	161520234	161534962
chr1	161601744	161616587
chr1	161721847	161731508
chr1	161745624	161754286
chr1	161762270	161770330
chr1	161979826	161988249
chr1	162019232	162028341
chr1	162065428	162074262
chr1	162363086	162371531
chr1	162493796	162502237
chr1	162557066	162566063
chr1	162786460	162794932
chr1	162818386	162826784
chr1	163317689	163326231
chr1	163419087	163427310
chr1	164317278	164325530
chr1	164572303	164580680
chr1	165113519	165121789
chr1	165231264	165240270
chr1	165348466	165361091
chr1	165441115	165449387
chr1	165594028	165602293
chr1	165626488	165635337
chr1	165694307	165702611
chr1	165764595	165773112
chr1	165823416	165832446
chr1	165937403	165945741
chr1	166161021	166171211
chr1	166835104	166844107
chr1	166871759	166888553
chr1	166916539	166925412
chr1	166943628	166951978
chr1	166971332	166979932
chr1	166984983	166993446
chr1	167117338	167125773
chr1	167215893	167226124
chr1	167435275	167443900
chr1	167450851	167459979
chr1	167549232	167557833
chr1	167626211	167634602
chr1	167710240	167726615
chr1	167816158	167824409
chr1	167931789	167941563
chr1	168052270	168060484
chr1	168132078	168141632
chr1	168174725	168183399
chr1	168221707	168230601
chr1	169101528	169111173
chr1	169363786	169372010
chr1	169423383	169431631
chr1	169481320	169490339
chr1	169790832	169799206
chr1	169889314	169897816
chr1	170070469	170078856
chr1	170528116	170536176
chr1	170657315	170669037
chr1	171481378	171490100
chr1	171666807	171675084
chr1	171737705	171746467
chr1	171777259	171788489
chr1	171837327	171846185
chr1	172439727	172448141
chr1	172528770	172537405
chr1	173472839	173481966
chr1	173665523	173673906
chr1	173710931	173718991
chr1	173820118	173828957
chr1	173864034	173872779
chr1	174017667	174026711
chr1	174155158	174163909
chr1	174995353	175004488
chr1	175019229	175027660
chr1	175075414	175083738
chr1	175188764	175197087
chr1	175595240	175603672
chr1	176202575	176211675
chr1	177160256	177186029
chr1	178033695	178042149
chr1	178090054	178098711
chr1	178482664	178491151
chr1	178538227	178547221
chr1	178720833	178730013
chr1	179021723	179030782
chr1	179077940	179086813
chr1	179225028	179234065
chr1	179289636	179298186
chr1	179361659	179370203
chr1	179571585	179596461
chr1	179738812	179748816
chr1	179873744	179887236
chr1	179950581	179959284
chr1	180150420	180159449
chr1	180224984	180239840
chr1	180498190	180507142
chr1	180627891	180636680
chr1	180908180	180917283
chr1	180931180	180939575
chr1	180949779	180958556
chr1	181018091	181027225
chr1	181084367	181094040
chr1	181100781	181109866
chr1	181314164	181322737
chr1	181409154	181417712
chr1	181478175	181490125
chr1	181794357	181802757
chr1	182025790	182034206
chr1	182052469	182061376
chr1	182386562	182396428
chr1	182563583	182599319
chr1	182600240	182619410
chr1	182667913	182675973
chr1	182785260	182793962
chr1	182835177	182843987
chr1	182948684	182957509
chr1	183018669	183028235
chr1	183181931	183307164
chr1	183412865	183422529
chr1	183468457	183477120
chr1	183631148	183640198
chr1	183801070	183809130
chr1	184032225	184041632
chr1	184047647	184055920
chr1	184382281	184391490
chr1	184660089	184668529
chr1	184750118	184759304
chr1	184969730	184978645
chr1	185041237	185050088
chr1	185152718	185161573
chr1	185312197	185321292
chr1	186370992	186379716
chr1	186676679	186684949
chr1	192804502	192813068
chr1	193055091	193064144
chr1	193101044	193109463
chr1	193111819	193265172
chr1	196604578	196612881
chr1	196874028	196882288
chr1	197142148	197150861
chr1	197196875	197205589
chr1	197770801	197779658
chr1	197898458	197925694
chr1	198152766	198163234
chr1	200031346	200046927
chr1	200143568	200152076
chr1	200298148	200306410
chr1	200405771	200414237
chr1	200616424	200624996
chr1	200665484	200674256
chr1	200735193	200743843
chr1	200869068	200878260
chr1	200886948	200895448
chr1	200907465	200916142
chr1	200945950	201027871
chr1	201110330	201119439
chr1	201150117	201158618
chr1	201166746	201175605
chr1	201222902	201231139
chr1	201279324	201288520
chr1	201395133	201403904
chr1	201464391	201473520
chr1	201477752	201485977
chr1	201502757	201511388
chr1	201534651	201544189
chr1	201643913	201654660
chr1	201735659	201744301
chr1	201825085	201833570
chr1	201884786	201893178
chr1	201942537	201959925
chr1	201978457	201987451
chr1	202140023	202149015
chr1	202157542	202165602
chr1	202189880	202198262
chr1	202210029	202218535
chr1	202337915	202353068
chr1	202638540	202647911
chr1	202705795	202714641
chr1	202802875	202815556
chr1	202856933	202865795
chr1	202884555	202893266
chr1	202923076	202931396
chr1	202953751	202971499
chr1	203003200	203011900
chr1	203022344	203031057
chr1	203071594	203080262
chr1	203123701	203132368
chr1	203269391	203277690
chr1	203301169	203310210
chr1	203323149	203331801
chr1	203482687	203491931
chr1	203625343	203633725
chr1	203791440	203800165
chr1	203857379	203865773
chr1	204069117	204079382
chr1	204147270	204156433
chr1	204186470	204194705
chr1	204210078	204218138
chr1	204253416	204261780
chr1	204373604	204382302
chr1	204407185	204416031
chr1	204490165	204498842
chr1	204512343	204520703
chr1	204681004	204689782
chr1	204824625	204832685
chr1	204977854	204986082
chr1	205039162	205047222
chr1	205065656	205074025
chr1	205117964	205126024
chr1	205206835	205215782
chr1	205223663	205232831
chr1	205237567	205246036
chr1	205264984	205273418
chr1	205317104	205325907
chr1	205339365	205348448
chr1	205352896	205360956
chr1	205426602	205434853
chr1	205451701	205461360
chr1	205500506	205508981
chr1	205524875	205533462
chr1	205564623	205573438
chr1	205587961	205596345
chr1	205627365	205636304
chr1	205658849	205667126
chr1	205675847	205684775
chr1	205745110	205754231
chr1	205770772	205779540
chr1	205808742	205817882
chr1	205845770	205854063
chr1	206113302	206121793
chr1	206198466	206209885
chr1	206467109	206475169
chr1	206502903	206512111
chr1	206553069	206561580
chr1	206608451	206616677
chr1	206631178	206639842
chr1	206680855	206690306
chr1	206905348	206913857
chr1	207046744	207057497
chr1	207317198	207326019
chr1	207450186	207458935
chr1	207492292	207500670
chr1	207640966	207649607
chr1	207665460	207673914
chr1	207747826	207756619
chr1	207864517	207873373
chr1	207906753	207915168
chr1	207954982	207967838
chr1	208029441	208142384
chr1	208239144	208248433
chr1	209227500	209236128
chr1	209621804	209630009
chr1	209671098	209680083
chr1	209743608	209752000
chr1	209780376	209788822
chr1	209801971	209810321
chr1	209823784	209832083
chr1	209933834	209942709
chr1	210228598	210238292
chr1	210288364	210296867
chr1	210324743	210333449
chr1	210679717	210687920
chr1	211129325	211138333
chr1	211203064	211211441
chr1	211254763	211264792
chr1	211322585	211331294
chr1	211378597	211386990
chr1	211412335	211420879
chr1	211474964	211483412
chr1	211511119	211519762
chr1	211573779	211583835
chr1	211671299	211679834
chr1	211826089	211834938
chr1	212031495	212040022
chr1	212280625	212290352
chr1	212410249	212418942
chr1	212428763	212437502
chr1	212510885	212519106
chr1	212554326	212563115
chr1	212602809	212613744
chr1	212695118	212704706
chr1	212787524	212796005
chr1	212854017	212862777
chr1	212946305	212955750
chr1	213011177	213019919
chr1	213047269	213055525
chr1	213385396	213393615
chr1	213975871	213993394
chr1	214183264	214191585
chr1	214276753	214285704
chr1	214379822	214388099
chr1	214546761	214556185
chr1	214598913	214613213
chr1	214866434	214874660
chr1	215078708	215087293
chr1	215563164	215571923
chr1	216596997	216605392
chr1	217085656	217093872
chr1	217130402	217142431
chr1	217626925	217635135
chr1	218160438	218169691
chr1	218280677	218289342
chr1	218341715	218351164
chr1	219169767	219178230
chr1	219608992	219617220
chr1	219923790	219932805
chr1	220042074	220050719
chr1	220089972	220098592
chr1	220268138	220276591
chr1	220524086	220533006
chr1	220686165	220694907
chr1	220744069	220752555
chr1	220782674	220791261
chr1	220873106	220899817
chr1	221738132	221747462
chr1	222461419	222469631
chr1	222585679	222593959
chr1	222613605	222622741
chr1	222640125	222648339
chr1	222707984	222717401
chr1	222810994	222819219
chr1	223077476	223085699
chr1	223129864	223147347
chr1	223359500	223369286
chr1	223389300	223398644
chr1	223708288	223717121
chr1	223744640	223753342
chr1	223841383	223850561
chr1	223988560	223997122
chr1	224110206	224118770
chr1	224178883	224188053
chr1	224192780	224270482
chr1	224326027	224334491
chr1	224352821	224361522
chr1	224430281	224438341
chr1	224611935	224622151
chr1	224925518	224934079
chr1	225423019	225432810
chr1	225471063	225479339
chr1	225648568	225658093
chr1	225673366	225681626
chr1	225773628	225891980
chr1	225919942	225928852
chr1	225935412	225943995
chr1	225995102	226003635
chr1	226057756	226067756
chr1	226079022	226088140
chr1	226105586	226126775
chr1	226182334	226191059
chr1	226219306	226228179
chr1	226304660	226313800
chr1	226403632	226412238
chr1	226544679	226553711
chr1	226588725	226676564
chr1	226699331	226707680
chr1	226732859	226742852
chr1	226866344	226875205
chr1	226935368	226944729
chr1	226972038	226980536
chr1	227313745	227323051
chr1	227490515	227510808
chr1	227537814	227546791
chr1	227554456	227567934
chr1	227730942	227739730
chr1	227782727	227792869
chr1	227811660	227820382
chr1	227883676	227892049
chr1	227921249	227929514
chr1	227942721	227952581
chr1	227969667	227977875
chr1	228002395	228012811
chr1	228033741	228042308
chr1	228054930	228063496
chr1	228078028	228087800
chr1	228097968	228113575
chr1	228135807	228144859
chr1	228153676	228178990
chr1	228207770	228221312
chr1	228265760	228290342
chr1	228311855	228326062
chr1	228356376	228364629
chr1	228374248	228383420
chr1	228390727	228429407
chr1	228441681	228475451
chr1	228482645	228491914
chr1	228551165	228561873
chr1	228604374	228654457
chr1	228731063	228740550
chr1	228750995	228759204
chr1	229266899	229275382
chr1	229338162	229347188
chr1	229403196	229412023
chr1	229427459	229438937
chr1	229503966	229512546
chr1	229554025	229563327
chr1	229590594	229598870
chr1	229621381	229630552
chr1	230062747	230164312
chr1	230187488	230283943
chr1	230328758	230337104
chr1	230352970	230361199
chr1	230421357	230430956
chr1	230638331	230646847
chr1	230863885	230872909
chr1	230974125	230983127
chr1	231035316	231045263
chr1	231156813	231167651
chr1	231237050	231245497
chr1	231333040	231342636
chr1	231353683	231435163
chr1	231524253	231532862
chr1	231622712	231631369
chr1	232625342	232634784
chr1	232801308	232809961
chr1	232946445	232954849
chr1	232982181	232990390
chr1	233291403	233299794
chr1	233323251	233332765
chr1	233357961	233366171
chr1	233609698	233618804
chr1	233900707	233909711
chr1	234210138	234218725
chr1	234227389	234235750
chr1	234352738	234360967
chr1	234369237	234377758
chr1	234474190	234483226
chr1	234595788	234615278
chr1	234951032	235032624
chr1	235100239	235108514
chr1	235124425	235133072
chr1	235156949	235165402
chr1	235323023	235332845
chr1	235363380	235448816
chr1	235499789	235509319
chr1	235638018	235655188
chr1	235862287	235871297
chr1	235989573	235997971
chr1	236060382	236069517
chr1	236137458	236147374
chr1	236277303	236286400
chr1	236344053	236352477
chr1	236391159	236399850
chr1	236449956	236514224
chr1	236519771	236528308
chr1	236600061	236608698
chr1	236682172	236691023
chr1	236791014	236799902
chr1	237037826	237047344
chr1	237779887	237788148
chr1	239382955	239392039
chr1	239993537	240002316
chr1	240087659	240097763
chr1	240203559	240212226
chr1	240402020	240410379
chr1	240488874	240497420
chr1	240819354	240827609
chr1	241352639	241361490
chr1	241420301	241428583
chr1	241487592	241529812
chr1	241635881	241644590
chr1	241837933	241899972
chr1	241943252	242031153
chr1	242052982	242061698
chr1	242519614	242529380
chr1	242886295	242894770
chr1	243097638	243105894
chr1	243250439	243259473
chr1	243470337	243493461
chr1	243845410	243855290
chr1	243913238	243921791
chr1	243927453	243935815
chr1	243975549	243983753
chr1	244043732	244059236
chr1	244269363	244404889
chr1	244447150	244465618
chr1	244648879	244657778
chr1	244726139	244839840
chr1	244858882	244868718
chr1	244914661	244923029
chr1	244965729	244975409
chr1	245149245	245245783
chr1	245331581	245339916
chr1	245573691	245581902
chr1	245586097	245594334
chr1	245669021	245693212
chr1	245970473	245980257
chr1	246247446	246256267
chr1	246502846	246511466
chr1	246561905	246570974
chr1	246615895	246624615
chr1	246719962	246728726
chr1	246784912	246793209
chr1	246927183	246936365
chr1	247003566	247012132
chr1	247074277	247082899
chr1	247099877	247130923
chr1	247167518	247176080
chr1	247206433	247215002
chr1	247296546	247305408
chr1	247326947	247336538
chr1	247402013	247410500
chr1	247447393	247455642
chr1	247514097	247522649
chr1	247526733	247535199
chr1	247635436	247643839
chr1	247853028	247861950
chr1	247933023	247941424
chr1	248687729	248696169
chr1	248742583	248752276
chr1	248807896	248816318
chr1	248822251	248863220
chr1	248869209	248877811
chr1	248902053	248910791
chr10	7355	16018
chr10	44586	53361
chr10	69669	80680
chr10	130642	140512
chr10	296564	304888
chr10	317529	331219
chr10	337354	380471
chr10	394969	403191
chr10	409752	424456
chr10	468252	489159
chr10	525958	534191
chr10	580369	589010
chr10	602319	610588
chr10	619130	644800
chr10	667083	701539
chr10	722353	730774
chr10	789668	813945
chr10	927349	936980
chr10	955471	963885
chr10	971701	992675
chr10	1044397	1061401
chr10	1084471	1189274
chr10	1202201	1210565
chr10	1238088	1246359
chr10	1322708	1331696
chr10	1336305	1344811
chr10	1358464	1378054
chr10	1393426	1401819
chr10	1460149	1479118
chr10	1537342	1610656
chr10	1695230	1705931
chr10	1732590	1741824
chr10	2311054	2319277
chr10	2497271	2505929
chr10	2517547	2527030
chr10	2768811	2777277
chr10	2880565	2950999
chr10	3062458	3073240
chr10	3099727	3110433
chr10	3114696	3122915
chr10	3133982	3142386
chr10	3168106	3177068
chr10	3229411	3288260
chr10	3313822	3322756
chr10	3327927	3336191
chr10	3453130	3462836
chr10	3552283	3560738
chr10	3777597	3789934
chr10	4821933	4830605
chr10	5408468	5417056
chr10	5442521	5450723
chr10	5494822	5503552
chr10	5508379	5516644
chr10	5521159	5632334
chr10	5637685	5652952
chr10	5662017	5670835
chr10	5680492	5689734
chr10	5808743	5967753
chr10	5972981	5982171
chr10	6084984	6093811
chr10	6140557	6149892
chr10	6159536	6168248
chr10	6197012	6224908
chr10	6386679	6488679
chr10	6575945	6584680
chr10	7167880	7176141
chr10	7363596	7371822
chr10	7403414	7417250
chr10	7572414	7583987
chr10	7615662	7623722
chr10	7662706	7671140
chr10	7687900	7792554
chr10	7814298	7823144
chr10	8005104	8013378
chr10	8030039	8040415
chr10	8045411	8138494
chr10	8509695	8518139
chr10	9403175	9412246
chr10	10262195	10270626
chr10	11013479	11022794
chr10	11161434	11170017
chr10	11297342	11305557
chr10	11340303	11348876
chr10	11459223	11467767
chr10	11606835	11615963
chr10	11662636	11726345
chr10	11738015	11746938
chr10	11753132	11827985
chr10	11865555	11874433
chr10	11890252	11899061
chr10	11952634	12134039
chr10	12191833	12200378
chr10	12217807	12340705
chr10	12344803	12354590
chr10	12401872	12531992
chr10	12799780	12884384
chr10	12997094	13005781
chr10	13095778	13104493
chr10	13157436	13165790
chr10	13216034	13306498
chr10	13343205	13352940
chr10	13359385	13445489
chr10	13467907	13478747
chr10	13524128	13533395
chr10	13582789	13591266
chr10	13652562	13661540
chr10	13666058	13738466
chr10	13887482	13896184
chr10	14599753	14608706
chr10	14833770	14843042
chr10	14874321	14883689
chr10	14949681	14963841
chr10	15084387	15102619
chr10	15163825	15172724
chr10	15208599	15217288
chr10	15278986	15359592
chr10	15366420	15375463
chr10	15715424	15724102
chr10	15856080	15864403
chr10	16432804	16441304
chr10	16515605	16525928
chr10	16813090	16821976
chr10	17197305	17205788
chr10	17224191	17234618
chr10	17449408	17458722
chr10	17612666	17621640
chr10	17640098	17648336
chr10	18136196	18145291
chr10	18443339	18535629
chr10	18647573	18663782
chr10	18706215	18714461
chr10	19811522	19822017
chr10	21169199	21178879
chr10	21490269	21539481
chr10	21999045	22007968
chr10	22225097	22233405
chr10	22248503	22257810
chr10	22311942	22349933
chr10	22432562	22441835
chr10	22471779	22482121
chr10	22709226	22718627
chr10	22923874	22931934
chr10	23091632	23100149
chr10	23168371	23178960
chr10	23187768	23203614
chr10	23339836	23348115
chr10	23434907	23444594
chr10	23689453	23700049
chr10	24718668	24728887
chr10	24948181	24956852
chr10	25012145	25021095
chr10	25170497	25180710
chr10	25929992	25939093
chr10	26207678	26222505
chr10	26387705	26396222
chr10	26434132	26443063
chr10	26562977	26571353
chr10	26693213	26702159
chr10	26856237	26865300
chr10	26928117	27110767
chr10	27150101	27159565
chr10	27236289	27263473
chr10	27315745	27323963
chr10	27409439	27418189
chr10	27500120	27508835
chr10	27737253	27750282
chr10	27994389	28003128
chr10	28298474	28307188
chr10	28528260	28538163
chr10	28664479	28682337
chr10	28718124	28726524
chr10	28921122	28929433
chr10	29405433	29414115
chr10	29427584	29536885
chr10	29731143	29741148
chr10	30054670	30063719
chr10	30345032	30353350
chr10	30429449	30438778
chr10	30780906	30789504
chr10	31027554	31036429
chr10	31129780	31138387
chr10	31314298	31325165
chr10	31599261	31607824
chr10	31755327	31764495
chr10	31923973	31933464
chr10	32051622	32060642
chr10	32105908	32114168
chr10	32342289	32351727
chr10	32441996	32450056
chr10	32953343	32962779
chr10	32976583	32984942
chr10	33330192	33341269
chr10	34810196	34820315
chr10	35085906	35094704
chr10	35122560	35131757
chr10	35210880	35219093
chr10	35332121	35341612
chr10	35603590	35612324
chr10	35635382	35646965
chr10	35761194	35769451
chr10	37121217	37129841
chr10	37647494	37655746
chr10	37676208	37685422
chr10	37776658	37785018
chr10	37853574	37862176
chr10	37972147	37980795
chr10	38006562	38015171
chr10	38090272	38099034
chr10	38352184	38360585
chr10	38398496	38407234
chr10	38446477	38454776
chr10	38596255	38605202
chr10	38725963	38734957
chr10	38937788	38947106
chr10	42107033	42117380
chr10	42145373	42154964
chr10	42173061	42181984
chr10	42237838	42247690
chr10	42363505	42371768
chr10	42471747	42481505
chr10	42548136	42557024
chr10	42634075	42642702
chr10	42749075	42759464
chr10	42778401	42787084
chr10	42832939	42841369
chr10	42862104	42870902
chr10	42894028	42902969
chr10	42928719	42938012
chr10	42947427	42955702
chr10	43067039	43142774
chr10	43198329	43206778
chr10	43225080	43234165
chr10	43258190	43271233
chr10	43300705	43308997
chr10	43318626	43327156
chr10	43338339	43366757
chr10	43392098	43413344
chr10	43432510	43441224
chr10	43451436	43459989
chr10	43569911	43578731
chr10	43602365	43610918
chr10	43644408	43653250
chr10	43663402	43672083
chr10	43685591	43694684
chr10	43698854	43707129
chr10	43724368	43732578
chr10	44001533	44009822
chr10	44202436	44210701
chr10	44288675	44297672
chr10	44306697	44315281
chr10	44380266	44390943
chr10	44860726	44869078
chr10	44955347	44964026
chr10	44970574	44979285
chr10	44996827	45005338
chr10	45194543	45203442
chr10	45220264	45228755
chr10	45369270	45378708
chr10	45414926	45431927
chr10	45439178	45448231
chr10	45590423	45599014
chr10	45668229	45677194
chr10	45696003	45704226
chr10	45722968	45731839
chr10	45821928	45830142
chr10	45967895	45976794
chr10	45995102	46040817
chr10	46102177	46110858
[truncated: 15,978 more rows]
